# Supplementary material for: A multi-omics digital research object for the genetics of sleep regulation
Source: Sci Data. 2019 Oct 31;6:258. doi: 10.1038/s41597-019-0171-x (PMC6823400; doi:10.1038/s41597-019-0171-x)
Supplement: Supplementary file 1 — Download metadata file [file 41597_2019_171_MOESM1_ESM.zip]

Archive with 6 entries (6 files):
- a_Xenarios181A_rna.txt
- a_Xenarios181A_physical.txt
- a_Xenarios181A_eeg.txt
- a_Xenarios181A_metabolites.txt
- s_Xenarios181A_study.txt
- i_Investigation.txt
