# Supplementary material for: A multi-omics digital research object for the genetics of sleep regulation
Source: Sci Data. 2019 Oct 31;6:258. doi: 10.1038/s41597-019-0171-x (PMC6823400; doi:10.1038/s41597-019-0171-x)
Supplement: Supplementary file 1 — Download metadata file [file 41597_2019_171_MOESM1_ESM.zip › a_Xenarios181A_rna.txt]

Sample Name	Protocol REF	Parameter Value[instrument]	Parameter Value[manufacturer]	Assay Name	Raw Data File	Comment[Data Repository]	Comment[Data Record Accession]	Comment[Data Record URI]	Protocol REF	Derived Data File	Comment[Data Repository]	Comment[Data Record Accession]	Comment[Data Record URI]	Protocol REF	Derived Data File	Comment[Data Repository]	Comment[Data Record Accession]	Comment[Data Record URI]	Protocol REF	Derived Data File	Comment[Data Repository]	Comment[Data Record Accession]	Comment[Data Record URI]
pooled_BXD43_1_NSD_Cortex	RNA-sequencing	HiSeq 2500	Illumina	RNA-seq pooled_BXD43_1_NSD_Cortex	GSM3151481	Gene Expression Omnibus	GSE114845	http://identifiers.org/geo/GSE114845	read alignment and gene expression quantification	RawCounts.Cortex.txt	figshare	doi:10.6084/m9.figshare.7797434	https://doi.org/10.6084/m9.figshare.7797434	Gene expression normalization	htseq-count_summary.txt.NSD.log2CPMnormalizedWITHNSDSD.txt	figshare	doi:10.6084/m9.figshare.7797434	https://doi.org/10.6084/m9.figshare.7797434	Differential expression	RNA_SD_vs_NSD_DiffExp_Limma_Cortex.txt	figshare	doi:10.6084/m9.figshare.7797434	https://doi.org/10.6084/m9.figshare.7797434
pooled_BXD43_1_SD_Cortex	RNA-sequencing	HiSeq 2500	Illumina	RNA-seq pooled_BXD43_1_SD_Cortex	GSM3151482	Gene Expression Omnibus	GSE114845	http://identifiers.org/geo/GSE114845	read alignment and gene expression quantification	RawCounts.Cortex.txt	figshare	doi:10.6084/m9.figshare.7797434	https://doi.org/10.6084/m9.figshare.7797434	Gene expression normalization	htseq-count_summary.txt.SD.log2CPMnormalizedWITHNSDSD.txt	figshare	doi:10.6084/m9.figshare.7797434	https://doi.org/10.6084/m9.figshare.7797434	Differential expression	RNA_SD_vs_NSD_DiffExp_Limma_Cortex.txt	figshare	doi:10.6084/m9.figshare.7797434	https://doi.org/10.6084/m9.figshare.7797434
pooled_BXD44_1_NSD_Cortex	RNA-sequencing	HiSeq 2500	Illumina	RNA-seq pooled_BXD44_1_NSD_Cortex	GSM3151483	Gene Expression Omnibus	GSE114845	http://identifiers.org/geo/GSE114845	read alignment and gene expression quantification	RawCounts.Cortex.txt	figshare	doi:10.6084/m9.figshare.7797434	https://doi.org/10.6084/m9.figshare.7797434	Gene expression normalization	htseq-count_summary.txt.NSD.log2CPMnormalizedWITHNSDSD.txt	figshare	doi:10.6084/m9.figshare.7797434	https://doi.org/10.6084/m9.figshare.7797434	Differential expression	RNA_SD_vs_NSD_DiffExp_Limma_Cortex.txt	figshare	doi:10.6084/m9.figshare.7797434	https://doi.org/10.6084/m9.figshare.7797434
pooled_BXD44_1_SD_Cortex	RNA-sequencing	HiSeq 2500	Illumina	RNA-seq pooled_BXD44_1_SD_Cortex	GSM3151484	Gene Expression Omnibus	GSE114845	http://identifiers.org/geo/GSE114845	read alignment and gene expression quantification	RawCounts.Cortex.txt	figshare	doi:10.6084/m9.figshare.7797434	https://doi.org/10.6084/m9.figshare.7797434	Gene expression normalization	htseq-count_summary.txt.SD.log2CPMnormalizedWITHNSDSD.txt	figshare	doi:10.6084/m9.figshare.7797434	https://doi.org/10.6084/m9.figshare.7797434	Differential expression	RNA_SD_vs_NSD_DiffExp_Limma_Cortex.txt	figshare	doi:10.6084/m9.figshare.7797434	https://doi.org/10.6084/m9.figshare.7797434
pooled_BXD45_1_NSD_Cortex	RNA-sequencing	HiSeq 2500	Illumina	RNA-seq pooled_BXD45_1_NSD_Cortex	GSM3151485	Gene Expression Omnibus	GSE114845	http://identifiers.org/geo/GSE114845	read alignment and gene expression quantification	RawCounts.Cortex.txt	figshare	doi:10.6084/m9.figshare.7797434	https://doi.org/10.6084/m9.figshare.7797434	Gene expression normalization	htseq-count_summary.txt.NSD.log2CPMnormalizedWITHNSDSD.txt	figshare	doi:10.6084/m9.figshare.7797434	https://doi.org/10.6084/m9.figshare.7797434	Differential expression	RNA_SD_vs_NSD_DiffExp_Limma_Cortex.txt	figshare	doi:10.6084/m9.figshare.7797434	https://doi.org/10.6084/m9.figshare.7797434
pooled_BXD45_1_SD_Cortex	RNA-sequencing	HiSeq 2500	Illumina	RNA-seq pooled_BXD45_1_SD_Cortex	GSM3151486	Gene Expression Omnibus	GSE114845	http://identifiers.org/geo/GSE114845	read alignment and gene expression quantification	RawCounts.Cortex.txt	figshare	doi:10.6084/m9.figshare.7797434	https://doi.org/10.6084/m9.figshare.7797434	Gene expression normalization	htseq-count_summary.txt.SD.log2CPMnormalizedWITHNSDSD.txt	figshare	doi:10.6084/m9.figshare.7797434	https://doi.org/10.6084/m9.figshare.7797434	Differential expression	RNA_SD_vs_NSD_DiffExp_Limma_Cortex.txt	figshare	doi:10.6084/m9.figshare.7797434	https://doi.org/10.6084/m9.figshare.7797434
pooled_BXD48_1_NSD_Cortex	RNA-sequencing	HiSeq 2500	Illumina	RNA-seq pooled_BXD48_1_NSD_Cortex	GSM3151487	Gene Expression Omnibus	GSE114845	http://identifiers.org/geo/GSE114845	read alignment and gene expression quantification	RawCounts.Cortex.txt	figshare	doi:10.6084/m9.figshare.7797434	https://doi.org/10.6084/m9.figshare.7797434	Gene expression normalization	htseq-count_summary.txt.NSD.log2CPMnormalizedWITHNSDSD.txt	figshare	doi:10.6084/m9.figshare.7797434	https://doi.org/10.6084/m9.figshare.7797434	Differential expression	RNA_SD_vs_NSD_DiffExp_Limma_Cortex.txt	figshare	doi:10.6084/m9.figshare.7797434	https://doi.org/10.6084/m9.figshare.7797434
pooled_BXD48_1_SD_Cortex	RNA-sequencing	HiSeq 2500	Illumina	RNA-seq pooled_BXD48_1_SD_Cortex	GSM3151488	Gene Expression Omnibus	GSE114845	http://identifiers.org/geo/GSE114845	read alignment and gene expression quantification	RawCounts.Cortex.txt	figshare	doi:10.6084/m9.figshare.7797434	https://doi.org/10.6084/m9.figshare.7797434	Gene expression normalization	htseq-count_summary.txt.SD.log2CPMnormalizedWITHNSDSD.txt	figshare	doi:10.6084/m9.figshare.7797434	https://doi.org/10.6084/m9.figshare.7797434	Differential expression	RNA_SD_vs_NSD_DiffExp_Limma_Cortex.txt	figshare	doi:10.6084/m9.figshare.7797434	https://doi.org/10.6084/m9.figshare.7797434
pooled_BXD49_1_NSD_Cortex	RNA-sequencing	HiSeq 2500	Illumina	RNA-seq pooled_BXD49_1_NSD_Cortex	GSM3151489	Gene Expression Omnibus	GSE114845	http://identifiers.org/geo/GSE114845	read alignment and gene expression quantification	RawCounts.Cortex.txt	figshare	doi:10.6084/m9.figshare.7797434	https://doi.org/10.6084/m9.figshare.7797434	Gene expression normalization	htseq-count_summary.txt.NSD.log2CPMnormalizedWITHNSDSD.txt	figshare	doi:10.6084/m9.figshare.7797434	https://doi.org/10.6084/m9.figshare.7797434	Differential expression	RNA_SD_vs_NSD_DiffExp_Limma_Cortex.txt	figshare	doi:10.6084/m9.figshare.7797434	https://doi.org/10.6084/m9.figshare.7797434
pooled_BXD49_1_SD_Cortex	RNA-sequencing	HiSeq 2500	Illumina	RNA-seq pooled_BXD49_1_SD_Cortex	GSM3151490	Gene Expression Omnibus	GSE114845	http://identifiers.org/geo/GSE114845	read alignment and gene expression quantification	RawCounts.Cortex.txt	figshare	doi:10.6084/m9.figshare.7797434	https://doi.org/10.6084/m9.figshare.7797434	Gene expression normalization	htseq-count_summary.txt.SD.log2CPMnormalizedWITHNSDSD.txt	figshare	doi:10.6084/m9.figshare.7797434	https://doi.org/10.6084/m9.figshare.7797434	Differential expression	RNA_SD_vs_NSD_DiffExp_Limma_Cortex.txt	figshare	doi:10.6084/m9.figshare.7797434	https://doi.org/10.6084/m9.figshare.7797434
pooled_BXD50_1_NSD_Cortex	RNA-sequencing	HiSeq 2500	Illumina	RNA-seq pooled_BXD50_1_NSD_Cortex	GSM3151491	Gene Expression Omnibus	GSE114845	http://identifiers.org/geo/GSE114845	read alignment and gene expression quantification	RawCounts.Cortex.txt	figshare	doi:10.6084/m9.figshare.7797434	https://doi.org/10.6084/m9.figshare.7797434	Gene expression normalization	htseq-count_summary.txt.NSD.log2CPMnormalizedWITHNSDSD.txt	figshare	doi:10.6084/m9.figshare.7797434	https://doi.org/10.6084/m9.figshare.7797434	Differential expression	RNA_SD_vs_NSD_DiffExp_Limma_Cortex.txt	figshare	doi:10.6084/m9.figshare.7797434	https://doi.org/10.6084/m9.figshare.7797434
pooled_BXD50_1_SD_Cortex	RNA-sequencing	HiSeq 2500	Illumina	RNA-seq pooled_BXD50_1_SD_Cortex	GSM3151492	Gene Expression Omnibus	GSE114845	http://identifiers.org/geo/GSE114845	read alignment and gene expression quantification	RawCounts.Cortex.txt	figshare	doi:10.6084/m9.figshare.7797434	https://doi.org/10.6084/m9.figshare.7797434	Gene expression normalization	htseq-count_summary.txt.SD.log2CPMnormalizedWITHNSDSD.txt	figshare	doi:10.6084/m9.figshare.7797434	https://doi.org/10.6084/m9.figshare.7797434	Differential expression	RNA_SD_vs_NSD_DiffExp_Limma_Cortex.txt	figshare	doi:10.6084/m9.figshare.7797434	https://doi.org/10.6084/m9.figshare.7797434
pooled_BXD51_1_NSD_Cortex	RNA-sequencing	HiSeq 2500	Illumina	RNA-seq pooled_BXD51_1_NSD_Cortex	GSM3151493	Gene Expression Omnibus	GSE114845	http://identifiers.org/geo/GSE114845	read alignment and gene expression quantification	RawCounts.Cortex.txt	figshare	doi:10.6084/m9.figshare.7797434	https://doi.org/10.6084/m9.figshare.7797434	Gene expression normalization	htseq-count_summary.txt.NSD.log2CPMnormalizedWITHNSDSD.txt	figshare	doi:10.6084/m9.figshare.7797434	https://doi.org/10.6084/m9.figshare.7797434	Differential expression	RNA_SD_vs_NSD_DiffExp_Limma_Cortex.txt	figshare	doi:10.6084/m9.figshare.7797434	https://doi.org/10.6084/m9.figshare.7797434
pooled_BXD51_1_SD_Cortex	RNA-sequencing	HiSeq 2500	Illumina	RNA-seq pooled_BXD51_1_SD_Cortex	GSM3151494	Gene Expression Omnibus	GSE114845	http://identifiers.org/geo/GSE114845	read alignment and gene expression quantification	RawCounts.Cortex.txt	figshare	doi:10.6084/m9.figshare.7797434	https://doi.org/10.6084/m9.figshare.7797434	Gene expression normalization	htseq-count_summary.txt.SD.log2CPMnormalizedWITHNSDSD.txt	figshare	doi:10.6084/m9.figshare.7797434	https://doi.org/10.6084/m9.figshare.7797434	Differential expression	RNA_SD_vs_NSD_DiffExp_Limma_Cortex.txt	figshare	doi:10.6084/m9.figshare.7797434	https://doi.org/10.6084/m9.figshare.7797434
pooled_BXD55_1_SD_Cortex	RNA-sequencing	HiSeq 2500	Illumina	RNA-seq pooled_BXD55_1_SD_Cortex	GSM3151496	Gene Expression Omnibus	GSE114845	http://identifiers.org/geo/GSE114845	read alignment and gene expression quantification	RawCounts.Cortex.txt	figshare	doi:10.6084/m9.figshare.7797434	https://doi.org/10.6084/m9.figshare.7797434	Gene expression normalization	htseq-count_summary.txt.SD.log2CPMnormalizedWITHNSDSD.txt	figshare	doi:10.6084/m9.figshare.7797434	https://doi.org/10.6084/m9.figshare.7797434	Differential expression	RNA_SD_vs_NSD_DiffExp_Limma_Cortex.txt	figshare	doi:10.6084/m9.figshare.7797434	https://doi.org/10.6084/m9.figshare.7797434
pooled_BXD55_1_NSD_Cortex	RNA-sequencing	HiSeq 2500	Illumina	RNA-seq pooled_BXD55_1_NSD_Cortex	GSM3151495	Gene Expression Omnibus	GSE114845	http://identifiers.org/geo/GSE114845	read alignment and gene expression quantification	RawCounts.Cortex.txt	figshare	doi:10.6084/m9.figshare.7797434	https://doi.org/10.6084/m9.figshare.7797434	Gene expression normalization	htseq-count_summary.txt.NSD.log2CPMnormalizedWITHNSDSD.txt	figshare	doi:10.6084/m9.figshare.7797434	https://doi.org/10.6084/m9.figshare.7797434	Differential expression	RNA_SD_vs_NSD_DiffExp_Limma_Cortex.txt	figshare	doi:10.6084/m9.figshare.7797434	https://doi.org/10.6084/m9.figshare.7797434
pooled_BXD56_1_SD_Cortex	RNA-sequencing	HiSeq 2500	Illumina	RNA-seq pooled_BXD56_1_SD_Cortex	GSM3151498	Gene Expression Omnibus	GSE114845	http://identifiers.org/geo/GSE114845	read alignment and gene expression quantification	RawCounts.Cortex.txt	figshare	doi:10.6084/m9.figshare.7797434	https://doi.org/10.6084/m9.figshare.7797434	Gene expression normalization	htseq-count_summary.txt.SD.log2CPMnormalizedWITHNSDSD.txt	figshare	doi:10.6084/m9.figshare.7797434	https://doi.org/10.6084/m9.figshare.7797434	Differential expression	RNA_SD_vs_NSD_DiffExp_Limma_Cortex.txt	figshare	doi:10.6084/m9.figshare.7797434	https://doi.org/10.6084/m9.figshare.7797434
pooled_BXD56_1_NSD_Cortex	RNA-sequencing	HiSeq 2500	Illumina	RNA-seq pooled_BXD56_1_NSD_Cortex	GSM3151497	Gene Expression Omnibus	GSE114845	http://identifiers.org/geo/GSE114845	read alignment and gene expression quantification	RawCounts.Cortex.txt	figshare	doi:10.6084/m9.figshare.7797434	https://doi.org/10.6084/m9.figshare.7797434	Gene expression normalization	htseq-count_summary.txt.NSD.log2CPMnormalizedWITHNSDSD.txt	figshare	doi:10.6084/m9.figshare.7797434	https://doi.org/10.6084/m9.figshare.7797434	Differential expression	RNA_SD_vs_NSD_DiffExp_Limma_Cortex.txt	figshare	doi:10.6084/m9.figshare.7797434	https://doi.org/10.6084/m9.figshare.7797434
pooled_BXD61_1_NSD_Cortex	RNA-sequencing	HiSeq 2500	Illumina	RNA-seq pooled_BXD61_1_NSD_Cortex	GSM3151499	Gene Expression Omnibus	GSE114845	http://identifiers.org/geo/GSE114845	read alignment and gene expression quantification	RawCounts.Cortex.txt	figshare	doi:10.6084/m9.figshare.7797434	https://doi.org/10.6084/m9.figshare.7797434	Gene expression normalization	htseq-count_summary.txt.NSD.log2CPMnormalizedWITHNSDSD.txt	figshare	doi:10.6084/m9.figshare.7797434	https://doi.org/10.6084/m9.figshare.7797434	Differential expression	RNA_SD_vs_NSD_DiffExp_Limma_Cortex.txt	figshare	doi:10.6084/m9.figshare.7797434	https://doi.org/10.6084/m9.figshare.7797434
pooled_BXD61_1_SD_Cortex	RNA-sequencing	HiSeq 2500	Illumina	RNA-seq pooled_BXD61_1_SD_Cortex	GSM3151500	Gene Expression Omnibus	GSE114845	http://identifiers.org/geo/GSE114845	read alignment and gene expression quantification	RawCounts.Cortex.txt	figshare	doi:10.6084/m9.figshare.7797434	https://doi.org/10.6084/m9.figshare.7797434	Gene expression normalization	htseq-count_summary.txt.SD.log2CPMnormalizedWITHNSDSD.txt	figshare	doi:10.6084/m9.figshare.7797434	https://doi.org/10.6084/m9.figshare.7797434	Differential expression	RNA_SD_vs_NSD_DiffExp_Limma_Cortex.txt	figshare	doi:10.6084/m9.figshare.7797434	https://doi.org/10.6084/m9.figshare.7797434
pooled_BXD64_1_NSD_Cortex	RNA-sequencing	HiSeq 2500	Illumina	RNA-seq pooled_BXD64_1_NSD_Cortex	GSM3151501	Gene Expression Omnibus	GSE114845	http://identifiers.org/geo/GSE114845	read alignment and gene expression quantification	RawCounts.Cortex.txt	figshare	doi:10.6084/m9.figshare.7797434	https://doi.org/10.6084/m9.figshare.7797434	Gene expression normalization	htseq-count_summary.txt.NSD.log2CPMnormalizedWITHNSDSD.txt	figshare	doi:10.6084/m9.figshare.7797434	https://doi.org/10.6084/m9.figshare.7797434	Differential expression	RNA_SD_vs_NSD_DiffExp_Limma_Cortex.txt	figshare	doi:10.6084/m9.figshare.7797434	https://doi.org/10.6084/m9.figshare.7797434
pooled_BXD64_1_SD_Cortex	RNA-sequencing	HiSeq 2500	Illumina	RNA-seq pooled_BXD64_1_SD_Cortex	GSM3151502	Gene Expression Omnibus	GSE114845	http://identifiers.org/geo/GSE114845	read alignment and gene expression quantification	RawCounts.Cortex.txt	figshare	doi:10.6084/m9.figshare.7797434	https://doi.org/10.6084/m9.figshare.7797434	Gene expression normalization	htseq-count_summary.txt.SD.log2CPMnormalizedWITHNSDSD.txt	figshare	doi:10.6084/m9.figshare.7797434	https://doi.org/10.6084/m9.figshare.7797434	Differential expression	RNA_SD_vs_NSD_DiffExp_Limma_Cortex.txt	figshare	doi:10.6084/m9.figshare.7797434	https://doi.org/10.6084/m9.figshare.7797434
pooled_BXD65_1_NSD_Cortex	RNA-sequencing	HiSeq 2500	Illumina	RNA-seq pooled_BXD65_1_NSD_Cortex	GSM3151503	Gene Expression Omnibus	GSE114845	http://identifiers.org/geo/GSE114845	read alignment and gene expression quantification	RawCounts.Cortex.txt	figshare	doi:10.6084/m9.figshare.7797434	https://doi.org/10.6084/m9.figshare.7797434	Gene expression normalization	htseq-count_summary.txt.NSD.log2CPMnormalizedWITHNSDSD.txt	figshare	doi:10.6084/m9.figshare.7797434	https://doi.org/10.6084/m9.figshare.7797434	Differential expression	RNA_SD_vs_NSD_DiffExp_Limma_Cortex.txt	figshare	doi:10.6084/m9.figshare.7797434	https://doi.org/10.6084/m9.figshare.7797434
pooled_BXD65_1_SD_Cortex	RNA-sequencing	HiSeq 2500	Illumina	RNA-seq pooled_BXD65_1_SD_Cortex	GSM3151504	Gene Expression Omnibus	GSE114845	http://identifiers.org/geo/GSE114845	read alignment and gene expression quantification	RawCounts.Cortex.txt	figshare	doi:10.6084/m9.figshare.7797434	https://doi.org/10.6084/m9.figshare.7797434	Gene expression normalization	htseq-count_summary.txt.SD.log2CPMnormalizedWITHNSDSD.txt	figshare	doi:10.6084/m9.figshare.7797434	https://doi.org/10.6084/m9.figshare.7797434	Differential expression	RNA_SD_vs_NSD_DiffExp_Limma_Cortex.txt	figshare	doi:10.6084/m9.figshare.7797434	https://doi.org/10.6084/m9.figshare.7797434
pooled_BXD66_1_SD_Cortex	RNA-sequencing	HiSeq 2500	Illumina	RNA-seq pooled_BXD66_1_SD_Cortex	GSM3151506	Gene Expression Omnibus	GSE114845	http://identifiers.org/geo/GSE114845	read alignment and gene expression quantification	RawCounts.Cortex.txt	figshare	doi:10.6084/m9.figshare.7797434	https://doi.org/10.6084/m9.figshare.7797434	Gene expression normalization	htseq-count_summary.txt.SD.log2CPMnormalizedWITHNSDSD.txt	figshare	doi:10.6084/m9.figshare.7797434	https://doi.org/10.6084/m9.figshare.7797434	Differential expression	RNA_SD_vs_NSD_DiffExp_Limma_Cortex.txt	figshare	doi:10.6084/m9.figshare.7797434	https://doi.org/10.6084/m9.figshare.7797434
pooled_BXD66_1_NSD_Cortex	RNA-sequencing	HiSeq 2500	Illumina	RNA-seq pooled_BXD66_1_NSD_Cortex	GSM3151505	Gene Expression Omnibus	GSE114845	http://identifiers.org/geo/GSE114845	read alignment and gene expression quantification	RawCounts.Cortex.txt	figshare	doi:10.6084/m9.figshare.7797434	https://doi.org/10.6084/m9.figshare.7797434	Gene expression normalization	htseq-count_summary.txt.NSD.log2CPMnormalizedWITHNSDSD.txt	figshare	doi:10.6084/m9.figshare.7797434	https://doi.org/10.6084/m9.figshare.7797434	Differential expression	RNA_SD_vs_NSD_DiffExp_Limma_Cortex.txt	figshare	doi:10.6084/m9.figshare.7797434	https://doi.org/10.6084/m9.figshare.7797434
pooled_BXD67_1_SD_Cortex	RNA-sequencing	HiSeq 2500	Illumina	RNA-seq pooled_BXD67_1_SD_Cortex	GSM3151508	Gene Expression Omnibus	GSE114845	http://identifiers.org/geo/GSE114845	read alignment and gene expression quantification	RawCounts.Cortex.txt	figshare	doi:10.6084/m9.figshare.7797434	https://doi.org/10.6084/m9.figshare.7797434	Gene expression normalization	htseq-count_summary.txt.SD.log2CPMnormalizedWITHNSDSD.txt	figshare	doi:10.6084/m9.figshare.7797434	https://doi.org/10.6084/m9.figshare.7797434	Differential expression	RNA_SD_vs_NSD_DiffExp_Limma_Cortex.txt	figshare	doi:10.6084/m9.figshare.7797434	https://doi.org/10.6084/m9.figshare.7797434
pooled_BXD67_1_NSD_Cortex	RNA-sequencing	HiSeq 2500	Illumina	RNA-seq pooled_BXD67_1_NSD_Cortex	GSM3151507	Gene Expression Omnibus	GSE114845	http://identifiers.org/geo/GSE114845	read alignment and gene expression quantification	RawCounts.Cortex.txt	figshare	doi:10.6084/m9.figshare.7797434	https://doi.org/10.6084/m9.figshare.7797434	Gene expression normalization	htseq-count_summary.txt.NSD.log2CPMnormalizedWITHNSDSD.txt	figshare	doi:10.6084/m9.figshare.7797434	https://doi.org/10.6084/m9.figshare.7797434	Differential expression	RNA_SD_vs_NSD_DiffExp_Limma_Cortex.txt	figshare	doi:10.6084/m9.figshare.7797434	https://doi.org/10.6084/m9.figshare.7797434
pooled_BXD70_1_SD_Cortex	RNA-sequencing	HiSeq 2500	Illumina	RNA-seq pooled_BXD70_1_SD_Cortex	GSM3151510	Gene Expression Omnibus	GSE114845	http://identifiers.org/geo/GSE114845	read alignment and gene expression quantification	RawCounts.Cortex.txt	figshare	doi:10.6084/m9.figshare.7797434	https://doi.org/10.6084/m9.figshare.7797434	Gene expression normalization	htseq-count_summary.txt.SD.log2CPMnormalizedWITHNSDSD.txt	figshare	doi:10.6084/m9.figshare.7797434	https://doi.org/10.6084/m9.figshare.7797434	Differential expression	RNA_SD_vs_NSD_DiffExp_Limma_Cortex.txt	figshare	doi:10.6084/m9.figshare.7797434	https://doi.org/10.6084/m9.figshare.7797434
pooled_BXD70_1_NSD_Cortex	RNA-sequencing	HiSeq 2500	Illumina	RNA-seq pooled_BXD70_1_NSD_Cortex	GSM3151509	Gene Expression Omnibus	GSE114845	http://identifiers.org/geo/GSE114845	read alignment and gene expression quantification	RawCounts.Cortex.txt	figshare	doi:10.6084/m9.figshare.7797434	https://doi.org/10.6084/m9.figshare.7797434	Gene expression normalization	htseq-count_summary.txt.NSD.log2CPMnormalizedWITHNSDSD.txt	figshare	doi:10.6084/m9.figshare.7797434	https://doi.org/10.6084/m9.figshare.7797434	Differential expression	RNA_SD_vs_NSD_DiffExp_Limma_Cortex.txt	figshare	doi:10.6084/m9.figshare.7797434	https://doi.org/10.6084/m9.figshare.7797434
pooled_BXD71_1_SD_Cortex	RNA-sequencing	HiSeq 2500	Illumina	RNA-seq pooled_BXD71_1_SD_Cortex	GSM3151512	Gene Expression Omnibus	GSE114845	http://identifiers.org/geo/GSE114845	read alignment and gene expression quantification	RawCounts.Cortex.txt	figshare	doi:10.6084/m9.figshare.7797434	https://doi.org/10.6084/m9.figshare.7797434	Gene expression normalization	htseq-count_summary.txt.SD.log2CPMnormalizedWITHNSDSD.txt	figshare	doi:10.6084/m9.figshare.7797434	https://doi.org/10.6084/m9.figshare.7797434	Differential expression	RNA_SD_vs_NSD_DiffExp_Limma_Cortex.txt	figshare	doi:10.6084/m9.figshare.7797434	https://doi.org/10.6084/m9.figshare.7797434
pooled_BXD71_1_NSD_Cortex	RNA-sequencing	HiSeq 2500	Illumina	RNA-seq pooled_BXD71_1_NSD_Cortex	GSM3151511	Gene Expression Omnibus	GSE114845	http://identifiers.org/geo/GSE114845	read alignment and gene expression quantification	RawCounts.Cortex.txt	figshare	doi:10.6084/m9.figshare.7797434	https://doi.org/10.6084/m9.figshare.7797434	Gene expression normalization	htseq-count_summary.txt.NSD.log2CPMnormalizedWITHNSDSD.txt	figshare	doi:10.6084/m9.figshare.7797434	https://doi.org/10.6084/m9.figshare.7797434	Differential expression	RNA_SD_vs_NSD_DiffExp_Limma_Cortex.txt	figshare	doi:10.6084/m9.figshare.7797434	https://doi.org/10.6084/m9.figshare.7797434
pooled_BXD73_1_NSD_Cortex	RNA-sequencing	HiSeq 2500	Illumina	RNA-seq pooled_BXD73_1_NSD_Cortex	GSM3151513	Gene Expression Omnibus	GSE114845	http://identifiers.org/geo/GSE114845	read alignment and gene expression quantification	RawCounts.Cortex.txt	figshare	doi:10.6084/m9.figshare.7797434	https://doi.org/10.6084/m9.figshare.7797434	Gene expression normalization	htseq-count_summary.txt.NSD.log2CPMnormalizedWITHNSDSD.txt	figshare	doi:10.6084/m9.figshare.7797434	https://doi.org/10.6084/m9.figshare.7797434	Differential expression	RNA_SD_vs_NSD_DiffExp_Limma_Cortex.txt	figshare	doi:10.6084/m9.figshare.7797434	https://doi.org/10.6084/m9.figshare.7797434
pooled_BXD73_1_SD_Cortex	RNA-sequencing	HiSeq 2500	Illumina	RNA-seq pooled_BXD73_1_SD_Cortex	GSM3151514	Gene Expression Omnibus	GSE114845	http://identifiers.org/geo/GSE114845	read alignment and gene expression quantification	RawCounts.Cortex.txt	figshare	doi:10.6084/m9.figshare.7797434	https://doi.org/10.6084/m9.figshare.7797434	Gene expression normalization	htseq-count_summary.txt.SD.log2CPMnormalizedWITHNSDSD.txt	figshare	doi:10.6084/m9.figshare.7797434	https://doi.org/10.6084/m9.figshare.7797434	Differential expression	RNA_SD_vs_NSD_DiffExp_Limma_Cortex.txt	figshare	doi:10.6084/m9.figshare.7797434	https://doi.org/10.6084/m9.figshare.7797434
pooled_BXD75_1_NSD_Cortex	RNA-sequencing	HiSeq 2500	Illumina	RNA-seq pooled_BXD75_1_NSD_Cortex	GSM3151515	Gene Expression Omnibus	GSE114845	http://identifiers.org/geo/GSE114845	read alignment and gene expression quantification	RawCounts.Cortex.txt	figshare	doi:10.6084/m9.figshare.7797434	https://doi.org/10.6084/m9.figshare.7797434	Gene expression normalization	htseq-count_summary.txt.NSD.log2CPMnormalizedWITHNSDSD.txt	figshare	doi:10.6084/m9.figshare.7797434	https://doi.org/10.6084/m9.figshare.7797434	Differential expression	RNA_SD_vs_NSD_DiffExp_Limma_Cortex.txt	figshare	doi:10.6084/m9.figshare.7797434	https://doi.org/10.6084/m9.figshare.7797434
pooled_BXD75_1_SD_Cortex	RNA-sequencing	HiSeq 2500	Illumina	RNA-seq pooled_BXD75_1_SD_Cortex	GSM3151516	Gene Expression Omnibus	GSE114845	http://identifiers.org/geo/GSE114845	read alignment and gene expression quantification	RawCounts.Cortex.txt	figshare	doi:10.6084/m9.figshare.7797434	https://doi.org/10.6084/m9.figshare.7797434	Gene expression normalization	htseq-count_summary.txt.SD.log2CPMnormalizedWITHNSDSD.txt	figshare	doi:10.6084/m9.figshare.7797434	https://doi.org/10.6084/m9.figshare.7797434	Differential expression	RNA_SD_vs_NSD_DiffExp_Limma_Cortex.txt	figshare	doi:10.6084/m9.figshare.7797434	https://doi.org/10.6084/m9.figshare.7797434
pooled_BXD79_1_NSD_Cortex	RNA-sequencing	HiSeq 2500	Illumina	RNA-seq pooled_BXD79_1_NSD_Cortex	GSM3151517	Gene Expression Omnibus	GSE114845	http://identifiers.org/geo/GSE114845	read alignment and gene expression quantification	RawCounts.Cortex.txt	figshare	doi:10.6084/m9.figshare.7797434	https://doi.org/10.6084/m9.figshare.7797434	Gene expression normalization	htseq-count_summary.txt.NSD.log2CPMnormalizedWITHNSDSD.txt	figshare	doi:10.6084/m9.figshare.7797434	https://doi.org/10.6084/m9.figshare.7797434	Differential expression	RNA_SD_vs_NSD_DiffExp_Limma_Cortex.txt	figshare	doi:10.6084/m9.figshare.7797434	https://doi.org/10.6084/m9.figshare.7797434
pooled_BXD79_1_SD_Cortex	RNA-sequencing	HiSeq 2500	Illumina	RNA-seq pooled_BXD79_1_SD_Cortex	GSM3151518	Gene Expression Omnibus	GSE114845	http://identifiers.org/geo/GSE114845	read alignment and gene expression quantification	RawCounts.Cortex.txt	figshare	doi:10.6084/m9.figshare.7797434	https://doi.org/10.6084/m9.figshare.7797434	Gene expression normalization	htseq-count_summary.txt.SD.log2CPMnormalizedWITHNSDSD.txt	figshare	doi:10.6084/m9.figshare.7797434	https://doi.org/10.6084/m9.figshare.7797434	Differential expression	RNA_SD_vs_NSD_DiffExp_Limma_Cortex.txt	figshare	doi:10.6084/m9.figshare.7797434	https://doi.org/10.6084/m9.figshare.7797434
pooled_BXD81_1_NSD_Cortex	RNA-sequencing	HiSeq 2500	Illumina	RNA-seq pooled_BXD81_1_NSD_Cortex	GSM3151519	Gene Expression Omnibus	GSE114845	http://identifiers.org/geo/GSE114845	read alignment and gene expression quantification	RawCounts.Cortex.txt	figshare	doi:10.6084/m9.figshare.7797434	https://doi.org/10.6084/m9.figshare.7797434	Gene expression normalization	htseq-count_summary.txt.NSD.log2CPMnormalizedWITHNSDSD.txt	figshare	doi:10.6084/m9.figshare.7797434	https://doi.org/10.6084/m9.figshare.7797434	Differential expression	RNA_SD_vs_NSD_DiffExp_Limma_Cortex.txt	figshare	doi:10.6084/m9.figshare.7797434	https://doi.org/10.6084/m9.figshare.7797434
pooled_BXD81_1_SD_Cortex	RNA-sequencing	HiSeq 2500	Illumina	RNA-seq pooled_BXD81_1_SD_Cortex	GSM3151520	Gene Expression Omnibus	GSE114845	http://identifiers.org/geo/GSE114845	read alignment and gene expression quantification	RawCounts.Cortex.txt	figshare	doi:10.6084/m9.figshare.7797434	https://doi.org/10.6084/m9.figshare.7797434	Gene expression normalization	htseq-count_summary.txt.SD.log2CPMnormalizedWITHNSDSD.txt	figshare	doi:10.6084/m9.figshare.7797434	https://doi.org/10.6084/m9.figshare.7797434	Differential expression	RNA_SD_vs_NSD_DiffExp_Limma_Cortex.txt	figshare	doi:10.6084/m9.figshare.7797434	https://doi.org/10.6084/m9.figshare.7797434
pooled_BXD83_1_NSD_Cortex	RNA-sequencing	HiSeq 2500	Illumina	RNA-seq pooled_BXD83_1_NSD_Cortex	GSM3151521	Gene Expression Omnibus	GSE114845	http://identifiers.org/geo/GSE114845	read alignment and gene expression quantification	RawCounts.Cortex.txt	figshare	doi:10.6084/m9.figshare.7797434	https://doi.org/10.6084/m9.figshare.7797434	Gene expression normalization	htseq-count_summary.txt.NSD.log2CPMnormalizedWITHNSDSD.txt	figshare	doi:10.6084/m9.figshare.7797434	https://doi.org/10.6084/m9.figshare.7797434	Differential expression	RNA_SD_vs_NSD_DiffExp_Limma_Cortex.txt	figshare	doi:10.6084/m9.figshare.7797434	https://doi.org/10.6084/m9.figshare.7797434
pooled_BXD83_1_SD_Cortex	RNA-sequencing	HiSeq 2500	Illumina	RNA-seq pooled_BXD83_1_SD_Cortex	GSM3151522	Gene Expression Omnibus	GSE114845	http://identifiers.org/geo/GSE114845	read alignment and gene expression quantification	RawCounts.Cortex.txt	figshare	doi:10.6084/m9.figshare.7797434	https://doi.org/10.6084/m9.figshare.7797434	Gene expression normalization	htseq-count_summary.txt.SD.log2CPMnormalizedWITHNSDSD.txt	figshare	doi:10.6084/m9.figshare.7797434	https://doi.org/10.6084/m9.figshare.7797434	Differential expression	RNA_SD_vs_NSD_DiffExp_Limma_Cortex.txt	figshare	doi:10.6084/m9.figshare.7797434	https://doi.org/10.6084/m9.figshare.7797434
pooled_BXD84_1_NSD_Cortex	RNA-sequencing	HiSeq 2500	Illumina	RNA-seq pooled_BXD84_1_NSD_Cortex	GSM3151523	Gene Expression Omnibus	GSE114845	http://identifiers.org/geo/GSE114845	read alignment and gene expression quantification	RawCounts.Cortex.txt	figshare	doi:10.6084/m9.figshare.7797434	https://doi.org/10.6084/m9.figshare.7797434	Gene expression normalization	htseq-count_summary.txt.NSD.log2CPMnormalizedWITHNSDSD.txt	figshare	doi:10.6084/m9.figshare.7797434	https://doi.org/10.6084/m9.figshare.7797434	Differential expression	RNA_SD_vs_NSD_DiffExp_Limma_Cortex.txt	figshare	doi:10.6084/m9.figshare.7797434	https://doi.org/10.6084/m9.figshare.7797434
pooled_BXD84_1_SD_Cortex	RNA-sequencing	HiSeq 2500	Illumina	RNA-seq pooled_BXD84_1_SD_Cortex	GSM3151524	Gene Expression Omnibus	GSE114845	http://identifiers.org/geo/GSE114845	read alignment and gene expression quantification	RawCounts.Cortex.txt	figshare	doi:10.6084/m9.figshare.7797434	https://doi.org/10.6084/m9.figshare.7797434	Gene expression normalization	htseq-count_summary.txt.SD.log2CPMnormalizedWITHNSDSD.txt	figshare	doi:10.6084/m9.figshare.7797434	https://doi.org/10.6084/m9.figshare.7797434	Differential expression	RNA_SD_vs_NSD_DiffExp_Limma_Cortex.txt	figshare	doi:10.6084/m9.figshare.7797434	https://doi.org/10.6084/m9.figshare.7797434
pooled_BXD85_1_NSD_Cortex	RNA-sequencing	HiSeq 2500	Illumina	RNA-seq pooled_BXD85_1_NSD_Cortex	GSM3151525	Gene Expression Omnibus	GSE114845	http://identifiers.org/geo/GSE114845	read alignment and gene expression quantification	RawCounts.Cortex.txt	figshare	doi:10.6084/m9.figshare.7797434	https://doi.org/10.6084/m9.figshare.7797434	Gene expression normalization	htseq-count_summary.txt.NSD.log2CPMnormalizedWITHNSDSD.txt	figshare	doi:10.6084/m9.figshare.7797434	https://doi.org/10.6084/m9.figshare.7797434	Differential expression	RNA_SD_vs_NSD_DiffExp_Limma_Cortex.txt	figshare	doi:10.6084/m9.figshare.7797434	https://doi.org/10.6084/m9.figshare.7797434
pooled_BXD85_1_SD_Cortex	RNA-sequencing	HiSeq 2500	Illumina	RNA-seq pooled_BXD85_1_SD_Cortex	GSM3151526	Gene Expression Omnibus	GSE114845	http://identifiers.org/geo/GSE114845	read alignment and gene expression quantification	RawCounts.Cortex.txt	figshare	doi:10.6084/m9.figshare.7797434	https://doi.org/10.6084/m9.figshare.7797434	Gene expression normalization	htseq-count_summary.txt.SD.log2CPMnormalizedWITHNSDSD.txt	figshare	doi:10.6084/m9.figshare.7797434	https://doi.org/10.6084/m9.figshare.7797434	Differential expression	RNA_SD_vs_NSD_DiffExp_Limma_Cortex.txt	figshare	doi:10.6084/m9.figshare.7797434	https://doi.org/10.6084/m9.figshare.7797434
pooled_BXD87_1_NSD_Cortex	RNA-sequencing	HiSeq 2500	Illumina	RNA-seq pooled_BXD87_1_NSD_Cortex	GSM3151527	Gene Expression Omnibus	GSE114845	http://identifiers.org/geo/GSE114845	read alignment and gene expression quantification	RawCounts.Cortex.txt	figshare	doi:10.6084/m9.figshare.7797434	https://doi.org/10.6084/m9.figshare.7797434	Gene expression normalization	htseq-count_summary.txt.NSD.log2CPMnormalizedWITHNSDSD.txt	figshare	doi:10.6084/m9.figshare.7797434	https://doi.org/10.6084/m9.figshare.7797434	Differential expression	RNA_SD_vs_NSD_DiffExp_Limma_Cortex.txt	figshare	doi:10.6084/m9.figshare.7797434	https://doi.org/10.6084/m9.figshare.7797434
pooled_BXD87_1_SD_Cortex	RNA-sequencing	HiSeq 2500	Illumina	RNA-seq pooled_BXD87_1_SD_Cortex	GSM3151528	Gene Expression Omnibus	GSE114845	http://identifiers.org/geo/GSE114845	read alignment and gene expression quantification	RawCounts.Cortex.txt	figshare	doi:10.6084/m9.figshare.7797434	https://doi.org/10.6084/m9.figshare.7797434	Gene expression normalization	htseq-count_summary.txt.SD.log2CPMnormalizedWITHNSDSD.txt	figshare	doi:10.6084/m9.figshare.7797434	https://doi.org/10.6084/m9.figshare.7797434	Differential expression	RNA_SD_vs_NSD_DiffExp_Limma_Cortex.txt	figshare	doi:10.6084/m9.figshare.7797434	https://doi.org/10.6084/m9.figshare.7797434
pooled_BXD89_1_SD_Cortex	RNA-sequencing	HiSeq 2500	Illumina	RNA-seq pooled_BXD89_1_SD_Cortex	GSM3151530	Gene Expression Omnibus	GSE114845	http://identifiers.org/geo/GSE114845	read alignment and gene expression quantification	RawCounts.Cortex.txt	figshare	doi:10.6084/m9.figshare.7797434	https://doi.org/10.6084/m9.figshare.7797434	Gene expression normalization	htseq-count_summary.txt.SD.log2CPMnormalizedWITHNSDSD.txt	figshare	doi:10.6084/m9.figshare.7797434	https://doi.org/10.6084/m9.figshare.7797434	Differential expression	RNA_SD_vs_NSD_DiffExp_Limma_Cortex.txt	figshare	doi:10.6084/m9.figshare.7797434	https://doi.org/10.6084/m9.figshare.7797434
pooled_BXD89_1_NSD_Cortex	RNA-sequencing	HiSeq 2500	Illumina	RNA-seq pooled_BXD89_1_NSD_Cortex	GSM3151529	Gene Expression Omnibus	GSE114845	http://identifiers.org/geo/GSE114845	read alignment and gene expression quantification	RawCounts.Cortex.txt	figshare	doi:10.6084/m9.figshare.7797434	https://doi.org/10.6084/m9.figshare.7797434	Gene expression normalization	htseq-count_summary.txt.NSD.log2CPMnormalizedWITHNSDSD.txt	figshare	doi:10.6084/m9.figshare.7797434	https://doi.org/10.6084/m9.figshare.7797434	Differential expression	RNA_SD_vs_NSD_DiffExp_Limma_Cortex.txt	figshare	doi:10.6084/m9.figshare.7797434	https://doi.org/10.6084/m9.figshare.7797434
pooled_BXD90_1_SD_Cortex	RNA-sequencing	HiSeq 2500	Illumina	RNA-seq pooled_BXD90_1_SD_Cortex	GSM3151532	Gene Expression Omnibus	GSE114845	http://identifiers.org/geo/GSE114845	read alignment and gene expression quantification	RawCounts.Cortex.txt	figshare	doi:10.6084/m9.figshare.7797434	https://doi.org/10.6084/m9.figshare.7797434	Gene expression normalization	htseq-count_summary.txt.SD.log2CPMnormalizedWITHNSDSD.txt	figshare	doi:10.6084/m9.figshare.7797434	https://doi.org/10.6084/m9.figshare.7797434	Differential expression	RNA_SD_vs_NSD_DiffExp_Limma_Cortex.txt	figshare	doi:10.6084/m9.figshare.7797434	https://doi.org/10.6084/m9.figshare.7797434
pooled_BXD90_1_NSD_Cortex	RNA-sequencing	HiSeq 2500	Illumina	RNA-seq pooled_BXD90_1_NSD_Cortex	GSM3151531	Gene Expression Omnibus	GSE114845	http://identifiers.org/geo/GSE114845	read alignment and gene expression quantification	RawCounts.Cortex.txt	figshare	doi:10.6084/m9.figshare.7797434	https://doi.org/10.6084/m9.figshare.7797434	Gene expression normalization	htseq-count_summary.txt.NSD.log2CPMnormalizedWITHNSDSD.txt	figshare	doi:10.6084/m9.figshare.7797434	https://doi.org/10.6084/m9.figshare.7797434	Differential expression	RNA_SD_vs_NSD_DiffExp_Limma_Cortex.txt	figshare	doi:10.6084/m9.figshare.7797434	https://doi.org/10.6084/m9.figshare.7797434
pooled_BXD95_1_SD_Cortex	RNA-sequencing	HiSeq 2500	Illumina	RNA-seq pooled_BXD95_1_SD_Cortex	GSM3151534	Gene Expression Omnibus	GSE114845	http://identifiers.org/geo/GSE114845	read alignment and gene expression quantification	RawCounts.Cortex.txt	figshare	doi:10.6084/m9.figshare.7797434	https://doi.org/10.6084/m9.figshare.7797434	Gene expression normalization	htseq-count_summary.txt.SD.log2CPMnormalizedWITHNSDSD.txt	figshare	doi:10.6084/m9.figshare.7797434	https://doi.org/10.6084/m9.figshare.7797434	Differential expression	RNA_SD_vs_NSD_DiffExp_Limma_Cortex.txt	figshare	doi:10.6084/m9.figshare.7797434	https://doi.org/10.6084/m9.figshare.7797434
pooled_BXD95_1_NSD_Cortex	RNA-sequencing	HiSeq 2500	Illumina	RNA-seq pooled_BXD95_1_NSD_Cortex	GSM3151533	Gene Expression Omnibus	GSE114845	http://identifiers.org/geo/GSE114845	read alignment and gene expression quantification	RawCounts.Cortex.txt	figshare	doi:10.6084/m9.figshare.7797434	https://doi.org/10.6084/m9.figshare.7797434	Gene expression normalization	htseq-count_summary.txt.NSD.log2CPMnormalizedWITHNSDSD.txt	figshare	doi:10.6084/m9.figshare.7797434	https://doi.org/10.6084/m9.figshare.7797434	Differential expression	RNA_SD_vs_NSD_DiffExp_Limma_Cortex.txt	figshare	doi:10.6084/m9.figshare.7797434	https://doi.org/10.6084/m9.figshare.7797434
pooled_BXD96_1_SD_Cortex	RNA-sequencing	HiSeq 2500	Illumina	RNA-seq pooled_BXD96_1_SD_Cortex	GSM3151536	Gene Expression Omnibus	GSE114845	http://identifiers.org/geo/GSE114845	read alignment and gene expression quantification	RawCounts.Cortex.txt	figshare	doi:10.6084/m9.figshare.7797434	https://doi.org/10.6084/m9.figshare.7797434	Gene expression normalization	htseq-count_summary.txt.SD.log2CPMnormalizedWITHNSDSD.txt	figshare	doi:10.6084/m9.figshare.7797434	https://doi.org/10.6084/m9.figshare.7797434	Differential expression	RNA_SD_vs_NSD_DiffExp_Limma_Cortex.txt	figshare	doi:10.6084/m9.figshare.7797434	https://doi.org/10.6084/m9.figshare.7797434
pooled_BXD96_1_NSD_Cortex	RNA-sequencing	HiSeq 2500	Illumina	RNA-seq pooled_BXD96_1_NSD_Cortex	GSM3151535	Gene Expression Omnibus	GSE114845	http://identifiers.org/geo/GSE114845	read alignment and gene expression quantification	RawCounts.Cortex.txt	figshare	doi:10.6084/m9.figshare.7797434	https://doi.org/10.6084/m9.figshare.7797434	Gene expression normalization	htseq-count_summary.txt.NSD.log2CPMnormalizedWITHNSDSD.txt	figshare	doi:10.6084/m9.figshare.7797434	https://doi.org/10.6084/m9.figshare.7797434	Differential expression	RNA_SD_vs_NSD_DiffExp_Limma_Cortex.txt	figshare	doi:10.6084/m9.figshare.7797434	https://doi.org/10.6084/m9.figshare.7797434
pooled_BXD97_1_SD_Cortex	RNA-sequencing	HiSeq 2500	Illumina	RNA-seq pooled_BXD97_1_SD_Cortex	GSM3151538	Gene Expression Omnibus	GSE114845	http://identifiers.org/geo/GSE114845	read alignment and gene expression quantification	RawCounts.Cortex.txt	figshare	doi:10.6084/m9.figshare.7797434	https://doi.org/10.6084/m9.figshare.7797434	Gene expression normalization	htseq-count_summary.txt.SD.log2CPMnormalizedWITHNSDSD.txt	figshare	doi:10.6084/m9.figshare.7797434	https://doi.org/10.6084/m9.figshare.7797434	Differential expression	RNA_SD_vs_NSD_DiffExp_Limma_Cortex.txt	figshare	doi:10.6084/m9.figshare.7797434	https://doi.org/10.6084/m9.figshare.7797434
pooled_BXD97_1_NSD_Cortex	RNA-sequencing	HiSeq 2500	Illumina	RNA-seq pooled_BXD97_1_NSD_Cortex	GSM3151537	Gene Expression Omnibus	GSE114845	http://identifiers.org/geo/GSE114845	read alignment and gene expression quantification	RawCounts.Cortex.txt	figshare	doi:10.6084/m9.figshare.7797434	https://doi.org/10.6084/m9.figshare.7797434	Gene expression normalization	htseq-count_summary.txt.NSD.log2CPMnormalizedWITHNSDSD.txt	figshare	doi:10.6084/m9.figshare.7797434	https://doi.org/10.6084/m9.figshare.7797434	Differential expression	RNA_SD_vs_NSD_DiffExp_Limma_Cortex.txt	figshare	doi:10.6084/m9.figshare.7797434	https://doi.org/10.6084/m9.figshare.7797434
pooled_BXD98_1_SD_Cortex	RNA-sequencing	HiSeq 2500	Illumina	RNA-seq pooled_BXD98_1_SD_Cortex	GSM3151540	Gene Expression Omnibus	GSE114845	http://identifiers.org/geo/GSE114845	read alignment and gene expression quantification	RawCounts.Cortex.txt	figshare	doi:10.6084/m9.figshare.7797434	https://doi.org/10.6084/m9.figshare.7797434	Gene expression normalization	htseq-count_summary.txt.SD.log2CPMnormalizedWITHNSDSD.txt	figshare	doi:10.6084/m9.figshare.7797434	https://doi.org/10.6084/m9.figshare.7797434	Differential expression	RNA_SD_vs_NSD_DiffExp_Limma_Cortex.txt	figshare	doi:10.6084/m9.figshare.7797434	https://doi.org/10.6084/m9.figshare.7797434
pooled_BXD98_1_NSD_Cortex	RNA-sequencing	HiSeq 2500	Illumina	RNA-seq pooled_BXD98_1_NSD_Cortex	GSM3151539	Gene Expression Omnibus	GSE114845	http://identifiers.org/geo/GSE114845	read alignment and gene expression quantification	RawCounts.Cortex.txt	figshare	doi:10.6084/m9.figshare.7797434	https://doi.org/10.6084/m9.figshare.7797434	Gene expression normalization	htseq-count_summary.txt.NSD.log2CPMnormalizedWITHNSDSD.txt	figshare	doi:10.6084/m9.figshare.7797434	https://doi.org/10.6084/m9.figshare.7797434	Differential expression	RNA_SD_vs_NSD_DiffExp_Limma_Cortex.txt	figshare	doi:10.6084/m9.figshare.7797434	https://doi.org/10.6084/m9.figshare.7797434
pooled_BXD100_1_SD_Cortex	RNA-sequencing	HiSeq 2500	Illumina	RNA-seq pooled_BXD100_1_SD_Cortex	GSM3151470	Gene Expression Omnibus	GSE114845	http://identifiers.org/geo/GSE114845	read alignment and gene expression quantification	RawCounts.Cortex.txt	figshare	doi:10.6084/m9.figshare.7797434	https://doi.org/10.6084/m9.figshare.7797434	Gene expression normalization	htseq-count_summary.txt.SD.log2CPMnormalizedWITHNSDSD.txt	figshare	doi:10.6084/m9.figshare.7797434	https://doi.org/10.6084/m9.figshare.7797434	Differential expression	RNA_SD_vs_NSD_DiffExp_Limma_Cortex.txt	figshare	doi:10.6084/m9.figshare.7797434	https://doi.org/10.6084/m9.figshare.7797434
pooled_BXD100_1_NSD_Cortex	RNA-sequencing	HiSeq 2500	Illumina	RNA-seq pooled_BXD100_1_NSD_Cortex	GSM3151469	Gene Expression Omnibus	GSE114845	http://identifiers.org/geo/GSE114845	read alignment and gene expression quantification	RawCounts.Cortex.txt	figshare	doi:10.6084/m9.figshare.7797434	https://doi.org/10.6084/m9.figshare.7797434	Gene expression normalization	htseq-count_summary.txt.NSD.log2CPMnormalizedWITHNSDSD.txt	figshare	doi:10.6084/m9.figshare.7797434	https://doi.org/10.6084/m9.figshare.7797434	Differential expression	RNA_SD_vs_NSD_DiffExp_Limma_Cortex.txt	figshare	doi:10.6084/m9.figshare.7797434	https://doi.org/10.6084/m9.figshare.7797434
pooled_BXD101_1_SD_Cortex	RNA-sequencing	HiSeq 2500	Illumina	RNA-seq pooled_BXD101_1_SD_Cortex	GSM3151472	Gene Expression Omnibus	GSE114845	http://identifiers.org/geo/GSE114845	read alignment and gene expression quantification	RawCounts.Cortex.txt	figshare	doi:10.6084/m9.figshare.7797434	https://doi.org/10.6084/m9.figshare.7797434	Gene expression normalization	htseq-count_summary.txt.SD.log2CPMnormalizedWITHNSDSD.txt	figshare	doi:10.6084/m9.figshare.7797434	https://doi.org/10.6084/m9.figshare.7797434	Differential expression	RNA_SD_vs_NSD_DiffExp_Limma_Cortex.txt	figshare	doi:10.6084/m9.figshare.7797434	https://doi.org/10.6084/m9.figshare.7797434
pooled_BXD101_1_NSD_Cortex	RNA-sequencing	HiSeq 2500	Illumina	RNA-seq pooled_BXD101_1_NSD_Cortex	GSM3151471	Gene Expression Omnibus	GSE114845	http://identifiers.org/geo/GSE114845	read alignment and gene expression quantification	RawCounts.Cortex.txt	figshare	doi:10.6084/m9.figshare.7797434	https://doi.org/10.6084/m9.figshare.7797434	Gene expression normalization	htseq-count_summary.txt.NSD.log2CPMnormalizedWITHNSDSD.txt	figshare	doi:10.6084/m9.figshare.7797434	https://doi.org/10.6084/m9.figshare.7797434	Differential expression	RNA_SD_vs_NSD_DiffExp_Limma_Cortex.txt	figshare	doi:10.6084/m9.figshare.7797434	https://doi.org/10.6084/m9.figshare.7797434
pooled_BXD103_1_SD_Cortex	RNA-sequencing	HiSeq 2500	Illumina	RNA-seq pooled_BXD103_1_SD_Cortex	GSM3151474	Gene Expression Omnibus	GSE114845	http://identifiers.org/geo/GSE114845	read alignment and gene expression quantification	RawCounts.Cortex.txt	figshare	doi:10.6084/m9.figshare.7797434	https://doi.org/10.6084/m9.figshare.7797434	Gene expression normalization	htseq-count_summary.txt.SD.log2CPMnormalizedWITHNSDSD.txt	figshare	doi:10.6084/m9.figshare.7797434	https://doi.org/10.6084/m9.figshare.7797434	Differential expression	RNA_SD_vs_NSD_DiffExp_Limma_Cortex.txt	figshare	doi:10.6084/m9.figshare.7797434	https://doi.org/10.6084/m9.figshare.7797434
pooled_BXD103_1_NSD_Cortex	RNA-sequencing	HiSeq 2500	Illumina	RNA-seq pooled_BXD103_1_NSD_Cortex	GSM3151473	Gene Expression Omnibus	GSE114845	http://identifiers.org/geo/GSE114845	read alignment and gene expression quantification	RawCounts.Cortex.txt	figshare	doi:10.6084/m9.figshare.7797434	https://doi.org/10.6084/m9.figshare.7797434	Gene expression normalization	htseq-count_summary.txt.NSD.log2CPMnormalizedWITHNSDSD.txt	figshare	doi:10.6084/m9.figshare.7797434	https://doi.org/10.6084/m9.figshare.7797434	Differential expression	RNA_SD_vs_NSD_DiffExp_Limma_Cortex.txt	figshare	doi:10.6084/m9.figshare.7797434	https://doi.org/10.6084/m9.figshare.7797434
pooled_B6D2F1_1_SD_Cortex	RNA-sequencing	HiSeq 2500	Illumina	RNA-seq pooled_B6D2F1_1_SD_Cortex	GSM3151546	Gene Expression Omnibus	GSE114845	http://identifiers.org/geo/GSE114845	read alignment and gene expression quantification	RawCounts.Cortex.txt	figshare	doi:10.6084/m9.figshare.7797434	https://doi.org/10.6084/m9.figshare.7797434	Gene expression normalization	htseq-count_summary.txt.SD.log2CPMnormalizedWITHNSDSD.txt	figshare	doi:10.6084/m9.figshare.7797434	https://doi.org/10.6084/m9.figshare.7797434	Differential expression	RNA_SD_vs_NSD_DiffExp_Limma_Cortex.txt	figshare	doi:10.6084/m9.figshare.7797434	https://doi.org/10.6084/m9.figshare.7797434
pooled_B6D2F1_1_NSD_Cortex	RNA-sequencing	HiSeq 2500	Illumina	RNA-seq pooled_B6D2F1_1_NSD_Cortex	GSM3151545	Gene Expression Omnibus	GSE114845	http://identifiers.org/geo/GSE114845	read alignment and gene expression quantification	RawCounts.Cortex.txt	figshare	doi:10.6084/m9.figshare.7797434	https://doi.org/10.6084/m9.figshare.7797434	Gene expression normalization	htseq-count_summary.txt.NSD.log2CPMnormalizedWITHNSDSD.txt	figshare	doi:10.6084/m9.figshare.7797434	https://doi.org/10.6084/m9.figshare.7797434	Differential expression	RNA_SD_vs_NSD_DiffExp_Limma_Cortex.txt	figshare	doi:10.6084/m9.figshare.7797434	https://doi.org/10.6084/m9.figshare.7797434
pooled_C57BL6_1_SD_Cortex	RNA-sequencing	HiSeq 2500	Illumina	RNA-seq pooled_C57BL6_1_SD_Cortex	GSM3151542	Gene Expression Omnibus	GSE114845	http://identifiers.org/geo/GSE114845	read alignment and gene expression quantification	RawCounts.Cortex.txt	figshare	doi:10.6084/m9.figshare.7797434	https://doi.org/10.6084/m9.figshare.7797434	Gene expression normalization	htseq-count_summary.txt.SD.log2CPMnormalizedWITHNSDSD.txt	figshare	doi:10.6084/m9.figshare.7797434	https://doi.org/10.6084/m9.figshare.7797434	Differential expression	RNA_SD_vs_NSD_DiffExp_Limma_Cortex.txt	figshare	doi:10.6084/m9.figshare.7797434	https://doi.org/10.6084/m9.figshare.7797434
pooled_C57BL6_1_NSD_Cortex	RNA-sequencing	HiSeq 2500	Illumina	RNA-seq pooled_C57BL6_1_NSD_Cortex	GSM3151541	Gene Expression Omnibus	GSE114845	http://identifiers.org/geo/GSE114845	read alignment and gene expression quantification	RawCounts.Cortex.txt	figshare	doi:10.6084/m9.figshare.7797434	https://doi.org/10.6084/m9.figshare.7797434	Gene expression normalization	htseq-count_summary.txt.NSD.log2CPMnormalizedWITHNSDSD.txt	figshare	doi:10.6084/m9.figshare.7797434	https://doi.org/10.6084/m9.figshare.7797434	Differential expression	RNA_SD_vs_NSD_DiffExp_Limma_Cortex.txt	figshare	doi:10.6084/m9.figshare.7797434	https://doi.org/10.6084/m9.figshare.7797434
pooled_C57BL6_2_SD_Cortex	RNA-sequencing	HiSeq 2500	Illumina	RNA-seq pooled_C57BL6_2_SD_Cortex	GSM3151544	Gene Expression Omnibus	GSE114845	http://identifiers.org/geo/GSE114845	read alignment and gene expression quantification	RawCounts.Cortex.txt	figshare	doi:10.6084/m9.figshare.7797434	https://doi.org/10.6084/m9.figshare.7797434	Gene expression normalization	htseq-count_summary.txt.SD.log2CPMnormalizedWITHNSDSD.txt	figshare	doi:10.6084/m9.figshare.7797434	https://doi.org/10.6084/m9.figshare.7797434	Differential expression	RNA_SD_vs_NSD_DiffExp_Limma_Cortex.txt	figshare	doi:10.6084/m9.figshare.7797434	https://doi.org/10.6084/m9.figshare.7797434
pooled_C57BL6_2_NSD_Cortex	RNA-sequencing	HiSeq 2500	Illumina	RNA-seq pooled_C57BL6_2_NSD_Cortex	GSM3151543	Gene Expression Omnibus	GSE114845	http://identifiers.org/geo/GSE114845	read alignment and gene expression quantification	RawCounts.Cortex.txt	figshare	doi:10.6084/m9.figshare.7797434	https://doi.org/10.6084/m9.figshare.7797434	Gene expression normalization	htseq-count_summary.txt.NSD.log2CPMnormalizedWITHNSDSD.txt	figshare	doi:10.6084/m9.figshare.7797434	https://doi.org/10.6084/m9.figshare.7797434	Differential expression	RNA_SD_vs_NSD_DiffExp_Limma_Cortex.txt	figshare	doi:10.6084/m9.figshare.7797434	https://doi.org/10.6084/m9.figshare.7797434
pooled_D2B6F1_1_NSD_Cortex	RNA-sequencing	HiSeq 2500	Illumina	RNA-seq pooled_D2B6F1_1_NSD_Cortex	GSM3151551	Gene Expression Omnibus	GSE114845	http://identifiers.org/geo/GSE114845	read alignment and gene expression quantification	RawCounts.Cortex.txt	figshare	doi:10.6084/m9.figshare.7797434	https://doi.org/10.6084/m9.figshare.7797434	Gene expression normalization	htseq-count_summary.txt.NSD.log2CPMnormalizedWITHNSDSD.txt	figshare	doi:10.6084/m9.figshare.7797434	https://doi.org/10.6084/m9.figshare.7797434	Differential expression	RNA_SD_vs_NSD_DiffExp_Limma_Cortex.txt	figshare	doi:10.6084/m9.figshare.7797434	https://doi.org/10.6084/m9.figshare.7797434
pooled_D2B6F1_1_SD_Cortex	RNA-sequencing	HiSeq 2500	Illumina	RNA-seq pooled_D2B6F1_1_SD_Cortex	GSM3151552	Gene Expression Omnibus	GSE114845	http://identifiers.org/geo/GSE114845	read alignment and gene expression quantification	RawCounts.Cortex.txt	figshare	doi:10.6084/m9.figshare.7797434	https://doi.org/10.6084/m9.figshare.7797434	Gene expression normalization	htseq-count_summary.txt.SD.log2CPMnormalizedWITHNSDSD.txt	figshare	doi:10.6084/m9.figshare.7797434	https://doi.org/10.6084/m9.figshare.7797434	Differential expression	RNA_SD_vs_NSD_DiffExp_Limma_Cortex.txt	figshare	doi:10.6084/m9.figshare.7797434	https://doi.org/10.6084/m9.figshare.7797434
pooled_DBA_1_SD_Cortex	RNA-sequencing	HiSeq 2500	Illumina	RNA-seq pooled_DBA_1_SD_Cortex	GSM3151548	Gene Expression Omnibus	GSE114845	http://identifiers.org/geo/GSE114845	read alignment and gene expression quantification	RawCounts.Cortex.txt	figshare	doi:10.6084/m9.figshare.7797434	https://doi.org/10.6084/m9.figshare.7797434	Gene expression normalization	htseq-count_summary.txt.SD.log2CPMnormalizedWITHNSDSD.txt	figshare	doi:10.6084/m9.figshare.7797434	https://doi.org/10.6084/m9.figshare.7797434	Differential expression	RNA_SD_vs_NSD_DiffExp_Limma_Cortex.txt	figshare	doi:10.6084/m9.figshare.7797434	https://doi.org/10.6084/m9.figshare.7797434
pooled_DBA_1_NSD_Cortex	RNA-sequencing	HiSeq 2500	Illumina	RNA-seq pooled_DBA_1_NSD_Cortex	GSM3151547	Gene Expression Omnibus	GSE114845	http://identifiers.org/geo/GSE114845	read alignment and gene expression quantification	RawCounts.Cortex.txt	figshare	doi:10.6084/m9.figshare.7797434	https://doi.org/10.6084/m9.figshare.7797434	Gene expression normalization	htseq-count_summary.txt.NSD.log2CPMnormalizedWITHNSDSD.txt	figshare	doi:10.6084/m9.figshare.7797434	https://doi.org/10.6084/m9.figshare.7797434	Differential expression	RNA_SD_vs_NSD_DiffExp_Limma_Cortex.txt	figshare	doi:10.6084/m9.figshare.7797434	https://doi.org/10.6084/m9.figshare.7797434
pooled_DBA_2_SD_Cortex	RNA-sequencing	HiSeq 2500	Illumina	RNA-seq pooled_DBA_2_SD_Cortex	GSM3151550	Gene Expression Omnibus	GSE114845	http://identifiers.org/geo/GSE114845	read alignment and gene expression quantification	RawCounts.Cortex.txt	figshare	doi:10.6084/m9.figshare.7797434	https://doi.org/10.6084/m9.figshare.7797434	Gene expression normalization	htseq-count_summary.txt.SD.log2CPMnormalizedWITHNSDSD.txt	figshare	doi:10.6084/m9.figshare.7797434	https://doi.org/10.6084/m9.figshare.7797434	Differential expression	RNA_SD_vs_NSD_DiffExp_Limma_Cortex.txt	figshare	doi:10.6084/m9.figshare.7797434	https://doi.org/10.6084/m9.figshare.7797434
pooled_DBA_2_NSD_Cortex	RNA-sequencing	HiSeq 2500	Illumina	RNA-seq pooled_DBA_2_NSD_Cortex	GSM3151549	Gene Expression Omnibus	GSE114845	http://identifiers.org/geo/GSE114845	read alignment and gene expression quantification	RawCounts.Cortex.txt	figshare	doi:10.6084/m9.figshare.7797434	https://doi.org/10.6084/m9.figshare.7797434	Gene expression normalization	htseq-count_summary.txt.NSD.log2CPMnormalizedWITHNSDSD.txt	figshare	doi:10.6084/m9.figshare.7797434	https://doi.org/10.6084/m9.figshare.7797434	Differential expression	RNA_SD_vs_NSD_DiffExp_Limma_Cortex.txt	figshare	doi:10.6084/m9.figshare.7797434	https://doi.org/10.6084/m9.figshare.7797434
pooled_BXD43_1_NSD_Liver	RNA-sequencing	HiSeq 2500	Illumina	RNA-seq pooled_BXD43_1_NSD_Liver	GSM3151567	Gene Expression Omnibus	GSE114845	http://identifiers.org/geo/GSE114845	read alignment and gene expression quantification	RawCounts.Liver.txt	figshare	doi:10.6084/m9.figshare.7797434	https://doi.org/10.6084/m9.figshare.7797434	Gene expression normalization	htseq-count_summary.Liver.txt.NSD.log2CPMnormalizedWITHNSDSD.txt	figshare	doi:10.6084/m9.figshare.7797434	https://doi.org/10.6084/m9.figshare.7797434	Differential expression	RNA_SD_vs_NSD_DiffExp_Limma_Liver.txt	figshare	doi:10.6084/m9.figshare.7797434	https://doi.org/10.6084/m9.figshare.7797434
pooled_BXD43_1_SD_Liver	RNA-sequencing	HiSeq 2500	Illumina	RNA-seq pooled_BXD43_1_SD_Liver	GSM3151568	Gene Expression Omnibus	GSE114845	http://identifiers.org/geo/GSE114845	read alignment and gene expression quantification	RawCounts.Liver.txt	figshare	doi:10.6084/m9.figshare.7797434	https://doi.org/10.6084/m9.figshare.7797434	Gene expression normalization	htseq-count_summary.Liver.txt.SD.log2CPMnormalizedWITHNSDSD.txt	figshare	doi:10.6084/m9.figshare.7797434	https://doi.org/10.6084/m9.figshare.7797434	Differential expression	RNA_SD_vs_NSD_DiffExp_Limma_Liver.txt	figshare	doi:10.6084/m9.figshare.7797434	https://doi.org/10.6084/m9.figshare.7797434
pooled_BXD44_1_NSD_Liver	RNA-sequencing	HiSeq 2500	Illumina	RNA-seq pooled_BXD44_1_NSD_Liver	GSM3151569	Gene Expression Omnibus	GSE114845	http://identifiers.org/geo/GSE114845	read alignment and gene expression quantification	RawCounts.Liver.txt	figshare	doi:10.6084/m9.figshare.7797434	https://doi.org/10.6084/m9.figshare.7797434	Gene expression normalization	htseq-count_summary.Liver.txt.NSD.log2CPMnormalizedWITHNSDSD.txt	figshare	doi:10.6084/m9.figshare.7797434	https://doi.org/10.6084/m9.figshare.7797434	Differential expression	RNA_SD_vs_NSD_DiffExp_Limma_Liver.txt	figshare	doi:10.6084/m9.figshare.7797434	https://doi.org/10.6084/m9.figshare.7797434
pooled_BXD44_1_SD_Liver	RNA-sequencing	HiSeq 2500	Illumina	RNA-seq pooled_BXD44_1_SD_Liver	GSM3151570	Gene Expression Omnibus	GSE114845	http://identifiers.org/geo/GSE114845	read alignment and gene expression quantification	RawCounts.Liver.txt	figshare	doi:10.6084/m9.figshare.7797434	https://doi.org/10.6084/m9.figshare.7797434	Gene expression normalization	htseq-count_summary.Liver.txt.SD.log2CPMnormalizedWITHNSDSD.txt	figshare	doi:10.6084/m9.figshare.7797434	https://doi.org/10.6084/m9.figshare.7797434	Differential expression	RNA_SD_vs_NSD_DiffExp_Limma_Liver.txt	figshare	doi:10.6084/m9.figshare.7797434	https://doi.org/10.6084/m9.figshare.7797434
pooled_BXD45_1_NSD_Liver	RNA-sequencing	HiSeq 2500	Illumina	RNA-seq pooled_BXD45_1_NSD_Liver	GSM3151571	Gene Expression Omnibus	GSE114845	http://identifiers.org/geo/GSE114845	read alignment and gene expression quantification	RawCounts.Liver.txt	figshare	doi:10.6084/m9.figshare.7797434	https://doi.org/10.6084/m9.figshare.7797434	Gene expression normalization	htseq-count_summary.Liver.txt.NSD.log2CPMnormalizedWITHNSDSD.txt	figshare	doi:10.6084/m9.figshare.7797434	https://doi.org/10.6084/m9.figshare.7797434	Differential expression	RNA_SD_vs_NSD_DiffExp_Limma_Liver.txt	figshare	doi:10.6084/m9.figshare.7797434	https://doi.org/10.6084/m9.figshare.7797434
pooled_BXD45_1_SD_Liver	RNA-sequencing	HiSeq 2500	Illumina	RNA-seq pooled_BXD45_1_SD_Liver	GSM3151572	Gene Expression Omnibus	GSE114845	http://identifiers.org/geo/GSE114845	read alignment and gene expression quantification	RawCounts.Liver.txt	figshare	doi:10.6084/m9.figshare.7797434	https://doi.org/10.6084/m9.figshare.7797434	Gene expression normalization	htseq-count_summary.Liver.txt.SD.log2CPMnormalizedWITHNSDSD.txt	figshare	doi:10.6084/m9.figshare.7797434	https://doi.org/10.6084/m9.figshare.7797434	Differential expression	RNA_SD_vs_NSD_DiffExp_Limma_Liver.txt	figshare	doi:10.6084/m9.figshare.7797434	https://doi.org/10.6084/m9.figshare.7797434
pooled_BXD48_1_NSD_Liver	RNA-sequencing	HiSeq 2500	Illumina	RNA-seq pooled_BXD48_1_NSD_Liver	GSM3151573	Gene Expression Omnibus	GSE114845	http://identifiers.org/geo/GSE114845	read alignment and gene expression quantification	RawCounts.Liver.txt	figshare	doi:10.6084/m9.figshare.7797434	https://doi.org/10.6084/m9.figshare.7797434	Gene expression normalization	htseq-count_summary.Liver.txt.NSD.log2CPMnormalizedWITHNSDSD.txt	figshare	doi:10.6084/m9.figshare.7797434	https://doi.org/10.6084/m9.figshare.7797434	Differential expression	RNA_SD_vs_NSD_DiffExp_Limma_Liver.txt	figshare	doi:10.6084/m9.figshare.7797434	https://doi.org/10.6084/m9.figshare.7797434
pooled_BXD48_1_SD_Liver	RNA-sequencing	HiSeq 2500	Illumina	RNA-seq pooled_BXD48_1_SD_Liver	GSM3151574	Gene Expression Omnibus	GSE114845	http://identifiers.org/geo/GSE114845	read alignment and gene expression quantification	RawCounts.Liver.txt	figshare	doi:10.6084/m9.figshare.7797434	https://doi.org/10.6084/m9.figshare.7797434	Gene expression normalization	htseq-count_summary.Liver.txt.SD.log2CPMnormalizedWITHNSDSD.txt	figshare	doi:10.6084/m9.figshare.7797434	https://doi.org/10.6084/m9.figshare.7797434	Differential expression	RNA_SD_vs_NSD_DiffExp_Limma_Liver.txt	figshare	doi:10.6084/m9.figshare.7797434	https://doi.org/10.6084/m9.figshare.7797434
pooled_BXD49_1_NSD_Liver	RNA-sequencing	HiSeq 2500	Illumina	RNA-seq pooled_BXD49_1_NSD_Liver	GSM3151575	Gene Expression Omnibus	GSE114845	http://identifiers.org/geo/GSE114845	read alignment and gene expression quantification	RawCounts.Liver.txt	figshare	doi:10.6084/m9.figshare.7797434	https://doi.org/10.6084/m9.figshare.7797434	Gene expression normalization	htseq-count_summary.Liver.txt.NSD.log2CPMnormalizedWITHNSDSD.txt	figshare	doi:10.6084/m9.figshare.7797434	https://doi.org/10.6084/m9.figshare.7797434	Differential expression	RNA_SD_vs_NSD_DiffExp_Limma_Liver.txt	figshare	doi:10.6084/m9.figshare.7797434	https://doi.org/10.6084/m9.figshare.7797434
pooled_BXD49_1_SD_Liver	RNA-sequencing	HiSeq 2500	Illumina	RNA-seq pooled_BXD49_1_SD_Liver	GSM3151576	Gene Expression Omnibus	GSE114845	http://identifiers.org/geo/GSE114845	read alignment and gene expression quantification	RawCounts.Liver.txt	figshare	doi:10.6084/m9.figshare.7797434	https://doi.org/10.6084/m9.figshare.7797434	Gene expression normalization	htseq-count_summary.Liver.txt.SD.log2CPMnormalizedWITHNSDSD.txt	figshare	doi:10.6084/m9.figshare.7797434	https://doi.org/10.6084/m9.figshare.7797434	Differential expression	RNA_SD_vs_NSD_DiffExp_Limma_Liver.txt	figshare	doi:10.6084/m9.figshare.7797434	https://doi.org/10.6084/m9.figshare.7797434
pooled_BXD50_1_NSD_Liver	RNA-sequencing	HiSeq 2500	Illumina	RNA-seq pooled_BXD50_1_NSD_Liver	GSM3151577	Gene Expression Omnibus	GSE114845	http://identifiers.org/geo/GSE114845	read alignment and gene expression quantification	RawCounts.Liver.txt	figshare	doi:10.6084/m9.figshare.7797434	https://doi.org/10.6084/m9.figshare.7797434	Gene expression normalization	htseq-count_summary.Liver.txt.NSD.log2CPMnormalizedWITHNSDSD.txt	figshare	doi:10.6084/m9.figshare.7797434	https://doi.org/10.6084/m9.figshare.7797434	Differential expression	RNA_SD_vs_NSD_DiffExp_Limma_Liver.txt	figshare	doi:10.6084/m9.figshare.7797434	https://doi.org/10.6084/m9.figshare.7797434
pooled_BXD50_1_SD_Liver	RNA-sequencing	HiSeq 2500	Illumina	RNA-seq pooled_BXD50_1_SD_Liver	GSM3151578	Gene Expression Omnibus	GSE114845	http://identifiers.org/geo/GSE114845	read alignment and gene expression quantification	RawCounts.Liver.txt	figshare	doi:10.6084/m9.figshare.7797434	https://doi.org/10.6084/m9.figshare.7797434	Gene expression normalization	htseq-count_summary.Liver.txt.SD.log2CPMnormalizedWITHNSDSD.txt	figshare	doi:10.6084/m9.figshare.7797434	https://doi.org/10.6084/m9.figshare.7797434	Differential expression	RNA_SD_vs_NSD_DiffExp_Limma_Liver.txt	figshare	doi:10.6084/m9.figshare.7797434	https://doi.org/10.6084/m9.figshare.7797434
pooled_BXD51_1_NSD_Liver	RNA-sequencing	HiSeq 2500	Illumina	RNA-seq pooled_BXD51_1_NSD_Liver	GSM3151579	Gene Expression Omnibus	GSE114845	http://identifiers.org/geo/GSE114845	read alignment and gene expression quantification	RawCounts.Liver.txt	figshare	doi:10.6084/m9.figshare.7797434	https://doi.org/10.6084/m9.figshare.7797434	Gene expression normalization	htseq-count_summary.Liver.txt.NSD.log2CPMnormalizedWITHNSDSD.txt	figshare	doi:10.6084/m9.figshare.7797434	https://doi.org/10.6084/m9.figshare.7797434	Differential expression	RNA_SD_vs_NSD_DiffExp_Limma_Liver.txt	figshare	doi:10.6084/m9.figshare.7797434	https://doi.org/10.6084/m9.figshare.7797434
pooled_BXD51_1_SD_Liver	RNA-sequencing	HiSeq 2500	Illumina	RNA-seq pooled_BXD51_1_SD_Liver	GSM3151580	Gene Expression Omnibus	GSE114845	http://identifiers.org/geo/GSE114845	read alignment and gene expression quantification	RawCounts.Liver.txt	figshare	doi:10.6084/m9.figshare.7797434	https://doi.org/10.6084/m9.figshare.7797434	Gene expression normalization	htseq-count_summary.Liver.txt.SD.log2CPMnormalizedWITHNSDSD.txt	figshare	doi:10.6084/m9.figshare.7797434	https://doi.org/10.6084/m9.figshare.7797434	Differential expression	RNA_SD_vs_NSD_DiffExp_Limma_Liver.txt	figshare	doi:10.6084/m9.figshare.7797434	https://doi.org/10.6084/m9.figshare.7797434
pooled_BXD55_1_SD_Liver	RNA-sequencing	HiSeq 2500	Illumina	RNA-seq pooled_BXD55_1_SD_Liver	GSM3151582	Gene Expression Omnibus	GSE114845	http://identifiers.org/geo/GSE114845	read alignment and gene expression quantification	RawCounts.Liver.txt	figshare	doi:10.6084/m9.figshare.7797434	https://doi.org/10.6084/m9.figshare.7797434	Gene expression normalization	htseq-count_summary.Liver.txt.SD.log2CPMnormalizedWITHNSDSD.txt	figshare	doi:10.6084/m9.figshare.7797434	https://doi.org/10.6084/m9.figshare.7797434	Differential expression	RNA_SD_vs_NSD_DiffExp_Limma_Liver.txt	figshare	doi:10.6084/m9.figshare.7797434	https://doi.org/10.6084/m9.figshare.7797434
pooled_BXD55_1_NSD_Liver	RNA-sequencing	HiSeq 2500	Illumina	RNA-seq pooled_BXD55_1_NSD_Liver	GSM3151581	Gene Expression Omnibus	GSE114845	http://identifiers.org/geo/GSE114845	read alignment and gene expression quantification	RawCounts.Liver.txt	figshare	doi:10.6084/m9.figshare.7797434	https://doi.org/10.6084/m9.figshare.7797434	Gene expression normalization	htseq-count_summary.Liver.txt.NSD.log2CPMnormalizedWITHNSDSD.txt	figshare	doi:10.6084/m9.figshare.7797434	https://doi.org/10.6084/m9.figshare.7797434	Differential expression	RNA_SD_vs_NSD_DiffExp_Limma_Liver.txt	figshare	doi:10.6084/m9.figshare.7797434	https://doi.org/10.6084/m9.figshare.7797434
pooled_BXD56_1_SD_Liver	RNA-sequencing	HiSeq 2500	Illumina	RNA-seq pooled_BXD56_1_SD_Liver	GSM3151584	Gene Expression Omnibus	GSE114845	http://identifiers.org/geo/GSE114845	read alignment and gene expression quantification	RawCounts.Liver.txt	figshare	doi:10.6084/m9.figshare.7797434	https://doi.org/10.6084/m9.figshare.7797434	Gene expression normalization	htseq-count_summary.Liver.txt.SD.log2CPMnormalizedWITHNSDSD.txt	figshare	doi:10.6084/m9.figshare.7797434	https://doi.org/10.6084/m9.figshare.7797434	Differential expression	RNA_SD_vs_NSD_DiffExp_Limma_Liver.txt	figshare	doi:10.6084/m9.figshare.7797434	https://doi.org/10.6084/m9.figshare.7797434
pooled_BXD56_1_NSD_Liver	RNA-sequencing	HiSeq 2500	Illumina	RNA-seq pooled_BXD56_1_NSD_Liver	GSM3151583	Gene Expression Omnibus	GSE114845	http://identifiers.org/geo/GSE114845	read alignment and gene expression quantification	RawCounts.Liver.txt	figshare	doi:10.6084/m9.figshare.7797434	https://doi.org/10.6084/m9.figshare.7797434	Gene expression normalization	htseq-count_summary.Liver.txt.NSD.log2CPMnormalizedWITHNSDSD.txt	figshare	doi:10.6084/m9.figshare.7797434	https://doi.org/10.6084/m9.figshare.7797434	Differential expression	RNA_SD_vs_NSD_DiffExp_Limma_Liver.txt	figshare	doi:10.6084/m9.figshare.7797434	https://doi.org/10.6084/m9.figshare.7797434
pooled_BXD61_1_NSD_Liver	RNA-sequencing	HiSeq 2500	Illumina	RNA-seq pooled_BXD61_1_NSD_Liver	GSM3151585	Gene Expression Omnibus	GSE114845	http://identifiers.org/geo/GSE114845	read alignment and gene expression quantification	RawCounts.Liver.txt	figshare	doi:10.6084/m9.figshare.7797434	https://doi.org/10.6084/m9.figshare.7797434	Gene expression normalization	htseq-count_summary.Liver.txt.NSD.log2CPMnormalizedWITHNSDSD.txt	figshare	doi:10.6084/m9.figshare.7797434	https://doi.org/10.6084/m9.figshare.7797434	Differential expression	RNA_SD_vs_NSD_DiffExp_Limma_Liver.txt	figshare	doi:10.6084/m9.figshare.7797434	https://doi.org/10.6084/m9.figshare.7797434
pooled_BXD61_1_SD_Liver	RNA-sequencing	HiSeq 2500	Illumina	RNA-seq pooled_BXD61_1_SD_Liver	GSM3151586	Gene Expression Omnibus	GSE114845	http://identifiers.org/geo/GSE114845	read alignment and gene expression quantification	RawCounts.Liver.txt	figshare	doi:10.6084/m9.figshare.7797434	https://doi.org/10.6084/m9.figshare.7797434	Gene expression normalization	htseq-count_summary.Liver.txt.SD.log2CPMnormalizedWITHNSDSD.txt	figshare	doi:10.6084/m9.figshare.7797434	https://doi.org/10.6084/m9.figshare.7797434	Differential expression	RNA_SD_vs_NSD_DiffExp_Limma_Liver.txt	figshare	doi:10.6084/m9.figshare.7797434	https://doi.org/10.6084/m9.figshare.7797434
pooled_BXD64_1_NSD_Liver	RNA-sequencing	HiSeq 2500	Illumina	RNA-seq pooled_BXD64_1_NSD_Liver	GSM3151587	Gene Expression Omnibus	GSE114845	http://identifiers.org/geo/GSE114845	read alignment and gene expression quantification	RawCounts.Liver.txt	figshare	doi:10.6084/m9.figshare.7797434	https://doi.org/10.6084/m9.figshare.7797434	Gene expression normalization	htseq-count_summary.Liver.txt.NSD.log2CPMnormalizedWITHNSDSD.txt	figshare	doi:10.6084/m9.figshare.7797434	https://doi.org/10.6084/m9.figshare.7797434	Differential expression	RNA_SD_vs_NSD_DiffExp_Limma_Liver.txt	figshare	doi:10.6084/m9.figshare.7797434	https://doi.org/10.6084/m9.figshare.7797434
pooled_BXD64_1_SD_Liver	RNA-sequencing	HiSeq 2500	Illumina	RNA-seq pooled_BXD64_1_SD_Liver	GSM3151588	Gene Expression Omnibus	GSE114845	http://identifiers.org/geo/GSE114845	read alignment and gene expression quantification	RawCounts.Liver.txt	figshare	doi:10.6084/m9.figshare.7797434	https://doi.org/10.6084/m9.figshare.7797434	Gene expression normalization	htseq-count_summary.Liver.txt.SD.log2CPMnormalizedWITHNSDSD.txt	figshare	doi:10.6084/m9.figshare.7797434	https://doi.org/10.6084/m9.figshare.7797434	Differential expression	RNA_SD_vs_NSD_DiffExp_Limma_Liver.txt	figshare	doi:10.6084/m9.figshare.7797434	https://doi.org/10.6084/m9.figshare.7797434
pooled_BXD65_1_NSD_Liver	RNA-sequencing	HiSeq 2500	Illumina	RNA-seq pooled_BXD65_1_NSD_Liver	GSM3151589	Gene Expression Omnibus	GSE114845	http://identifiers.org/geo/GSE114845	read alignment and gene expression quantification	RawCounts.Liver.txt	figshare	doi:10.6084/m9.figshare.7797434	https://doi.org/10.6084/m9.figshare.7797434	Gene expression normalization	htseq-count_summary.Liver.txt.NSD.log2CPMnormalizedWITHNSDSD.txt	figshare	doi:10.6084/m9.figshare.7797434	https://doi.org/10.6084/m9.figshare.7797434	Differential expression	RNA_SD_vs_NSD_DiffExp_Limma_Liver.txt	figshare	doi:10.6084/m9.figshare.7797434	https://doi.org/10.6084/m9.figshare.7797434
pooled_BXD65_1_SD_Liver	RNA-sequencing	HiSeq 2500	Illumina	RNA-seq pooled_BXD65_1_SD_Liver	GSM3151590	Gene Expression Omnibus	GSE114845	http://identifiers.org/geo/GSE114845	read alignment and gene expression quantification	RawCounts.Liver.txt	figshare	doi:10.6084/m9.figshare.7797434	https://doi.org/10.6084/m9.figshare.7797434	Gene expression normalization	htseq-count_summary.Liver.txt.SD.log2CPMnormalizedWITHNSDSD.txt	figshare	doi:10.6084/m9.figshare.7797434	https://doi.org/10.6084/m9.figshare.7797434	Differential expression	RNA_SD_vs_NSD_DiffExp_Limma_Liver.txt	figshare	doi:10.6084/m9.figshare.7797434	https://doi.org/10.6084/m9.figshare.7797434
pooled_BXD66_1_SD_Liver	RNA-sequencing	HiSeq 2500	Illumina	RNA-seq pooled_BXD66_1_SD_Liver	GSM3151592	Gene Expression Omnibus	GSE114845	http://identifiers.org/geo/GSE114845	read alignment and gene expression quantification	RawCounts.Liver.txt	figshare	doi:10.6084/m9.figshare.7797434	https://doi.org/10.6084/m9.figshare.7797434	Gene expression normalization	htseq-count_summary.Liver.txt.SD.log2CPMnormalizedWITHNSDSD.txt	figshare	doi:10.6084/m9.figshare.7797434	https://doi.org/10.6084/m9.figshare.7797434	Differential expression	RNA_SD_vs_NSD_DiffExp_Limma_Liver.txt	figshare	doi:10.6084/m9.figshare.7797434	https://doi.org/10.6084/m9.figshare.7797434
pooled_BXD66_1_NSD_Liver	RNA-sequencing	HiSeq 2500	Illumina	RNA-seq pooled_BXD66_1_NSD_Liver	GSM3151591	Gene Expression Omnibus	GSE114845	http://identifiers.org/geo/GSE114845	read alignment and gene expression quantification	RawCounts.Liver.txt	figshare	doi:10.6084/m9.figshare.7797434	https://doi.org/10.6084/m9.figshare.7797434	Gene expression normalization	htseq-count_summary.Liver.txt.NSD.log2CPMnormalizedWITHNSDSD.txt	figshare	doi:10.6084/m9.figshare.7797434	https://doi.org/10.6084/m9.figshare.7797434	Differential expression	RNA_SD_vs_NSD_DiffExp_Limma_Liver.txt	figshare	doi:10.6084/m9.figshare.7797434	https://doi.org/10.6084/m9.figshare.7797434
pooled_BXD67_1_SD_Liver	RNA-sequencing	HiSeq 2500	Illumina	RNA-seq pooled_BXD67_1_SD_Liver	GSM3151594	Gene Expression Omnibus	GSE114845	http://identifiers.org/geo/GSE114845	read alignment and gene expression quantification	RawCounts.Liver.txt	figshare	doi:10.6084/m9.figshare.7797434	https://doi.org/10.6084/m9.figshare.7797434	Gene expression normalization	htseq-count_summary.Liver.txt.SD.log2CPMnormalizedWITHNSDSD.txt	figshare	doi:10.6084/m9.figshare.7797434	https://doi.org/10.6084/m9.figshare.7797434	Differential expression	RNA_SD_vs_NSD_DiffExp_Limma_Liver.txt	figshare	doi:10.6084/m9.figshare.7797434	https://doi.org/10.6084/m9.figshare.7797434
pooled_BXD67_1_NSD_Liver	RNA-sequencing	HiSeq 2500	Illumina	RNA-seq pooled_BXD67_1_NSD_Liver	GSM3151593	Gene Expression Omnibus	GSE114845	http://identifiers.org/geo/GSE114845	read alignment and gene expression quantification	RawCounts.Liver.txt	figshare	doi:10.6084/m9.figshare.7797434	https://doi.org/10.6084/m9.figshare.7797434	Gene expression normalization	htseq-count_summary.Liver.txt.NSD.log2CPMnormalizedWITHNSDSD.txt	figshare	doi:10.6084/m9.figshare.7797434	https://doi.org/10.6084/m9.figshare.7797434	Differential expression	RNA_SD_vs_NSD_DiffExp_Limma_Liver.txt	figshare	doi:10.6084/m9.figshare.7797434	https://doi.org/10.6084/m9.figshare.7797434
pooled_BXD70_1_SD_Liver	RNA-sequencing	HiSeq 2500	Illumina	RNA-seq pooled_BXD70_1_SD_Liver	GSM3151596	Gene Expression Omnibus	GSE114845	http://identifiers.org/geo/GSE114845	read alignment and gene expression quantification	RawCounts.Liver.txt	figshare	doi:10.6084/m9.figshare.7797434	https://doi.org/10.6084/m9.figshare.7797434	Gene expression normalization	htseq-count_summary.Liver.txt.SD.log2CPMnormalizedWITHNSDSD.txt	figshare	doi:10.6084/m9.figshare.7797434	https://doi.org/10.6084/m9.figshare.7797434	Differential expression	RNA_SD_vs_NSD_DiffExp_Limma_Liver.txt	figshare	doi:10.6084/m9.figshare.7797434	https://doi.org/10.6084/m9.figshare.7797434
pooled_BXD70_1_NSD_Liver	RNA-sequencing	HiSeq 2500	Illumina	RNA-seq pooled_BXD70_1_NSD_Liver	GSM3151595	Gene Expression Omnibus	GSE114845	http://identifiers.org/geo/GSE114845	read alignment and gene expression quantification	RawCounts.Liver.txt	figshare	doi:10.6084/m9.figshare.7797434	https://doi.org/10.6084/m9.figshare.7797434	Gene expression normalization	htseq-count_summary.Liver.txt.NSD.log2CPMnormalizedWITHNSDSD.txt	figshare	doi:10.6084/m9.figshare.7797434	https://doi.org/10.6084/m9.figshare.7797434	Differential expression	RNA_SD_vs_NSD_DiffExp_Limma_Liver.txt	figshare	doi:10.6084/m9.figshare.7797434	https://doi.org/10.6084/m9.figshare.7797434
pooled_BXD71_1_SD_Liver	RNA-sequencing	HiSeq 2500	Illumina	RNA-seq pooled_BXD71_1_SD_Liver	GSM3151598	Gene Expression Omnibus	GSE114845	http://identifiers.org/geo/GSE114845	read alignment and gene expression quantification	RawCounts.Liver.txt	figshare	doi:10.6084/m9.figshare.7797434	https://doi.org/10.6084/m9.figshare.7797434	Gene expression normalization	htseq-count_summary.Liver.txt.SD.log2CPMnormalizedWITHNSDSD.txt	figshare	doi:10.6084/m9.figshare.7797434	https://doi.org/10.6084/m9.figshare.7797434	Differential expression	RNA_SD_vs_NSD_DiffExp_Limma_Liver.txt	figshare	doi:10.6084/m9.figshare.7797434	https://doi.org/10.6084/m9.figshare.7797434
pooled_BXD71_1_NSD_Liver	RNA-sequencing	HiSeq 2500	Illumina	RNA-seq pooled_BXD71_1_NSD_Liver	GSM3151597	Gene Expression Omnibus	GSE114845	http://identifiers.org/geo/GSE114845	read alignment and gene expression quantification	RawCounts.Liver.txt	figshare	doi:10.6084/m9.figshare.7797434	https://doi.org/10.6084/m9.figshare.7797434	Gene expression normalization	htseq-count_summary.Liver.txt.NSD.log2CPMnormalizedWITHNSDSD.txt	figshare	doi:10.6084/m9.figshare.7797434	https://doi.org/10.6084/m9.figshare.7797434	Differential expression	RNA_SD_vs_NSD_DiffExp_Limma_Liver.txt	figshare	doi:10.6084/m9.figshare.7797434	https://doi.org/10.6084/m9.figshare.7797434
pooled_BXD73_1_NSD_Liver	RNA-sequencing	HiSeq 2500	Illumina	RNA-seq pooled_BXD73_1_NSD_Liver	GSM3151599	Gene Expression Omnibus	GSE114845	http://identifiers.org/geo/GSE114845	read alignment and gene expression quantification	RawCounts.Liver.txt	figshare	doi:10.6084/m9.figshare.7797434	https://doi.org/10.6084/m9.figshare.7797434	Gene expression normalization	htseq-count_summary.Liver.txt.NSD.log2CPMnormalizedWITHNSDSD.txt	figshare	doi:10.6084/m9.figshare.7797434	https://doi.org/10.6084/m9.figshare.7797434	Differential expression	RNA_SD_vs_NSD_DiffExp_Limma_Liver.txt	figshare	doi:10.6084/m9.figshare.7797434	https://doi.org/10.6084/m9.figshare.7797434
pooled_BXD73_1_SD_Liver	RNA-sequencing	HiSeq 2500	Illumina	RNA-seq pooled_BXD73_1_SD_Liver	GSM3151600	Gene Expression Omnibus	GSE114845	http://identifiers.org/geo/GSE114845	read alignment and gene expression quantification	RawCounts.Liver.txt	figshare	doi:10.6084/m9.figshare.7797434	https://doi.org/10.6084/m9.figshare.7797434	Gene expression normalization	htseq-count_summary.Liver.txt.SD.log2CPMnormalizedWITHNSDSD.txt	figshare	doi:10.6084/m9.figshare.7797434	https://doi.org/10.6084/m9.figshare.7797434	Differential expression	RNA_SD_vs_NSD_DiffExp_Limma_Liver.txt	figshare	doi:10.6084/m9.figshare.7797434	https://doi.org/10.6084/m9.figshare.7797434
pooled_BXD75_1_NSD_Liver	RNA-sequencing	HiSeq 2500	Illumina	RNA-seq pooled_BXD75_1_NSD_Liver	GSM3151601	Gene Expression Omnibus	GSE114845	http://identifiers.org/geo/GSE114845	read alignment and gene expression quantification	RawCounts.Liver.txt	figshare	doi:10.6084/m9.figshare.7797434	https://doi.org/10.6084/m9.figshare.7797434	Gene expression normalization	htseq-count_summary.Liver.txt.NSD.log2CPMnormalizedWITHNSDSD.txt	figshare	doi:10.6084/m9.figshare.7797434	https://doi.org/10.6084/m9.figshare.7797434	Differential expression	RNA_SD_vs_NSD_DiffExp_Limma_Liver.txt	figshare	doi:10.6084/m9.figshare.7797434	https://doi.org/10.6084/m9.figshare.7797434
pooled_BXD75_1_SD_Liver	RNA-sequencing	HiSeq 2500	Illumina	RNA-seq pooled_BXD75_1_SD_Liver	GSM3151602	Gene Expression Omnibus	GSE114845	http://identifiers.org/geo/GSE114845	read alignment and gene expression quantification	RawCounts.Liver.txt	figshare	doi:10.6084/m9.figshare.7797434	https://doi.org/10.6084/m9.figshare.7797434	Gene expression normalization	htseq-count_summary.Liver.txt.SD.log2CPMnormalizedWITHNSDSD.txt	figshare	doi:10.6084/m9.figshare.7797434	https://doi.org/10.6084/m9.figshare.7797434	Differential expression	RNA_SD_vs_NSD_DiffExp_Limma_Liver.txt	figshare	doi:10.6084/m9.figshare.7797434	https://doi.org/10.6084/m9.figshare.7797434
pooled_BXD79_1_NSD_Liver	RNA-sequencing	HiSeq 2500	Illumina	RNA-seq pooled_BXD79_1_NSD_Liver	GSM3151603	Gene Expression Omnibus	GSE114845	http://identifiers.org/geo/GSE114845	read alignment and gene expression quantification	RawCounts.Liver.txt	figshare	doi:10.6084/m9.figshare.7797434	https://doi.org/10.6084/m9.figshare.7797434	Gene expression normalization	htseq-count_summary.Liver.txt.NSD.log2CPMnormalizedWITHNSDSD.txt	figshare	doi:10.6084/m9.figshare.7797434	https://doi.org/10.6084/m9.figshare.7797434	Differential expression	RNA_SD_vs_NSD_DiffExp_Limma_Liver.txt	figshare	doi:10.6084/m9.figshare.7797434	https://doi.org/10.6084/m9.figshare.7797434
pooled_BXD79_1_SD_Liver	RNA-sequencing	HiSeq 2500	Illumina	RNA-seq pooled_BXD79_1_SD_Liver	GSM3151604	Gene Expression Omnibus	GSE114845	http://identifiers.org/geo/GSE114845	read alignment and gene expression quantification	RawCounts.Liver.txt	figshare	doi:10.6084/m9.figshare.7797434	https://doi.org/10.6084/m9.figshare.7797434	Gene expression normalization	htseq-count_summary.Liver.txt.SD.log2CPMnormalizedWITHNSDSD.txt	figshare	doi:10.6084/m9.figshare.7797434	https://doi.org/10.6084/m9.figshare.7797434	Differential expression	RNA_SD_vs_NSD_DiffExp_Limma_Liver.txt	figshare	doi:10.6084/m9.figshare.7797434	https://doi.org/10.6084/m9.figshare.7797434
pooled_BXD81_1_NSD_Liver	RNA-sequencing	HiSeq 2500	Illumina	RNA-seq pooled_BXD81_1_NSD_Liver	GSM3151605	Gene Expression Omnibus	GSE114845	http://identifiers.org/geo/GSE114845	read alignment and gene expression quantification	RawCounts.Liver.txt	figshare	doi:10.6084/m9.figshare.7797434	https://doi.org/10.6084/m9.figshare.7797434	Gene expression normalization	htseq-count_summary.Liver.txt.NSD.log2CPMnormalizedWITHNSDSD.txt	figshare	doi:10.6084/m9.figshare.7797434	https://doi.org/10.6084/m9.figshare.7797434	Differential expression	RNA_SD_vs_NSD_DiffExp_Limma_Liver.txt	figshare	doi:10.6084/m9.figshare.7797434	https://doi.org/10.6084/m9.figshare.7797434
pooled_BXD81_1_SD_Liver	RNA-sequencing	HiSeq 2500	Illumina	RNA-seq pooled_BXD81_1_SD_Liver	GSM3151606	Gene Expression Omnibus	GSE114845	http://identifiers.org/geo/GSE114845	read alignment and gene expression quantification	RawCounts.Liver.txt	figshare	doi:10.6084/m9.figshare.7797434	https://doi.org/10.6084/m9.figshare.7797434	Gene expression normalization	htseq-count_summary.Liver.txt.SD.log2CPMnormalizedWITHNSDSD.txt	figshare	doi:10.6084/m9.figshare.7797434	https://doi.org/10.6084/m9.figshare.7797434	Differential expression	RNA_SD_vs_NSD_DiffExp_Limma_Liver.txt	figshare	doi:10.6084/m9.figshare.7797434	https://doi.org/10.6084/m9.figshare.7797434
pooled_BXD83_1_NSD_Liver	RNA-sequencing	HiSeq 2500	Illumina	RNA-seq pooled_BXD83_1_NSD_Liver	GSM3151607	Gene Expression Omnibus	GSE114845	http://identifiers.org/geo/GSE114845	read alignment and gene expression quantification	RawCounts.Liver.txt	figshare	doi:10.6084/m9.figshare.7797434	https://doi.org/10.6084/m9.figshare.7797434	Gene expression normalization	htseq-count_summary.Liver.txt.NSD.log2CPMnormalizedWITHNSDSD.txt	figshare	doi:10.6084/m9.figshare.7797434	https://doi.org/10.6084/m9.figshare.7797434	Differential expression	RNA_SD_vs_NSD_DiffExp_Limma_Liver.txt	figshare	doi:10.6084/m9.figshare.7797434	https://doi.org/10.6084/m9.figshare.7797434
pooled_BXD83_1_SD_Liver	RNA-sequencing	HiSeq 2500	Illumina	RNA-seq pooled_BXD83_1_SD_Liver	GSM3151608	Gene Expression Omnibus	GSE114845	http://identifiers.org/geo/GSE114845	read alignment and gene expression quantification	RawCounts.Liver.txt	figshare	doi:10.6084/m9.figshare.7797434	https://doi.org/10.6084/m9.figshare.7797434	Gene expression normalization	htseq-count_summary.Liver.txt.SD.log2CPMnormalizedWITHNSDSD.txt	figshare	doi:10.6084/m9.figshare.7797434	https://doi.org/10.6084/m9.figshare.7797434	Differential expression	RNA_SD_vs_NSD_DiffExp_Limma_Liver.txt	figshare	doi:10.6084/m9.figshare.7797434	https://doi.org/10.6084/m9.figshare.7797434
pooled_BXD84_1_NSD_Liver	RNA-sequencing	HiSeq 2500	Illumina	RNA-seq pooled_BXD84_1_NSD_Liver	GSM3151609	Gene Expression Omnibus	GSE114845	http://identifiers.org/geo/GSE114845	read alignment and gene expression quantification	RawCounts.Liver.txt	figshare	doi:10.6084/m9.figshare.7797434	https://doi.org/10.6084/m9.figshare.7797434	Gene expression normalization	htseq-count_summary.Liver.txt.NSD.log2CPMnormalizedWITHNSDSD.txt	figshare	doi:10.6084/m9.figshare.7797434	https://doi.org/10.6084/m9.figshare.7797434	Differential expression	RNA_SD_vs_NSD_DiffExp_Limma_Liver.txt	figshare	doi:10.6084/m9.figshare.7797434	https://doi.org/10.6084/m9.figshare.7797434
pooled_BXD84_1_SD_Liver	RNA-sequencing	HiSeq 2500	Illumina	RNA-seq pooled_BXD84_1_SD_Liver	GSM3151610	Gene Expression Omnibus	GSE114845	http://identifiers.org/geo/GSE114845	read alignment and gene expression quantification	RawCounts.Liver.txt	figshare	doi:10.6084/m9.figshare.7797434	https://doi.org/10.6084/m9.figshare.7797434	Gene expression normalization	htseq-count_summary.Liver.txt.SD.log2CPMnormalizedWITHNSDSD.txt	figshare	doi:10.6084/m9.figshare.7797434	https://doi.org/10.6084/m9.figshare.7797434	Differential expression	RNA_SD_vs_NSD_DiffExp_Limma_Liver.txt	figshare	doi:10.6084/m9.figshare.7797434	https://doi.org/10.6084/m9.figshare.7797434
pooled_BXD85_1_NSD_Liver	RNA-sequencing	HiSeq 2500	Illumina	RNA-seq pooled_BXD85_1_NSD_Liver	GSM3151611	Gene Expression Omnibus	GSE114845	http://identifiers.org/geo/GSE114845	read alignment and gene expression quantification	RawCounts.Liver.txt	figshare	doi:10.6084/m9.figshare.7797434	https://doi.org/10.6084/m9.figshare.7797434	Gene expression normalization	htseq-count_summary.Liver.txt.NSD.log2CPMnormalizedWITHNSDSD.txt	figshare	doi:10.6084/m9.figshare.7797434	https://doi.org/10.6084/m9.figshare.7797434	Differential expression	RNA_SD_vs_NSD_DiffExp_Limma_Liver.txt	figshare	doi:10.6084/m9.figshare.7797434	https://doi.org/10.6084/m9.figshare.7797434
pooled_BXD85_1_SD_Liver	RNA-sequencing	HiSeq 2500	Illumina	RNA-seq pooled_BXD85_1_SD_Liver	GSM3151612	Gene Expression Omnibus	GSE114845	http://identifiers.org/geo/GSE114845	read alignment and gene expression quantification	RawCounts.Liver.txt	figshare	doi:10.6084/m9.figshare.7797434	https://doi.org/10.6084/m9.figshare.7797434	Gene expression normalization	htseq-count_summary.Liver.txt.SD.log2CPMnormalizedWITHNSDSD.txt	figshare	doi:10.6084/m9.figshare.7797434	https://doi.org/10.6084/m9.figshare.7797434	Differential expression	RNA_SD_vs_NSD_DiffExp_Limma_Liver.txt	figshare	doi:10.6084/m9.figshare.7797434	https://doi.org/10.6084/m9.figshare.7797434
pooled_BXD87_1_NSD_Liver	RNA-sequencing	HiSeq 2500	Illumina	RNA-seq pooled_BXD87_1_NSD_Liver	GSM3151613	Gene Expression Omnibus	GSE114845	http://identifiers.org/geo/GSE114845	read alignment and gene expression quantification	RawCounts.Liver.txt	figshare	doi:10.6084/m9.figshare.7797434	https://doi.org/10.6084/m9.figshare.7797434	Gene expression normalization	htseq-count_summary.Liver.txt.NSD.log2CPMnormalizedWITHNSDSD.txt	figshare	doi:10.6084/m9.figshare.7797434	https://doi.org/10.6084/m9.figshare.7797434	Differential expression	RNA_SD_vs_NSD_DiffExp_Limma_Liver.txt	figshare	doi:10.6084/m9.figshare.7797434	https://doi.org/10.6084/m9.figshare.7797434
pooled_BXD87_1_SD_Liver	RNA-sequencing	HiSeq 2500	Illumina	RNA-seq pooled_BXD87_1_SD_Liver	GSM3151614	Gene Expression Omnibus	GSE114845	http://identifiers.org/geo/GSE114845	read alignment and gene expression quantification	RawCounts.Liver.txt	figshare	doi:10.6084/m9.figshare.7797434	https://doi.org/10.6084/m9.figshare.7797434	Gene expression normalization	htseq-count_summary.Liver.txt.SD.log2CPMnormalizedWITHNSDSD.txt	figshare	doi:10.6084/m9.figshare.7797434	https://doi.org/10.6084/m9.figshare.7797434	Differential expression	RNA_SD_vs_NSD_DiffExp_Limma_Liver.txt	figshare	doi:10.6084/m9.figshare.7797434	https://doi.org/10.6084/m9.figshare.7797434
pooled_BXD89_1_SD_Liver	RNA-sequencing	HiSeq 2500	Illumina	RNA-seq pooled_BXD89_1_SD_Liver	GSM3151616	Gene Expression Omnibus	GSE114845	http://identifiers.org/geo/GSE114845	read alignment and gene expression quantification	RawCounts.Liver.txt	figshare	doi:10.6084/m9.figshare.7797434	https://doi.org/10.6084/m9.figshare.7797434	Gene expression normalization	htseq-count_summary.Liver.txt.SD.log2CPMnormalizedWITHNSDSD.txt	figshare	doi:10.6084/m9.figshare.7797434	https://doi.org/10.6084/m9.figshare.7797434	Differential expression	RNA_SD_vs_NSD_DiffExp_Limma_Liver.txt	figshare	doi:10.6084/m9.figshare.7797434	https://doi.org/10.6084/m9.figshare.7797434
pooled_BXD89_1_NSD_Liver	RNA-sequencing	HiSeq 2500	Illumina	RNA-seq pooled_BXD89_1_NSD_Liver	GSM3151615	Gene Expression Omnibus	GSE114845	http://identifiers.org/geo/GSE114845	read alignment and gene expression quantification	RawCounts.Liver.txt	figshare	doi:10.6084/m9.figshare.7797434	https://doi.org/10.6084/m9.figshare.7797434	Gene expression normalization	htseq-count_summary.Liver.txt.NSD.log2CPMnormalizedWITHNSDSD.txt	figshare	doi:10.6084/m9.figshare.7797434	https://doi.org/10.6084/m9.figshare.7797434	Differential expression	RNA_SD_vs_NSD_DiffExp_Limma_Liver.txt	figshare	doi:10.6084/m9.figshare.7797434	https://doi.org/10.6084/m9.figshare.7797434
pooled_BXD90_1_SD_Liver	RNA-sequencing	HiSeq 2500	Illumina	RNA-seq pooled_BXD90_1_SD_Liver	GSM3151618	Gene Expression Omnibus	GSE114845	http://identifiers.org/geo/GSE114845	read alignment and gene expression quantification	RawCounts.Liver.txt	figshare	doi:10.6084/m9.figshare.7797434	https://doi.org/10.6084/m9.figshare.7797434	Gene expression normalization	htseq-count_summary.Liver.txt.SD.log2CPMnormalizedWITHNSDSD.txt	figshare	doi:10.6084/m9.figshare.7797434	https://doi.org/10.6084/m9.figshare.7797434	Differential expression	RNA_SD_vs_NSD_DiffExp_Limma_Liver.txt	figshare	doi:10.6084/m9.figshare.7797434	https://doi.org/10.6084/m9.figshare.7797434
pooled_BXD90_1_NSD_Liver	RNA-sequencing	HiSeq 2500	Illumina	RNA-seq pooled_BXD90_1_NSD_Liver	GSM3151617	Gene Expression Omnibus	GSE114845	http://identifiers.org/geo/GSE114845	read alignment and gene expression quantification	RawCounts.Liver.txt	figshare	doi:10.6084/m9.figshare.7797434	https://doi.org/10.6084/m9.figshare.7797434	Gene expression normalization	htseq-count_summary.Liver.txt.NSD.log2CPMnormalizedWITHNSDSD.txt	figshare	doi:10.6084/m9.figshare.7797434	https://doi.org/10.6084/m9.figshare.7797434	Differential expression	RNA_SD_vs_NSD_DiffExp_Limma_Liver.txt	figshare	doi:10.6084/m9.figshare.7797434	https://doi.org/10.6084/m9.figshare.7797434
pooled_BXD95_1_SD_Liver	RNA-sequencing	HiSeq 2500	Illumina	RNA-seq pooled_BXD95_1_SD_Liver	GSM3151620	Gene Expression Omnibus	GSE114845	http://identifiers.org/geo/GSE114845	read alignment and gene expression quantification	RawCounts.Liver.txt	figshare	doi:10.6084/m9.figshare.7797434	https://doi.org/10.6084/m9.figshare.7797434	Gene expression normalization	htseq-count_summary.Liver.txt.SD.log2CPMnormalizedWITHNSDSD.txt	figshare	doi:10.6084/m9.figshare.7797434	https://doi.org/10.6084/m9.figshare.7797434	Differential expression	RNA_SD_vs_NSD_DiffExp_Limma_Liver.txt	figshare	doi:10.6084/m9.figshare.7797434	https://doi.org/10.6084/m9.figshare.7797434
pooled_BXD95_1_NSD_Liver	RNA-sequencing	HiSeq 2500	Illumina	RNA-seq pooled_BXD95_1_NSD_Liver	GSM3151619	Gene Expression Omnibus	GSE114845	http://identifiers.org/geo/GSE114845	read alignment and gene expression quantification	RawCounts.Liver.txt	figshare	doi:10.6084/m9.figshare.7797434	https://doi.org/10.6084/m9.figshare.7797434	Gene expression normalization	htseq-count_summary.Liver.txt.NSD.log2CPMnormalizedWITHNSDSD.txt	figshare	doi:10.6084/m9.figshare.7797434	https://doi.org/10.6084/m9.figshare.7797434	Differential expression	RNA_SD_vs_NSD_DiffExp_Limma_Liver.txt	figshare	doi:10.6084/m9.figshare.7797434	https://doi.org/10.6084/m9.figshare.7797434
pooled_BXD96_1_SD_Liver	RNA-sequencing	HiSeq 2500	Illumina	RNA-seq pooled_BXD96_1_SD_Liver	GSM3151622	Gene Expression Omnibus	GSE114845	http://identifiers.org/geo/GSE114845	read alignment and gene expression quantification	RawCounts.Liver.txt	figshare	doi:10.6084/m9.figshare.7797434	https://doi.org/10.6084/m9.figshare.7797434	Gene expression normalization	htseq-count_summary.Liver.txt.SD.log2CPMnormalizedWITHNSDSD.txt	figshare	doi:10.6084/m9.figshare.7797434	https://doi.org/10.6084/m9.figshare.7797434	Differential expression	RNA_SD_vs_NSD_DiffExp_Limma_Liver.txt	figshare	doi:10.6084/m9.figshare.7797434	https://doi.org/10.6084/m9.figshare.7797434
pooled_BXD96_1_NSD_Liver	RNA-sequencing	HiSeq 2500	Illumina	RNA-seq pooled_BXD96_1_NSD_Liver	GSM3151621	Gene Expression Omnibus	GSE114845	http://identifiers.org/geo/GSE114845	read alignment and gene expression quantification	RawCounts.Liver.txt	figshare	doi:10.6084/m9.figshare.7797434	https://doi.org/10.6084/m9.figshare.7797434	Gene expression normalization	htseq-count_summary.Liver.txt.NSD.log2CPMnormalizedWITHNSDSD.txt	figshare	doi:10.6084/m9.figshare.7797434	https://doi.org/10.6084/m9.figshare.7797434	Differential expression	RNA_SD_vs_NSD_DiffExp_Limma_Liver.txt	figshare	doi:10.6084/m9.figshare.7797434	https://doi.org/10.6084/m9.figshare.7797434
pooled_BXD97_1_SD_Liver	RNA-sequencing	HiSeq 2500	Illumina	RNA-seq pooled_BXD97_1_SD_Liver	GSM3151624	Gene Expression Omnibus	GSE114845	http://identifiers.org/geo/GSE114845	read alignment and gene expression quantification	RawCounts.Liver.txt	figshare	doi:10.6084/m9.figshare.7797434	https://doi.org/10.6084/m9.figshare.7797434	Gene expression normalization	htseq-count_summary.Liver.txt.SD.log2CPMnormalizedWITHNSDSD.txt	figshare	doi:10.6084/m9.figshare.7797434	https://doi.org/10.6084/m9.figshare.7797434	Differential expression	RNA_SD_vs_NSD_DiffExp_Limma_Liver.txt	figshare	doi:10.6084/m9.figshare.7797434	https://doi.org/10.6084/m9.figshare.7797434
pooled_BXD97_1_NSD_Liver	RNA-sequencing	HiSeq 2500	Illumina	RNA-seq pooled_BXD97_1_NSD_Liver	GSM3151623	Gene Expression Omnibus	GSE114845	http://identifiers.org/geo/GSE114845	read alignment and gene expression quantification	RawCounts.Liver.txt	figshare	doi:10.6084/m9.figshare.7797434	https://doi.org/10.6084/m9.figshare.7797434	Gene expression normalization	htseq-count_summary.Liver.txt.NSD.log2CPMnormalizedWITHNSDSD.txt	figshare	doi:10.6084/m9.figshare.7797434	https://doi.org/10.6084/m9.figshare.7797434	Differential expression	RNA_SD_vs_NSD_DiffExp_Limma_Liver.txt	figshare	doi:10.6084/m9.figshare.7797434	https://doi.org/10.6084/m9.figshare.7797434
pooled_BXD98_1_SD_Liver	RNA-sequencing	HiSeq 2500	Illumina	RNA-seq pooled_BXD98_1_SD_Liver	GSM3151626	Gene Expression Omnibus	GSE114845	http://identifiers.org/geo/GSE114845	read alignment and gene expression quantification	RawCounts.Liver.txt	figshare	doi:10.6084/m9.figshare.7797434	https://doi.org/10.6084/m9.figshare.7797434	Gene expression normalization	htseq-count_summary.Liver.txt.SD.log2CPMnormalizedWITHNSDSD.txt	figshare	doi:10.6084/m9.figshare.7797434	https://doi.org/10.6084/m9.figshare.7797434	Differential expression	RNA_SD_vs_NSD_DiffExp_Limma_Liver.txt	figshare	doi:10.6084/m9.figshare.7797434	https://doi.org/10.6084/m9.figshare.7797434
pooled_BXD98_1_NSD_Liver	RNA-sequencing	HiSeq 2500	Illumina	RNA-seq pooled_BXD98_1_NSD_Liver	GSM3151625	Gene Expression Omnibus	GSE114845	http://identifiers.org/geo/GSE114845	read alignment and gene expression quantification	RawCounts.Liver.txt	figshare	doi:10.6084/m9.figshare.7797434	https://doi.org/10.6084/m9.figshare.7797434	Gene expression normalization	htseq-count_summary.Liver.txt.NSD.log2CPMnormalizedWITHNSDSD.txt	figshare	doi:10.6084/m9.figshare.7797434	https://doi.org/10.6084/m9.figshare.7797434	Differential expression	RNA_SD_vs_NSD_DiffExp_Limma_Liver.txt	figshare	doi:10.6084/m9.figshare.7797434	https://doi.org/10.6084/m9.figshare.7797434
pooled_BXD100_1_SD_Liver	RNA-sequencing	HiSeq 2500	Illumina	RNA-seq pooled_BXD100_1_SD_Liver	GSM3151556	Gene Expression Omnibus	GSE114845	http://identifiers.org/geo/GSE114845	read alignment and gene expression quantification	RawCounts.Liver.txt	figshare	doi:10.6084/m9.figshare.7797434	https://doi.org/10.6084/m9.figshare.7797434	Gene expression normalization	htseq-count_summary.Liver.txt.SD.log2CPMnormalizedWITHNSDSD.txt	figshare	doi:10.6084/m9.figshare.7797434	https://doi.org/10.6084/m9.figshare.7797434	Differential expression	RNA_SD_vs_NSD_DiffExp_Limma_Liver.txt	figshare	doi:10.6084/m9.figshare.7797434	https://doi.org/10.6084/m9.figshare.7797434
pooled_BXD100_1_NSD_Liver	RNA-sequencing	HiSeq 2500	Illumina	RNA-seq pooled_BXD100_1_NSD_Liver	GSM3151555	Gene Expression Omnibus	GSE114845	http://identifiers.org/geo/GSE114845	read alignment and gene expression quantification	RawCounts.Liver.txt	figshare	doi:10.6084/m9.figshare.7797434	https://doi.org/10.6084/m9.figshare.7797434	Gene expression normalization	htseq-count_summary.Liver.txt.NSD.log2CPMnormalizedWITHNSDSD.txt	figshare	doi:10.6084/m9.figshare.7797434	https://doi.org/10.6084/m9.figshare.7797434	Differential expression	RNA_SD_vs_NSD_DiffExp_Limma_Liver.txt	figshare	doi:10.6084/m9.figshare.7797434	https://doi.org/10.6084/m9.figshare.7797434
pooled_BXD101_1_SD_Liver	RNA-sequencing	HiSeq 2500	Illumina	RNA-seq pooled_BXD101_1_SD_Liver	GSM3151558	Gene Expression Omnibus	GSE114845	http://identifiers.org/geo/GSE114845	read alignment and gene expression quantification	RawCounts.Liver.txt	figshare	doi:10.6084/m9.figshare.7797434	https://doi.org/10.6084/m9.figshare.7797434	Gene expression normalization	htseq-count_summary.Liver.txt.SD.log2CPMnormalizedWITHNSDSD.txt	figshare	doi:10.6084/m9.figshare.7797434	https://doi.org/10.6084/m9.figshare.7797434	Differential expression	RNA_SD_vs_NSD_DiffExp_Limma_Liver.txt	figshare	doi:10.6084/m9.figshare.7797434	https://doi.org/10.6084/m9.figshare.7797434
pooled_BXD101_1_NSD_Liver	RNA-sequencing	HiSeq 2500	Illumina	RNA-seq pooled_BXD101_1_NSD_Liver	GSM3151557	Gene Expression Omnibus	GSE114845	http://identifiers.org/geo/GSE114845	read alignment and gene expression quantification	RawCounts.Liver.txt	figshare	doi:10.6084/m9.figshare.7797434	https://doi.org/10.6084/m9.figshare.7797434	Gene expression normalization	htseq-count_summary.Liver.txt.NSD.log2CPMnormalizedWITHNSDSD.txt	figshare	doi:10.6084/m9.figshare.7797434	https://doi.org/10.6084/m9.figshare.7797434	Differential expression	RNA_SD_vs_NSD_DiffExp_Limma_Liver.txt	figshare	doi:10.6084/m9.figshare.7797434	https://doi.org/10.6084/m9.figshare.7797434
pooled_BXD103_1_SD_Liver	RNA-sequencing	HiSeq 2500	Illumina	RNA-seq pooled_BXD103_1_SD_Liver	GSM3151560	Gene Expression Omnibus	GSE114845	http://identifiers.org/geo/GSE114845	read alignment and gene expression quantification	RawCounts.Liver.txt	figshare	doi:10.6084/m9.figshare.7797434	https://doi.org/10.6084/m9.figshare.7797434	Gene expression normalization	htseq-count_summary.Liver.txt.SD.log2CPMnormalizedWITHNSDSD.txt	figshare	doi:10.6084/m9.figshare.7797434	https://doi.org/10.6084/m9.figshare.7797434	Differential expression	RNA_SD_vs_NSD_DiffExp_Limma_Liver.txt	figshare	doi:10.6084/m9.figshare.7797434	https://doi.org/10.6084/m9.figshare.7797434
pooled_BXD103_1_NSD_Liver	RNA-sequencing	HiSeq 2500	Illumina	RNA-seq pooled_BXD103_1_NSD_Liver	GSM3151559	Gene Expression Omnibus	GSE114845	http://identifiers.org/geo/GSE114845	read alignment and gene expression quantification	RawCounts.Liver.txt	figshare	doi:10.6084/m9.figshare.7797434	https://doi.org/10.6084/m9.figshare.7797434	Gene expression normalization	htseq-count_summary.Liver.txt.NSD.log2CPMnormalizedWITHNSDSD.txt	figshare	doi:10.6084/m9.figshare.7797434	https://doi.org/10.6084/m9.figshare.7797434	Differential expression	RNA_SD_vs_NSD_DiffExp_Limma_Liver.txt	figshare	doi:10.6084/m9.figshare.7797434	https://doi.org/10.6084/m9.figshare.7797434
pooled_B6D2F1_1_SD_Liver	RNA-sequencing	HiSeq 2500	Illumina	RNA-seq pooled_B6D2F1_1_SD_Liver	GSM3151632	Gene Expression Omnibus	GSE114845	http://identifiers.org/geo/GSE114845	read alignment and gene expression quantification	RawCounts.Liver.txt	figshare	doi:10.6084/m9.figshare.7797434	https://doi.org/10.6084/m9.figshare.7797434	Gene expression normalization	htseq-count_summary.Liver.txt.SD.log2CPMnormalizedWITHNSDSD.txt	figshare	doi:10.6084/m9.figshare.7797434	https://doi.org/10.6084/m9.figshare.7797434	Differential expression	RNA_SD_vs_NSD_DiffExp_Limma_Liver.txt	figshare	doi:10.6084/m9.figshare.7797434	https://doi.org/10.6084/m9.figshare.7797434
pooled_B6D2F1_1_NSD_Liver	RNA-sequencing	HiSeq 2500	Illumina	RNA-seq pooled_B6D2F1_1_NSD_Liver	GSM3151631	Gene Expression Omnibus	GSE114845	http://identifiers.org/geo/GSE114845	read alignment and gene expression quantification	RawCounts.Liver.txt	figshare	doi:10.6084/m9.figshare.7797434	https://doi.org/10.6084/m9.figshare.7797434	Gene expression normalization	htseq-count_summary.Liver.txt.NSD.log2CPMnormalizedWITHNSDSD.txt	figshare	doi:10.6084/m9.figshare.7797434	https://doi.org/10.6084/m9.figshare.7797434	Differential expression	RNA_SD_vs_NSD_DiffExp_Limma_Liver.txt	figshare	doi:10.6084/m9.figshare.7797434	https://doi.org/10.6084/m9.figshare.7797434
pooled_C57BL6_1_SD_Liver	RNA-sequencing	HiSeq 2500	Illumina	RNA-seq pooled_C57BL6_1_SD_Liver	GSM3151628	Gene Expression Omnibus	GSE114845	http://identifiers.org/geo/GSE114845	read alignment and gene expression quantification	RawCounts.Liver.txt	figshare	doi:10.6084/m9.figshare.7797434	https://doi.org/10.6084/m9.figshare.7797434	Gene expression normalization	htseq-count_summary.Liver.txt.SD.log2CPMnormalizedWITHNSDSD.txt	figshare	doi:10.6084/m9.figshare.7797434	https://doi.org/10.6084/m9.figshare.7797434	Differential expression	RNA_SD_vs_NSD_DiffExp_Limma_Liver.txt	figshare	doi:10.6084/m9.figshare.7797434	https://doi.org/10.6084/m9.figshare.7797434
pooled_C57BL6_1_NSD_Liver	RNA-sequencing	HiSeq 2500	Illumina	RNA-seq pooled_C57BL6_1_NSD_Liver	GSM3151627	Gene Expression Omnibus	GSE114845	http://identifiers.org/geo/GSE114845	read alignment and gene expression quantification	RawCounts.Liver.txt	figshare	doi:10.6084/m9.figshare.7797434	https://doi.org/10.6084/m9.figshare.7797434	Gene expression normalization	htseq-count_summary.Liver.txt.NSD.log2CPMnormalizedWITHNSDSD.txt	figshare	doi:10.6084/m9.figshare.7797434	https://doi.org/10.6084/m9.figshare.7797434	Differential expression	RNA_SD_vs_NSD_DiffExp_Limma_Liver.txt	figshare	doi:10.6084/m9.figshare.7797434	https://doi.org/10.6084/m9.figshare.7797434
pooled_C57BL6_2_SD_Liver	RNA-sequencing	HiSeq 2500	Illumina	RNA-seq pooled_C57BL6_2_SD_Liver	GSM3151630	Gene Expression Omnibus	GSE114845	http://identifiers.org/geo/GSE114845	read alignment and gene expression quantification	RawCounts.Liver.txt	figshare	doi:10.6084/m9.figshare.7797434	https://doi.org/10.6084/m9.figshare.7797434	Gene expression normalization	htseq-count_summary.Liver.txt.SD.log2CPMnormalizedWITHNSDSD.txt	figshare	doi:10.6084/m9.figshare.7797434	https://doi.org/10.6084/m9.figshare.7797434	Differential expression	RNA_SD_vs_NSD_DiffExp_Limma_Liver.txt	figshare	doi:10.6084/m9.figshare.7797434	https://doi.org/10.6084/m9.figshare.7797434
pooled_C57BL6_2_NSD_Liver	RNA-sequencing	HiSeq 2500	Illumina	RNA-seq pooled_C57BL6_2_NSD_Liver	GSM3151629	Gene Expression Omnibus	GSE114845	http://identifiers.org/geo/GSE114845	read alignment and gene expression quantification	RawCounts.Liver.txt	figshare	doi:10.6084/m9.figshare.7797434	https://doi.org/10.6084/m9.figshare.7797434	Gene expression normalization	htseq-count_summary.Liver.txt.NSD.log2CPMnormalizedWITHNSDSD.txt	figshare	doi:10.6084/m9.figshare.7797434	https://doi.org/10.6084/m9.figshare.7797434	Differential expression	RNA_SD_vs_NSD_DiffExp_Limma_Liver.txt	figshare	doi:10.6084/m9.figshare.7797434	https://doi.org/10.6084/m9.figshare.7797434
pooled_D2B6F1_1_NSD_Liver	RNA-sequencing	HiSeq 2500	Illumina	RNA-seq pooled_D2B6F1_1_NSD_Liver	GSM3151637	Gene Expression Omnibus	GSE114845	http://identifiers.org/geo/GSE114845	read alignment and gene expression quantification	RawCounts.Liver.txt	figshare	doi:10.6084/m9.figshare.7797434	https://doi.org/10.6084/m9.figshare.7797434	Gene expression normalization	htseq-count_summary.Liver.txt.NSD.log2CPMnormalizedWITHNSDSD.txt	figshare	doi:10.6084/m9.figshare.7797434	https://doi.org/10.6084/m9.figshare.7797434	Differential expression	RNA_SD_vs_NSD_DiffExp_Limma_Liver.txt	figshare	doi:10.6084/m9.figshare.7797434	https://doi.org/10.6084/m9.figshare.7797434
pooled_D2B6F1_1_SD_Liver	RNA-sequencing	HiSeq 2500	Illumina	RNA-seq pooled_D2B6F1_1_SD_Liver	GSM3151638	Gene Expression Omnibus	GSE114845	http://identifiers.org/geo/GSE114845	read alignment and gene expression quantification	RawCounts.Liver.txt	figshare	doi:10.6084/m9.figshare.7797434	https://doi.org/10.6084/m9.figshare.7797434	Gene expression normalization	htseq-count_summary.Liver.txt.SD.log2CPMnormalizedWITHNSDSD.txt	figshare	doi:10.6084/m9.figshare.7797434	https://doi.org/10.6084/m9.figshare.7797434	Differential expression	RNA_SD_vs_NSD_DiffExp_Limma_Liver.txt	figshare	doi:10.6084/m9.figshare.7797434	https://doi.org/10.6084/m9.figshare.7797434
pooled_DBA_1_SD_Liver	RNA-sequencing	HiSeq 2500	Illumina	RNA-seq pooled_DBA_1_SD_Liver	GSM3151634	Gene Expression Omnibus	GSE114845	http://identifiers.org/geo/GSE114845	read alignment and gene expression quantification	RawCounts.Liver.txt	figshare	doi:10.6084/m9.figshare.7797434	https://doi.org/10.6084/m9.figshare.7797434	Gene expression normalization	htseq-count_summary.Liver.txt.SD.log2CPMnormalizedWITHNSDSD.txt	figshare	doi:10.6084/m9.figshare.7797434	https://doi.org/10.6084/m9.figshare.7797434	Differential expression	RNA_SD_vs_NSD_DiffExp_Limma_Liver.txt	figshare	doi:10.6084/m9.figshare.7797434	https://doi.org/10.6084/m9.figshare.7797434
pooled_DBA_1_NSD_Liver	RNA-sequencing	HiSeq 2500	Illumina	RNA-seq pooled_DBA_1_NSD_Liver	GSM3151633	Gene Expression Omnibus	GSE114845	http://identifiers.org/geo/GSE114845	read alignment and gene expression quantification	RawCounts.Liver.txt	figshare	doi:10.6084/m9.figshare.7797434	https://doi.org/10.6084/m9.figshare.7797434	Gene expression normalization	htseq-count_summary.Liver.txt.NSD.log2CPMnormalizedWITHNSDSD.txt	figshare	doi:10.6084/m9.figshare.7797434	https://doi.org/10.6084/m9.figshare.7797434	Differential expression	RNA_SD_vs_NSD_DiffExp_Limma_Liver.txt	figshare	doi:10.6084/m9.figshare.7797434	https://doi.org/10.6084/m9.figshare.7797434
pooled_DBA_2_SD_Liver	RNA-sequencing	HiSeq 2500	Illumina	RNA-seq pooled_DBA_2_SD_Liver	GSM3151636	Gene Expression Omnibus	GSE114845	http://identifiers.org/geo/GSE114845	read alignment and gene expression quantification	RawCounts.Liver.txt	figshare	doi:10.6084/m9.figshare.7797434	https://doi.org/10.6084/m9.figshare.7797434	Gene expression normalization	htseq-count_summary.Liver.txt.SD.log2CPMnormalizedWITHNSDSD.txt	figshare	doi:10.6084/m9.figshare.7797434	https://doi.org/10.6084/m9.figshare.7797434	Differential expression	RNA_SD_vs_NSD_DiffExp_Limma_Liver.txt	figshare	doi:10.6084/m9.figshare.7797434	https://doi.org/10.6084/m9.figshare.7797434
pooled_DBA_2_NSD_Liver	RNA-sequencing	HiSeq 2500	Illumina	RNA-seq pooled_DBA_2_NSD_Liver	GSM3151635	Gene Expression Omnibus	GSE114845	http://identifiers.org/geo/GSE114845	read alignment and gene expression quantification	RawCounts.Liver.txt	figshare	doi:10.6084/m9.figshare.7797434	https://doi.org/10.6084/m9.figshare.7797434	Gene expression normalization	htseq-count_summary.Liver.txt.NSD.log2CPMnormalizedWITHNSDSD.txt	figshare	doi:10.6084/m9.figshare.7797434	https://doi.org/10.6084/m9.figshare.7797434	Differential expression	RNA_SD_vs_NSD_DiffExp_Limma_Liver.txt	figshare	doi:10.6084/m9.figshare.7797434	https://doi.org/10.6084/m9.figshare.7797434
