# Supplementary material for: A multi-omics digital research object for the genetics of sleep regulation
Source: Sci Data. 2019 Oct 31;6:258. doi: 10.1038/s41597-019-0171-x (PMC6823400; doi:10.1038/s41597-019-0171-x)
Supplement: Supplementary file 1 — Download metadata file [file 41597_2019_171_MOESM1_ESM.zip › a_Xenarios181A_physical.txt]

Sample Name	Protocol REF	Parameter Value[instrument]	Parameter Value[manufacturer]	Protocol REF	Assay Name	Raw Data File	Comment[Data Repository]	Comment[Data Record Accession]	Comment[Data Record URI]
mouse1	Experiment 1: EEG/EMG and LMA recording and signal pre-processing			Sleep-wake state annotation	Physical activity of BXD mice by PIR	ACT_files.tar	figshare	doi:10.6084/m9.figshare.c.4421327	https://doi.org/10.6084/m9.figshare.c.4421327
mouse2	Experiment 1: EEG/EMG and LMA recording and signal pre-processing			Sleep-wake state annotation	Physical activity of BXD mice by PIR	ACT_files.tar	figshare	doi:10.6084/m9.figshare.c.4421327	https://doi.org/10.6084/m9.figshare.c.4421327
mouse3	Experiment 1: EEG/EMG and LMA recording and signal pre-processing			Sleep-wake state annotation	Physical activity of BXD mice by PIR	ACT_files.tar	figshare	doi:10.6084/m9.figshare.c.4421327	https://doi.org/10.6084/m9.figshare.c.4421327
mouse4	Experiment 1: EEG/EMG and LMA recording and signal pre-processing			Sleep-wake state annotation	Physical activity of BXD mice by PIR	ACT_files.tar	figshare	doi:10.6084/m9.figshare.c.4421327	https://doi.org/10.6084/m9.figshare.c.4421327
mouse5	Experiment 1: EEG/EMG and LMA recording and signal pre-processing			Sleep-wake state annotation	Physical activity of BXD mice by PIR	ACT_files.tar	figshare	doi:10.6084/m9.figshare.c.4421327	https://doi.org/10.6084/m9.figshare.c.4421327
mouse6	Experiment 1: EEG/EMG and LMA recording and signal pre-processing			Sleep-wake state annotation	Physical activity of BXD mice by PIR	ACT_files.tar	figshare	doi:10.6084/m9.figshare.c.4421327	https://doi.org/10.6084/m9.figshare.c.4421327
mouse7	Experiment 1: EEG/EMG and LMA recording and signal pre-processing			Sleep-wake state annotation	Physical activity of BXD mice by PIR	ACT_files.tar	figshare	doi:10.6084/m9.figshare.c.4421327	https://doi.org/10.6084/m9.figshare.c.4421327
mouse8	Experiment 1: EEG/EMG and LMA recording and signal pre-processing			Sleep-wake state annotation	Physical activity of BXD mice by PIR	ACT_files.tar	figshare	doi:10.6084/m9.figshare.c.4421327	https://doi.org/10.6084/m9.figshare.c.4421327
mouse9	Experiment 1: EEG/EMG and LMA recording and signal pre-processing			Sleep-wake state annotation	Physical activity of BXD mice by PIR	ACT_files.tar	figshare	doi:10.6084/m9.figshare.c.4421327	https://doi.org/10.6084/m9.figshare.c.4421327
mouse10	Experiment 1: EEG/EMG and LMA recording and signal pre-processing			Sleep-wake state annotation	Physical activity of BXD mice by PIR	ACT_files.tar	figshare	doi:10.6084/m9.figshare.c.4421327	https://doi.org/10.6084/m9.figshare.c.4421327
mouse11	Experiment 1: EEG/EMG and LMA recording and signal pre-processing			Sleep-wake state annotation	Physical activity of BXD mice by PIR	ACT_files.tar	figshare	doi:10.6084/m9.figshare.c.4421327	https://doi.org/10.6084/m9.figshare.c.4421327
mouse12	Experiment 1: EEG/EMG and LMA recording and signal pre-processing			Sleep-wake state annotation	Physical activity of BXD mice by PIR	ACT_files.tar	figshare	doi:10.6084/m9.figshare.c.4421327	https://doi.org/10.6084/m9.figshare.c.4421327
mouse13	Experiment 1: EEG/EMG and LMA recording and signal pre-processing			Sleep-wake state annotation	Physical activity of BXD mice by PIR	ACT_files.tar	figshare	doi:10.6084/m9.figshare.c.4421327	https://doi.org/10.6084/m9.figshare.c.4421327
mouse14	Experiment 1: EEG/EMG and LMA recording and signal pre-processing			Sleep-wake state annotation	Physical activity of BXD mice by PIR	ACT_files.tar	figshare	doi:10.6084/m9.figshare.c.4421327	https://doi.org/10.6084/m9.figshare.c.4421327
mouse15	Experiment 1: EEG/EMG and LMA recording and signal pre-processing			Sleep-wake state annotation	Physical activity of BXD mice by PIR	ACT_files.tar	figshare	doi:10.6084/m9.figshare.c.4421327	https://doi.org/10.6084/m9.figshare.c.4421327
mouse16	Experiment 1: EEG/EMG and LMA recording and signal pre-processing			Sleep-wake state annotation	Physical activity of BXD mice by PIR	ACT_files.tar	figshare	doi:10.6084/m9.figshare.c.4421327	https://doi.org/10.6084/m9.figshare.c.4421327
mouse17	Experiment 1: EEG/EMG and LMA recording and signal pre-processing			Sleep-wake state annotation	Physical activity of BXD mice by PIR	ACT_files.tar	figshare	doi:10.6084/m9.figshare.c.4421327	https://doi.org/10.6084/m9.figshare.c.4421327
mouse18	Experiment 1: EEG/EMG and LMA recording and signal pre-processing			Sleep-wake state annotation	Physical activity of BXD mice by PIR	ACT_files.tar	figshare	doi:10.6084/m9.figshare.c.4421327	https://doi.org/10.6084/m9.figshare.c.4421327
mouse19	Experiment 1: EEG/EMG and LMA recording and signal pre-processing			Sleep-wake state annotation	Physical activity of BXD mice by PIR	ACT_files.tar	figshare	doi:10.6084/m9.figshare.c.4421327	https://doi.org/10.6084/m9.figshare.c.4421327
mouse20	Experiment 1: EEG/EMG and LMA recording and signal pre-processing			Sleep-wake state annotation	Physical activity of BXD mice by PIR	ACT_files.tar	figshare	doi:10.6084/m9.figshare.c.4421327	https://doi.org/10.6084/m9.figshare.c.4421327
mouse21	Experiment 1: EEG/EMG and LMA recording and signal pre-processing			Sleep-wake state annotation	Physical activity of BXD mice by PIR	ACT_files.tar	figshare	doi:10.6084/m9.figshare.c.4421327	https://doi.org/10.6084/m9.figshare.c.4421327
mouse22	Experiment 1: EEG/EMG and LMA recording and signal pre-processing			Sleep-wake state annotation	Physical activity of BXD mice by PIR	ACT_files.tar	figshare	doi:10.6084/m9.figshare.c.4421327	https://doi.org/10.6084/m9.figshare.c.4421327
mouse23	Experiment 1: EEG/EMG and LMA recording and signal pre-processing			Sleep-wake state annotation	Physical activity of BXD mice by PIR	ACT_files.tar	figshare	doi:10.6084/m9.figshare.c.4421327	https://doi.org/10.6084/m9.figshare.c.4421327
mouse24	Experiment 1: EEG/EMG and LMA recording and signal pre-processing			Sleep-wake state annotation	Physical activity of BXD mice by PIR	ACT_files.tar	figshare	doi:10.6084/m9.figshare.c.4421327	https://doi.org/10.6084/m9.figshare.c.4421327
mouse25	Experiment 1: EEG/EMG and LMA recording and signal pre-processing			Sleep-wake state annotation	Physical activity of BXD mice by PIR	ACT_files.tar	figshare	doi:10.6084/m9.figshare.c.4421327	https://doi.org/10.6084/m9.figshare.c.4421327
mouse26	Experiment 1: EEG/EMG and LMA recording and signal pre-processing			Sleep-wake state annotation	Physical activity of BXD mice by PIR	ACT_files.tar	figshare	doi:10.6084/m9.figshare.c.4421327	https://doi.org/10.6084/m9.figshare.c.4421327
mouse27	Experiment 1: EEG/EMG and LMA recording and signal pre-processing			Sleep-wake state annotation	Physical activity of BXD mice by PIR	ACT_files.tar	figshare	doi:10.6084/m9.figshare.c.4421327	https://doi.org/10.6084/m9.figshare.c.4421327
mouse28	Experiment 1: EEG/EMG and LMA recording and signal pre-processing			Sleep-wake state annotation	Physical activity of BXD mice by PIR	ACT_files.tar	figshare	doi:10.6084/m9.figshare.c.4421327	https://doi.org/10.6084/m9.figshare.c.4421327
mouse29	Experiment 1: EEG/EMG and LMA recording and signal pre-processing			Sleep-wake state annotation	Physical activity of BXD mice by PIR	ACT_files.tar	figshare	doi:10.6084/m9.figshare.c.4421327	https://doi.org/10.6084/m9.figshare.c.4421327
mouse30	Experiment 1: EEG/EMG and LMA recording and signal pre-processing			Sleep-wake state annotation	Physical activity of BXD mice by PIR	ACT_files.tar	figshare	doi:10.6084/m9.figshare.c.4421327	https://doi.org/10.6084/m9.figshare.c.4421327
mouse31	Experiment 1: EEG/EMG and LMA recording and signal pre-processing			Sleep-wake state annotation	Physical activity of BXD mice by PIR	ACT_files.tar	figshare	doi:10.6084/m9.figshare.c.4421327	https://doi.org/10.6084/m9.figshare.c.4421327
mouse32	Experiment 1: EEG/EMG and LMA recording and signal pre-processing			Sleep-wake state annotation	Physical activity of BXD mice by PIR	ACT_files.tar	figshare	doi:10.6084/m9.figshare.c.4421327	https://doi.org/10.6084/m9.figshare.c.4421327
mouse33	Experiment 1: EEG/EMG and LMA recording and signal pre-processing			Sleep-wake state annotation	Physical activity of BXD mice by PIR	ACT_files.tar	figshare	doi:10.6084/m9.figshare.c.4421327	https://doi.org/10.6084/m9.figshare.c.4421327
mouse34	Experiment 1: EEG/EMG and LMA recording and signal pre-processing			Sleep-wake state annotation	Physical activity of BXD mice by PIR	ACT_files.tar	figshare	doi:10.6084/m9.figshare.c.4421327	https://doi.org/10.6084/m9.figshare.c.4421327
mouse35	Experiment 1: EEG/EMG and LMA recording and signal pre-processing			Sleep-wake state annotation	Physical activity of BXD mice by PIR	ACT_files.tar	figshare	doi:10.6084/m9.figshare.c.4421327	https://doi.org/10.6084/m9.figshare.c.4421327
mouse36	Experiment 1: EEG/EMG and LMA recording and signal pre-processing			Sleep-wake state annotation	Physical activity of BXD mice by PIR	ACT_files.tar	figshare	doi:10.6084/m9.figshare.c.4421327	https://doi.org/10.6084/m9.figshare.c.4421327
mouse37	Experiment 1: EEG/EMG and LMA recording and signal pre-processing			Sleep-wake state annotation	Physical activity of BXD mice by PIR	ACT_files.tar	figshare	doi:10.6084/m9.figshare.c.4421327	https://doi.org/10.6084/m9.figshare.c.4421327
mouse38	Experiment 1: EEG/EMG and LMA recording and signal pre-processing			Sleep-wake state annotation	Physical activity of BXD mice by PIR	ACT_files.tar	figshare	doi:10.6084/m9.figshare.c.4421327	https://doi.org/10.6084/m9.figshare.c.4421327
mouse39	Experiment 1: EEG/EMG and LMA recording and signal pre-processing			Sleep-wake state annotation	Physical activity of BXD mice by PIR	ACT_files.tar	figshare	doi:10.6084/m9.figshare.c.4421327	https://doi.org/10.6084/m9.figshare.c.4421327
mouse40	Experiment 1: EEG/EMG and LMA recording and signal pre-processing			Sleep-wake state annotation	Physical activity of BXD mice by PIR	ACT_files.tar	figshare	doi:10.6084/m9.figshare.c.4421327	https://doi.org/10.6084/m9.figshare.c.4421327
mouse41	Experiment 1: EEG/EMG and LMA recording and signal pre-processing			Sleep-wake state annotation	Physical activity of BXD mice by PIR	ACT_files.tar	figshare	doi:10.6084/m9.figshare.c.4421327	https://doi.org/10.6084/m9.figshare.c.4421327
mouse42	Experiment 1: EEG/EMG and LMA recording and signal pre-processing			Sleep-wake state annotation	Physical activity of BXD mice by PIR	ACT_files.tar	figshare	doi:10.6084/m9.figshare.c.4421327	https://doi.org/10.6084/m9.figshare.c.4421327
mouse43	Experiment 1: EEG/EMG and LMA recording and signal pre-processing			Sleep-wake state annotation	Physical activity of BXD mice by PIR	ACT_files.tar	figshare	doi:10.6084/m9.figshare.c.4421327	https://doi.org/10.6084/m9.figshare.c.4421327
mouse44	Experiment 1: EEG/EMG and LMA recording and signal pre-processing			Sleep-wake state annotation	Physical activity of BXD mice by PIR	ACT_files.tar	figshare	doi:10.6084/m9.figshare.c.4421327	https://doi.org/10.6084/m9.figshare.c.4421327
mouse45	Experiment 1: EEG/EMG and LMA recording and signal pre-processing			Sleep-wake state annotation	Physical activity of BXD mice by PIR	ACT_files.tar	figshare	doi:10.6084/m9.figshare.c.4421327	https://doi.org/10.6084/m9.figshare.c.4421327
mouse46	Experiment 1: EEG/EMG and LMA recording and signal pre-processing			Sleep-wake state annotation	Physical activity of BXD mice by PIR	ACT_files.tar	figshare	doi:10.6084/m9.figshare.c.4421327	https://doi.org/10.6084/m9.figshare.c.4421327
mouse47	Experiment 1: EEG/EMG and LMA recording and signal pre-processing			Sleep-wake state annotation	Physical activity of BXD mice by PIR	ACT_files.tar	figshare	doi:10.6084/m9.figshare.c.4421327	https://doi.org/10.6084/m9.figshare.c.4421327
mouse48	Experiment 1: EEG/EMG and LMA recording and signal pre-processing			Sleep-wake state annotation	Physical activity of BXD mice by PIR	ACT_files.tar	figshare	doi:10.6084/m9.figshare.c.4421327	https://doi.org/10.6084/m9.figshare.c.4421327
mouse49	Experiment 1: EEG/EMG and LMA recording and signal pre-processing			Sleep-wake state annotation	Physical activity of BXD mice by PIR	ACT_files.tar	figshare	doi:10.6084/m9.figshare.c.4421327	https://doi.org/10.6084/m9.figshare.c.4421327
mouse50	Experiment 1: EEG/EMG and LMA recording and signal pre-processing			Sleep-wake state annotation	Physical activity of BXD mice by PIR	ACT_files.tar	figshare	doi:10.6084/m9.figshare.c.4421327	https://doi.org/10.6084/m9.figshare.c.4421327
mouse51	Experiment 1: EEG/EMG and LMA recording and signal pre-processing			Sleep-wake state annotation	Physical activity of BXD mice by PIR	ACT_files.tar	figshare	doi:10.6084/m9.figshare.c.4421327	https://doi.org/10.6084/m9.figshare.c.4421327
mouse52	Experiment 1: EEG/EMG and LMA recording and signal pre-processing			Sleep-wake state annotation	Physical activity of BXD mice by PIR	ACT_files.tar	figshare	doi:10.6084/m9.figshare.c.4421327	https://doi.org/10.6084/m9.figshare.c.4421327
mouse53	Experiment 1: EEG/EMG and LMA recording and signal pre-processing			Sleep-wake state annotation	Physical activity of BXD mice by PIR	ACT_files.tar	figshare	doi:10.6084/m9.figshare.c.4421327	https://doi.org/10.6084/m9.figshare.c.4421327
mouse54	Experiment 1: EEG/EMG and LMA recording and signal pre-processing			Sleep-wake state annotation	Physical activity of BXD mice by PIR	ACT_files.tar	figshare	doi:10.6084/m9.figshare.c.4421327	https://doi.org/10.6084/m9.figshare.c.4421327
mouse55	Experiment 1: EEG/EMG and LMA recording and signal pre-processing			Sleep-wake state annotation	Physical activity of BXD mice by PIR	ACT_files.tar	figshare	doi:10.6084/m9.figshare.c.4421327	https://doi.org/10.6084/m9.figshare.c.4421327
mouse56	Experiment 1: EEG/EMG and LMA recording and signal pre-processing			Sleep-wake state annotation	Physical activity of BXD mice by PIR	ACT_files.tar	figshare	doi:10.6084/m9.figshare.c.4421327	https://doi.org/10.6084/m9.figshare.c.4421327
mouse57	Experiment 1: EEG/EMG and LMA recording and signal pre-processing			Sleep-wake state annotation	Physical activity of BXD mice by PIR	ACT_files.tar	figshare	doi:10.6084/m9.figshare.c.4421327	https://doi.org/10.6084/m9.figshare.c.4421327
mouse58	Experiment 1: EEG/EMG and LMA recording and signal pre-processing			Sleep-wake state annotation	Physical activity of BXD mice by PIR	ACT_files.tar	figshare	doi:10.6084/m9.figshare.c.4421327	https://doi.org/10.6084/m9.figshare.c.4421327
mouse59	Experiment 1: EEG/EMG and LMA recording and signal pre-processing			Sleep-wake state annotation	Physical activity of BXD mice by PIR	ACT_files.tar	figshare	doi:10.6084/m9.figshare.c.4421327	https://doi.org/10.6084/m9.figshare.c.4421327
mouse60	Experiment 1: EEG/EMG and LMA recording and signal pre-processing			Sleep-wake state annotation	Physical activity of BXD mice by PIR	ACT_files.tar	figshare	doi:10.6084/m9.figshare.c.4421327	https://doi.org/10.6084/m9.figshare.c.4421327
mouse61	Experiment 1: EEG/EMG and LMA recording and signal pre-processing			Sleep-wake state annotation	Physical activity of BXD mice by PIR	ACT_files.tar	figshare	doi:10.6084/m9.figshare.c.4421327	https://doi.org/10.6084/m9.figshare.c.4421327
mouse62	Experiment 1: EEG/EMG and LMA recording and signal pre-processing			Sleep-wake state annotation	Physical activity of BXD mice by PIR	ACT_files.tar	figshare	doi:10.6084/m9.figshare.c.4421327	https://doi.org/10.6084/m9.figshare.c.4421327
mouse63	Experiment 1: EEG/EMG and LMA recording and signal pre-processing			Sleep-wake state annotation	Physical activity of BXD mice by PIR	ACT_files.tar	figshare	doi:10.6084/m9.figshare.c.4421327	https://doi.org/10.6084/m9.figshare.c.4421327
mouse64	Experiment 1: EEG/EMG and LMA recording and signal pre-processing			Sleep-wake state annotation	Physical activity of BXD mice by PIR	ACT_files.tar	figshare	doi:10.6084/m9.figshare.c.4421327	https://doi.org/10.6084/m9.figshare.c.4421327
mouse65	Experiment 1: EEG/EMG and LMA recording and signal pre-processing			Sleep-wake state annotation	Physical activity of BXD mice by PIR	ACT_files.tar	figshare	doi:10.6084/m9.figshare.c.4421327	https://doi.org/10.6084/m9.figshare.c.4421327
mouse66	Experiment 1: EEG/EMG and LMA recording and signal pre-processing			Sleep-wake state annotation	Physical activity of BXD mice by PIR	ACT_files.tar	figshare	doi:10.6084/m9.figshare.c.4421327	https://doi.org/10.6084/m9.figshare.c.4421327
mouse67	Experiment 1: EEG/EMG and LMA recording and signal pre-processing			Sleep-wake state annotation	Physical activity of BXD mice by PIR	ACT_files.tar	figshare	doi:10.6084/m9.figshare.c.4421327	https://doi.org/10.6084/m9.figshare.c.4421327
mouse68	Experiment 1: EEG/EMG and LMA recording and signal pre-processing			Sleep-wake state annotation	Physical activity of BXD mice by PIR	ACT_files.tar	figshare	doi:10.6084/m9.figshare.c.4421327	https://doi.org/10.6084/m9.figshare.c.4421327
mouse69	Experiment 1: EEG/EMG and LMA recording and signal pre-processing			Sleep-wake state annotation	Physical activity of BXD mice by PIR	ACT_files.tar	figshare	doi:10.6084/m9.figshare.c.4421327	https://doi.org/10.6084/m9.figshare.c.4421327
mouse70	Experiment 1: EEG/EMG and LMA recording and signal pre-processing			Sleep-wake state annotation	Physical activity of BXD mice by PIR	ACT_files.tar	figshare	doi:10.6084/m9.figshare.c.4421327	https://doi.org/10.6084/m9.figshare.c.4421327
mouse71	Experiment 1: EEG/EMG and LMA recording and signal pre-processing			Sleep-wake state annotation	Physical activity of BXD mice by PIR	ACT_files.tar	figshare	doi:10.6084/m9.figshare.c.4421327	https://doi.org/10.6084/m9.figshare.c.4421327
mouse72	Experiment 1: EEG/EMG and LMA recording and signal pre-processing			Sleep-wake state annotation	Physical activity of BXD mice by PIR	ACT_files.tar	figshare	doi:10.6084/m9.figshare.c.4421327	https://doi.org/10.6084/m9.figshare.c.4421327
mouse73	Experiment 1: EEG/EMG and LMA recording and signal pre-processing			Sleep-wake state annotation	Physical activity of BXD mice by PIR	ACT_files.tar	figshare	doi:10.6084/m9.figshare.c.4421327	https://doi.org/10.6084/m9.figshare.c.4421327
mouse74	Experiment 1: EEG/EMG and LMA recording and signal pre-processing			Sleep-wake state annotation	Physical activity of BXD mice by PIR	ACT_files.tar	figshare	doi:10.6084/m9.figshare.c.4421327	https://doi.org/10.6084/m9.figshare.c.4421327
mouse75	Experiment 1: EEG/EMG and LMA recording and signal pre-processing			Sleep-wake state annotation	Physical activity of BXD mice by PIR	ACT_files.tar	figshare	doi:10.6084/m9.figshare.c.4421327	https://doi.org/10.6084/m9.figshare.c.4421327
mouse76	Experiment 1: EEG/EMG and LMA recording and signal pre-processing			Sleep-wake state annotation	Physical activity of BXD mice by PIR	ACT_files.tar	figshare	doi:10.6084/m9.figshare.c.4421327	https://doi.org/10.6084/m9.figshare.c.4421327
mouse77	Experiment 1: EEG/EMG and LMA recording and signal pre-processing			Sleep-wake state annotation	Physical activity of BXD mice by PIR	ACT_files.tar	figshare	doi:10.6084/m9.figshare.c.4421327	https://doi.org/10.6084/m9.figshare.c.4421327
mouse78	Experiment 1: EEG/EMG and LMA recording and signal pre-processing			Sleep-wake state annotation	Physical activity of BXD mice by PIR	ACT_files.tar	figshare	doi:10.6084/m9.figshare.c.4421327	https://doi.org/10.6084/m9.figshare.c.4421327
mouse79	Experiment 1: EEG/EMG and LMA recording and signal pre-processing			Sleep-wake state annotation	Physical activity of BXD mice by PIR	ACT_files.tar	figshare	doi:10.6084/m9.figshare.c.4421327	https://doi.org/10.6084/m9.figshare.c.4421327
mouse80	Experiment 1: EEG/EMG and LMA recording and signal pre-processing			Sleep-wake state annotation	Physical activity of BXD mice by PIR	ACT_files.tar	figshare	doi:10.6084/m9.figshare.c.4421327	https://doi.org/10.6084/m9.figshare.c.4421327
mouse81	Experiment 1: EEG/EMG and LMA recording and signal pre-processing			Sleep-wake state annotation	Physical activity of BXD mice by PIR	ACT_files.tar	figshare	doi:10.6084/m9.figshare.c.4421327	https://doi.org/10.6084/m9.figshare.c.4421327
mouse82	Experiment 1: EEG/EMG and LMA recording and signal pre-processing			Sleep-wake state annotation	Physical activity of BXD mice by PIR	ACT_files.tar	figshare	doi:10.6084/m9.figshare.c.4421327	https://doi.org/10.6084/m9.figshare.c.4421327
mouse83	Experiment 1: EEG/EMG and LMA recording and signal pre-processing			Sleep-wake state annotation	Physical activity of BXD mice by PIR	ACT_files.tar	figshare	doi:10.6084/m9.figshare.c.4421327	https://doi.org/10.6084/m9.figshare.c.4421327
mouse84	Experiment 1: EEG/EMG and LMA recording and signal pre-processing			Sleep-wake state annotation	Physical activity of BXD mice by PIR	ACT_files.tar	figshare	doi:10.6084/m9.figshare.c.4421327	https://doi.org/10.6084/m9.figshare.c.4421327
mouse85	Experiment 1: EEG/EMG and LMA recording and signal pre-processing			Sleep-wake state annotation	Physical activity of BXD mice by PIR	ACT_files.tar	figshare	doi:10.6084/m9.figshare.c.4421327	https://doi.org/10.6084/m9.figshare.c.4421327
mouse86	Experiment 1: EEG/EMG and LMA recording and signal pre-processing			Sleep-wake state annotation	Physical activity of BXD mice by PIR	ACT_files.tar	figshare	doi:10.6084/m9.figshare.c.4421327	https://doi.org/10.6084/m9.figshare.c.4421327
mouse87	Experiment 1: EEG/EMG and LMA recording and signal pre-processing			Sleep-wake state annotation	Physical activity of BXD mice by PIR	ACT_files.tar	figshare	doi:10.6084/m9.figshare.c.4421327	https://doi.org/10.6084/m9.figshare.c.4421327
mouse88	Experiment 1: EEG/EMG and LMA recording and signal pre-processing			Sleep-wake state annotation	Physical activity of BXD mice by PIR	ACT_files.tar	figshare	doi:10.6084/m9.figshare.c.4421327	https://doi.org/10.6084/m9.figshare.c.4421327
mouse89	Experiment 1: EEG/EMG and LMA recording and signal pre-processing			Sleep-wake state annotation	Physical activity of BXD mice by PIR	ACT_files.tar	figshare	doi:10.6084/m9.figshare.c.4421327	https://doi.org/10.6084/m9.figshare.c.4421327
mouse90	Experiment 1: EEG/EMG and LMA recording and signal pre-processing			Sleep-wake state annotation	Physical activity of BXD mice by PIR	ACT_files.tar	figshare	doi:10.6084/m9.figshare.c.4421327	https://doi.org/10.6084/m9.figshare.c.4421327
mouse91	Experiment 1: EEG/EMG and LMA recording and signal pre-processing			Sleep-wake state annotation	Physical activity of BXD mice by PIR	ACT_files.tar	figshare	doi:10.6084/m9.figshare.c.4421327	https://doi.org/10.6084/m9.figshare.c.4421327
mouse92	Experiment 1: EEG/EMG and LMA recording and signal pre-processing			Sleep-wake state annotation	Physical activity of BXD mice by PIR	ACT_files.tar	figshare	doi:10.6084/m9.figshare.c.4421327	https://doi.org/10.6084/m9.figshare.c.4421327
mouse93	Experiment 1: EEG/EMG and LMA recording and signal pre-processing			Sleep-wake state annotation	Physical activity of BXD mice by PIR	ACT_files.tar	figshare	doi:10.6084/m9.figshare.c.4421327	https://doi.org/10.6084/m9.figshare.c.4421327
mouse94	Experiment 1: EEG/EMG and LMA recording and signal pre-processing			Sleep-wake state annotation	Physical activity of BXD mice by PIR	ACT_files.tar	figshare	doi:10.6084/m9.figshare.c.4421327	https://doi.org/10.6084/m9.figshare.c.4421327
mouse95	Experiment 1: EEG/EMG and LMA recording and signal pre-processing			Sleep-wake state annotation	Physical activity of BXD mice by PIR	ACT_files.tar	figshare	doi:10.6084/m9.figshare.c.4421327	https://doi.org/10.6084/m9.figshare.c.4421327
mouse96	Experiment 1: EEG/EMG and LMA recording and signal pre-processing			Sleep-wake state annotation	Physical activity of BXD mice by PIR	ACT_files.tar	figshare	doi:10.6084/m9.figshare.c.4421327	https://doi.org/10.6084/m9.figshare.c.4421327
mouse97	Experiment 1: EEG/EMG and LMA recording and signal pre-processing			Sleep-wake state annotation	Physical activity of BXD mice by PIR	ACT_files.tar	figshare	doi:10.6084/m9.figshare.c.4421327	https://doi.org/10.6084/m9.figshare.c.4421327
mouse98	Experiment 1: EEG/EMG and LMA recording and signal pre-processing			Sleep-wake state annotation	Physical activity of BXD mice by PIR	ACT_files.tar	figshare	doi:10.6084/m9.figshare.c.4421327	https://doi.org/10.6084/m9.figshare.c.4421327
mouse99	Experiment 1: EEG/EMG and LMA recording and signal pre-processing			Sleep-wake state annotation	Physical activity of BXD mice by PIR	ACT_files.tar	figshare	doi:10.6084/m9.figshare.c.4421327	https://doi.org/10.6084/m9.figshare.c.4421327
mouse100	Experiment 1: EEG/EMG and LMA recording and signal pre-processing			Sleep-wake state annotation	Physical activity of BXD mice by PIR	ACT_files.tar	figshare	doi:10.6084/m9.figshare.c.4421327	https://doi.org/10.6084/m9.figshare.c.4421327
mouse101	Experiment 1: EEG/EMG and LMA recording and signal pre-processing			Sleep-wake state annotation	Physical activity of BXD mice by PIR	ACT_files.tar	figshare	doi:10.6084/m9.figshare.c.4421327	https://doi.org/10.6084/m9.figshare.c.4421327
mouse102	Experiment 1: EEG/EMG and LMA recording and signal pre-processing			Sleep-wake state annotation	Physical activity of BXD mice by PIR	ACT_files.tar	figshare	doi:10.6084/m9.figshare.c.4421327	https://doi.org/10.6084/m9.figshare.c.4421327
mouse103	Experiment 1: EEG/EMG and LMA recording and signal pre-processing			Sleep-wake state annotation	Physical activity of BXD mice by PIR	ACT_files.tar	figshare	doi:10.6084/m9.figshare.c.4421327	https://doi.org/10.6084/m9.figshare.c.4421327
mouse104	Experiment 1: EEG/EMG and LMA recording and signal pre-processing			Sleep-wake state annotation	Physical activity of BXD mice by PIR	ACT_files.tar	figshare	doi:10.6084/m9.figshare.c.4421327	https://doi.org/10.6084/m9.figshare.c.4421327
mouse105	Experiment 1: EEG/EMG and LMA recording and signal pre-processing			Sleep-wake state annotation	Physical activity of BXD mice by PIR	ACT_files.tar	figshare	doi:10.6084/m9.figshare.c.4421327	https://doi.org/10.6084/m9.figshare.c.4421327
mouse106	Experiment 1: EEG/EMG and LMA recording and signal pre-processing			Sleep-wake state annotation	Physical activity of BXD mice by PIR	ACT_files.tar	figshare	doi:10.6084/m9.figshare.c.4421327	https://doi.org/10.6084/m9.figshare.c.4421327
mouse107	Experiment 1: EEG/EMG and LMA recording and signal pre-processing			Sleep-wake state annotation	Physical activity of BXD mice by PIR	ACT_files.tar	figshare	doi:10.6084/m9.figshare.c.4421327	https://doi.org/10.6084/m9.figshare.c.4421327
mouse108	Experiment 1: EEG/EMG and LMA recording and signal pre-processing			Sleep-wake state annotation	Physical activity of BXD mice by PIR	ACT_files.tar	figshare	doi:10.6084/m9.figshare.c.4421327	https://doi.org/10.6084/m9.figshare.c.4421327
mouse109	Experiment 1: EEG/EMG and LMA recording and signal pre-processing			Sleep-wake state annotation	Physical activity of BXD mice by PIR	ACT_files.tar	figshare	doi:10.6084/m9.figshare.c.4421327	https://doi.org/10.6084/m9.figshare.c.4421327
mouse110	Experiment 1: EEG/EMG and LMA recording and signal pre-processing			Sleep-wake state annotation	Physical activity of BXD mice by PIR	ACT_files.tar	figshare	doi:10.6084/m9.figshare.c.4421327	https://doi.org/10.6084/m9.figshare.c.4421327
mouse111	Experiment 1: EEG/EMG and LMA recording and signal pre-processing			Sleep-wake state annotation	Physical activity of BXD mice by PIR	ACT_files.tar	figshare	doi:10.6084/m9.figshare.c.4421327	https://doi.org/10.6084/m9.figshare.c.4421327
mouse112	Experiment 1: EEG/EMG and LMA recording and signal pre-processing			Sleep-wake state annotation	Physical activity of BXD mice by PIR	ACT_files.tar	figshare	doi:10.6084/m9.figshare.c.4421327	https://doi.org/10.6084/m9.figshare.c.4421327
mouse113	Experiment 1: EEG/EMG and LMA recording and signal pre-processing			Sleep-wake state annotation	Physical activity of BXD mice by PIR	ACT_files.tar	figshare	doi:10.6084/m9.figshare.c.4421327	https://doi.org/10.6084/m9.figshare.c.4421327
mouse114	Experiment 1: EEG/EMG and LMA recording and signal pre-processing			Sleep-wake state annotation	Physical activity of BXD mice by PIR	ACT_files.tar	figshare	doi:10.6084/m9.figshare.c.4421327	https://doi.org/10.6084/m9.figshare.c.4421327
mouse115	Experiment 1: EEG/EMG and LMA recording and signal pre-processing			Sleep-wake state annotation	Physical activity of BXD mice by PIR	ACT_files.tar	figshare	doi:10.6084/m9.figshare.c.4421327	https://doi.org/10.6084/m9.figshare.c.4421327
mouse116	Experiment 1: EEG/EMG and LMA recording and signal pre-processing			Sleep-wake state annotation	Physical activity of BXD mice by PIR	ACT_files.tar	figshare	doi:10.6084/m9.figshare.c.4421327	https://doi.org/10.6084/m9.figshare.c.4421327
mouse117	Experiment 1: EEG/EMG and LMA recording and signal pre-processing			Sleep-wake state annotation	Physical activity of BXD mice by PIR	ACT_files.tar	figshare	doi:10.6084/m9.figshare.c.4421327	https://doi.org/10.6084/m9.figshare.c.4421327
mouse118	Experiment 1: EEG/EMG and LMA recording and signal pre-processing			Sleep-wake state annotation	Physical activity of BXD mice by PIR	ACT_files.tar	figshare	doi:10.6084/m9.figshare.c.4421327	https://doi.org/10.6084/m9.figshare.c.4421327
mouse119	Experiment 1: EEG/EMG and LMA recording and signal pre-processing			Sleep-wake state annotation	Physical activity of BXD mice by PIR	ACT_files.tar	figshare	doi:10.6084/m9.figshare.c.4421327	https://doi.org/10.6084/m9.figshare.c.4421327
mouse120	Experiment 1: EEG/EMG and LMA recording and signal pre-processing			Sleep-wake state annotation	Physical activity of BXD mice by PIR	ACT_files.tar	figshare	doi:10.6084/m9.figshare.c.4421327	https://doi.org/10.6084/m9.figshare.c.4421327
mouse121	Experiment 1: EEG/EMG and LMA recording and signal pre-processing			Sleep-wake state annotation	Physical activity of BXD mice by PIR	ACT_files.tar	figshare	doi:10.6084/m9.figshare.c.4421327	https://doi.org/10.6084/m9.figshare.c.4421327
mouse122	Experiment 1: EEG/EMG and LMA recording and signal pre-processing			Sleep-wake state annotation	Physical activity of BXD mice by PIR	ACT_files.tar	figshare	doi:10.6084/m9.figshare.c.4421327	https://doi.org/10.6084/m9.figshare.c.4421327
mouse123	Experiment 1: EEG/EMG and LMA recording and signal pre-processing			Sleep-wake state annotation	Physical activity of BXD mice by PIR	ACT_files.tar	figshare	doi:10.6084/m9.figshare.c.4421327	https://doi.org/10.6084/m9.figshare.c.4421327
mouse124	Experiment 1: EEG/EMG and LMA recording and signal pre-processing			Sleep-wake state annotation	Physical activity of BXD mice by PIR	ACT_files.tar	figshare	doi:10.6084/m9.figshare.c.4421327	https://doi.org/10.6084/m9.figshare.c.4421327
mouse125	Experiment 1: EEG/EMG and LMA recording and signal pre-processing			Sleep-wake state annotation	Physical activity of BXD mice by PIR	ACT_files.tar	figshare	doi:10.6084/m9.figshare.c.4421327	https://doi.org/10.6084/m9.figshare.c.4421327
mouse126	Experiment 1: EEG/EMG and LMA recording and signal pre-processing			Sleep-wake state annotation	Physical activity of BXD mice by PIR	ACT_files.tar	figshare	doi:10.6084/m9.figshare.c.4421327	https://doi.org/10.6084/m9.figshare.c.4421327
mouse127	Experiment 1: EEG/EMG and LMA recording and signal pre-processing			Sleep-wake state annotation	Physical activity of BXD mice by PIR	ACT_files.tar	figshare	doi:10.6084/m9.figshare.c.4421327	https://doi.org/10.6084/m9.figshare.c.4421327
mouse128	Experiment 1: EEG/EMG and LMA recording and signal pre-processing			Sleep-wake state annotation	Physical activity of BXD mice by PIR	ACT_files.tar	figshare	doi:10.6084/m9.figshare.c.4421327	https://doi.org/10.6084/m9.figshare.c.4421327
mouse129	Experiment 1: EEG/EMG and LMA recording and signal pre-processing			Sleep-wake state annotation	Physical activity of BXD mice by PIR	ACT_files.tar	figshare	doi:10.6084/m9.figshare.c.4421327	https://doi.org/10.6084/m9.figshare.c.4421327
mouse130	Experiment 1: EEG/EMG and LMA recording and signal pre-processing			Sleep-wake state annotation	Physical activity of BXD mice by PIR	ACT_files.tar	figshare	doi:10.6084/m9.figshare.c.4421327	https://doi.org/10.6084/m9.figshare.c.4421327
mouse131	Experiment 1: EEG/EMG and LMA recording and signal pre-processing			Sleep-wake state annotation	Physical activity of BXD mice by PIR	ACT_files.tar	figshare	doi:10.6084/m9.figshare.c.4421327	https://doi.org/10.6084/m9.figshare.c.4421327
mouse132	Experiment 1: EEG/EMG and LMA recording and signal pre-processing			Sleep-wake state annotation	Physical activity of BXD mice by PIR	ACT_files.tar	figshare	doi:10.6084/m9.figshare.c.4421327	https://doi.org/10.6084/m9.figshare.c.4421327
mouse133	Experiment 1: EEG/EMG and LMA recording and signal pre-processing			Sleep-wake state annotation	Physical activity of BXD mice by PIR	ACT_files.tar	figshare	doi:10.6084/m9.figshare.c.4421327	https://doi.org/10.6084/m9.figshare.c.4421327
mouse134	Experiment 1: EEG/EMG and LMA recording and signal pre-processing			Sleep-wake state annotation	Physical activity of BXD mice by PIR	ACT_files.tar	figshare	doi:10.6084/m9.figshare.c.4421327	https://doi.org/10.6084/m9.figshare.c.4421327
mouse135	Experiment 1: EEG/EMG and LMA recording and signal pre-processing			Sleep-wake state annotation	Physical activity of BXD mice by PIR	ACT_files.tar	figshare	doi:10.6084/m9.figshare.c.4421327	https://doi.org/10.6084/m9.figshare.c.4421327
mouse136	Experiment 1: EEG/EMG and LMA recording and signal pre-processing			Sleep-wake state annotation	Physical activity of BXD mice by PIR	ACT_files.tar	figshare	doi:10.6084/m9.figshare.c.4421327	https://doi.org/10.6084/m9.figshare.c.4421327
mouse137	Experiment 1: EEG/EMG and LMA recording and signal pre-processing			Sleep-wake state annotation	Physical activity of BXD mice by PIR	ACT_files.tar	figshare	doi:10.6084/m9.figshare.c.4421327	https://doi.org/10.6084/m9.figshare.c.4421327
mouse138	Experiment 1: EEG/EMG and LMA recording and signal pre-processing			Sleep-wake state annotation	Physical activity of BXD mice by PIR	ACT_files.tar	figshare	doi:10.6084/m9.figshare.c.4421327	https://doi.org/10.6084/m9.figshare.c.4421327
mouse139	Experiment 1: EEG/EMG and LMA recording and signal pre-processing			Sleep-wake state annotation	Physical activity of BXD mice by PIR	ACT_files.tar	figshare	doi:10.6084/m9.figshare.c.4421327	https://doi.org/10.6084/m9.figshare.c.4421327
mouse140	Experiment 1: EEG/EMG and LMA recording and signal pre-processing			Sleep-wake state annotation	Physical activity of BXD mice by PIR	ACT_files.tar	figshare	doi:10.6084/m9.figshare.c.4421327	https://doi.org/10.6084/m9.figshare.c.4421327
mouse141	Experiment 1: EEG/EMG and LMA recording and signal pre-processing			Sleep-wake state annotation	Physical activity of BXD mice by PIR	ACT_files.tar	figshare	doi:10.6084/m9.figshare.c.4421327	https://doi.org/10.6084/m9.figshare.c.4421327
mouse142	Experiment 1: EEG/EMG and LMA recording and signal pre-processing			Sleep-wake state annotation	Physical activity of BXD mice by PIR	ACT_files.tar	figshare	doi:10.6084/m9.figshare.c.4421327	https://doi.org/10.6084/m9.figshare.c.4421327
mouse143	Experiment 1: EEG/EMG and LMA recording and signal pre-processing			Sleep-wake state annotation	Physical activity of BXD mice by PIR	ACT_files.tar	figshare	doi:10.6084/m9.figshare.c.4421327	https://doi.org/10.6084/m9.figshare.c.4421327
mouse144	Experiment 1: EEG/EMG and LMA recording and signal pre-processing			Sleep-wake state annotation	Physical activity of BXD mice by PIR	ACT_files.tar	figshare	doi:10.6084/m9.figshare.c.4421327	https://doi.org/10.6084/m9.figshare.c.4421327
mouse145	Experiment 1: EEG/EMG and LMA recording and signal pre-processing			Sleep-wake state annotation	Physical activity of BXD mice by PIR	ACT_files.tar	figshare	doi:10.6084/m9.figshare.c.4421327	https://doi.org/10.6084/m9.figshare.c.4421327
mouse146	Experiment 1: EEG/EMG and LMA recording and signal pre-processing			Sleep-wake state annotation	Physical activity of BXD mice by PIR	ACT_files.tar	figshare	doi:10.6084/m9.figshare.c.4421327	https://doi.org/10.6084/m9.figshare.c.4421327
mouse147	Experiment 1: EEG/EMG and LMA recording and signal pre-processing			Sleep-wake state annotation	Physical activity of BXD mice by PIR	ACT_files.tar	figshare	doi:10.6084/m9.figshare.c.4421327	https://doi.org/10.6084/m9.figshare.c.4421327
mouse148	Experiment 1: EEG/EMG and LMA recording and signal pre-processing			Sleep-wake state annotation	Physical activity of BXD mice by PIR	ACT_files.tar	figshare	doi:10.6084/m9.figshare.c.4421327	https://doi.org/10.6084/m9.figshare.c.4421327
mouse149	Experiment 1: EEG/EMG and LMA recording and signal pre-processing			Sleep-wake state annotation	Physical activity of BXD mice by PIR	ACT_files.tar	figshare	doi:10.6084/m9.figshare.c.4421327	https://doi.org/10.6084/m9.figshare.c.4421327
mouse150	Experiment 1: EEG/EMG and LMA recording and signal pre-processing			Sleep-wake state annotation	Physical activity of BXD mice by PIR	ACT_files.tar	figshare	doi:10.6084/m9.figshare.c.4421327	https://doi.org/10.6084/m9.figshare.c.4421327
mouse151	Experiment 1: EEG/EMG and LMA recording and signal pre-processing			Sleep-wake state annotation	Physical activity of BXD mice by PIR	ACT_files.tar	figshare	doi:10.6084/m9.figshare.c.4421327	https://doi.org/10.6084/m9.figshare.c.4421327
mouse152	Experiment 1: EEG/EMG and LMA recording and signal pre-processing			Sleep-wake state annotation	Physical activity of BXD mice by PIR	ACT_files.tar	figshare	doi:10.6084/m9.figshare.c.4421327	https://doi.org/10.6084/m9.figshare.c.4421327
mouse153	Experiment 1: EEG/EMG and LMA recording and signal pre-processing			Sleep-wake state annotation	Physical activity of BXD mice by PIR	ACT_files.tar	figshare	doi:10.6084/m9.figshare.c.4421327	https://doi.org/10.6084/m9.figshare.c.4421327
mouse154	Experiment 1: EEG/EMG and LMA recording and signal pre-processing			Sleep-wake state annotation	Physical activity of BXD mice by PIR	ACT_files.tar	figshare	doi:10.6084/m9.figshare.c.4421327	https://doi.org/10.6084/m9.figshare.c.4421327
mouse155	Experiment 1: EEG/EMG and LMA recording and signal pre-processing			Sleep-wake state annotation	Physical activity of BXD mice by PIR	ACT_files.tar	figshare	doi:10.6084/m9.figshare.c.4421327	https://doi.org/10.6084/m9.figshare.c.4421327
mouse156	Experiment 1: EEG/EMG and LMA recording and signal pre-processing			Sleep-wake state annotation	Physical activity of BXD mice by PIR	ACT_files.tar	figshare	doi:10.6084/m9.figshare.c.4421327	https://doi.org/10.6084/m9.figshare.c.4421327
mouse157	Experiment 1: EEG/EMG and LMA recording and signal pre-processing			Sleep-wake state annotation	Physical activity of BXD mice by PIR	ACT_files.tar	figshare	doi:10.6084/m9.figshare.c.4421327	https://doi.org/10.6084/m9.figshare.c.4421327
mouse158	Experiment 1: EEG/EMG and LMA recording and signal pre-processing			Sleep-wake state annotation	Physical activity of BXD mice by PIR	ACT_files.tar	figshare	doi:10.6084/m9.figshare.c.4421327	https://doi.org/10.6084/m9.figshare.c.4421327
mouse159	Experiment 1: EEG/EMG and LMA recording and signal pre-processing			Sleep-wake state annotation	Physical activity of BXD mice by PIR	ACT_files.tar	figshare	doi:10.6084/m9.figshare.c.4421327	https://doi.org/10.6084/m9.figshare.c.4421327
mouse160	Experiment 1: EEG/EMG and LMA recording and signal pre-processing			Sleep-wake state annotation	Physical activity of BXD mice by PIR	ACT_files.tar	figshare	doi:10.6084/m9.figshare.c.4421327	https://doi.org/10.6084/m9.figshare.c.4421327
mouse161	Experiment 1: EEG/EMG and LMA recording and signal pre-processing			Sleep-wake state annotation	Physical activity of BXD mice by PIR	ACT_files.tar	figshare	doi:10.6084/m9.figshare.c.4421327	https://doi.org/10.6084/m9.figshare.c.4421327
mouse162	Experiment 1: EEG/EMG and LMA recording and signal pre-processing			Sleep-wake state annotation	Physical activity of BXD mice by PIR	ACT_files.tar	figshare	doi:10.6084/m9.figshare.c.4421327	https://doi.org/10.6084/m9.figshare.c.4421327
mouse163	Experiment 1: EEG/EMG and LMA recording and signal pre-processing			Sleep-wake state annotation	Physical activity of BXD mice by PIR	ACT_files.tar	figshare	doi:10.6084/m9.figshare.c.4421327	https://doi.org/10.6084/m9.figshare.c.4421327
mouse164	Experiment 1: EEG/EMG and LMA recording and signal pre-processing			Sleep-wake state annotation	Physical activity of BXD mice by PIR	ACT_files.tar	figshare	doi:10.6084/m9.figshare.c.4421327	https://doi.org/10.6084/m9.figshare.c.4421327
mouse165	Experiment 1: EEG/EMG and LMA recording and signal pre-processing			Sleep-wake state annotation	Physical activity of BXD mice by PIR	ACT_files.tar	figshare	doi:10.6084/m9.figshare.c.4421327	https://doi.org/10.6084/m9.figshare.c.4421327
mouse166	Experiment 1: EEG/EMG and LMA recording and signal pre-processing			Sleep-wake state annotation	Physical activity of BXD mice by PIR	ACT_files.tar	figshare	doi:10.6084/m9.figshare.c.4421327	https://doi.org/10.6084/m9.figshare.c.4421327
mouse167	Experiment 1: EEG/EMG and LMA recording and signal pre-processing			Sleep-wake state annotation	Physical activity of BXD mice by PIR	ACT_files.tar	figshare	doi:10.6084/m9.figshare.c.4421327	https://doi.org/10.6084/m9.figshare.c.4421327
mouse168	Experiment 1: EEG/EMG and LMA recording and signal pre-processing			Sleep-wake state annotation	Physical activity of BXD mice by PIR	ACT_files.tar	figshare	doi:10.6084/m9.figshare.c.4421327	https://doi.org/10.6084/m9.figshare.c.4421327
mouse169	Experiment 1: EEG/EMG and LMA recording and signal pre-processing			Sleep-wake state annotation	Physical activity of BXD mice by PIR	ACT_files.tar	figshare	doi:10.6084/m9.figshare.c.4421327	https://doi.org/10.6084/m9.figshare.c.4421327
mouse170	Experiment 1: EEG/EMG and LMA recording and signal pre-processing			Sleep-wake state annotation	Physical activity of BXD mice by PIR	ACT_files.tar	figshare	doi:10.6084/m9.figshare.c.4421327	https://doi.org/10.6084/m9.figshare.c.4421327
mouse171	Experiment 1: EEG/EMG and LMA recording and signal pre-processing			Sleep-wake state annotation	Physical activity of BXD mice by PIR	ACT_files.tar	figshare	doi:10.6084/m9.figshare.c.4421327	https://doi.org/10.6084/m9.figshare.c.4421327
mouse172	Experiment 1: EEG/EMG and LMA recording and signal pre-processing			Sleep-wake state annotation	Physical activity of BXD mice by PIR	ACT_files.tar	figshare	doi:10.6084/m9.figshare.c.4421327	https://doi.org/10.6084/m9.figshare.c.4421327
mouse173	Experiment 1: EEG/EMG and LMA recording and signal pre-processing			Sleep-wake state annotation	Physical activity of BXD mice by PIR	ACT_files.tar	figshare	doi:10.6084/m9.figshare.c.4421327	https://doi.org/10.6084/m9.figshare.c.4421327
mouse174	Experiment 1: EEG/EMG and LMA recording and signal pre-processing			Sleep-wake state annotation	Physical activity of BXD mice by PIR	ACT_files.tar	figshare	doi:10.6084/m9.figshare.c.4421327	https://doi.org/10.6084/m9.figshare.c.4421327
mouse175	Experiment 1: EEG/EMG and LMA recording and signal pre-processing			Sleep-wake state annotation	Physical activity of BXD mice by PIR	ACT_files.tar	figshare	doi:10.6084/m9.figshare.c.4421327	https://doi.org/10.6084/m9.figshare.c.4421327
mouse176	Experiment 1: EEG/EMG and LMA recording and signal pre-processing			Sleep-wake state annotation	Physical activity of BXD mice by PIR	ACT_files.tar	figshare	doi:10.6084/m9.figshare.c.4421327	https://doi.org/10.6084/m9.figshare.c.4421327
mouse177	Experiment 1: EEG/EMG and LMA recording and signal pre-processing			Sleep-wake state annotation	Physical activity of BXD mice by PIR	ACT_files.tar	figshare	doi:10.6084/m9.figshare.c.4421327	https://doi.org/10.6084/m9.figshare.c.4421327
mouse178	Experiment 1: EEG/EMG and LMA recording and signal pre-processing			Sleep-wake state annotation	Physical activity of BXD mice by PIR	ACT_files.tar	figshare	doi:10.6084/m9.figshare.c.4421327	https://doi.org/10.6084/m9.figshare.c.4421327
mouse179	Experiment 1: EEG/EMG and LMA recording and signal pre-processing			Sleep-wake state annotation	Physical activity of BXD mice by PIR	ACT_files.tar	figshare	doi:10.6084/m9.figshare.c.4421327	https://doi.org/10.6084/m9.figshare.c.4421327
mouse180	Experiment 1: EEG/EMG and LMA recording and signal pre-processing			Sleep-wake state annotation	Physical activity of BXD mice by PIR	ACT_files.tar	figshare	doi:10.6084/m9.figshare.c.4421327	https://doi.org/10.6084/m9.figshare.c.4421327
mouse181	Experiment 1: EEG/EMG and LMA recording and signal pre-processing			Sleep-wake state annotation	Physical activity of BXD mice by PIR	ACT_files.tar	figshare	doi:10.6084/m9.figshare.c.4421327	https://doi.org/10.6084/m9.figshare.c.4421327
mouse182	Experiment 1: EEG/EMG and LMA recording and signal pre-processing			Sleep-wake state annotation	Physical activity of BXD mice by PIR	ACT_files.tar	figshare	doi:10.6084/m9.figshare.c.4421327	https://doi.org/10.6084/m9.figshare.c.4421327
mouse183	Experiment 1: EEG/EMG and LMA recording and signal pre-processing			Sleep-wake state annotation	Physical activity of BXD mice by PIR	ACT_files.tar	figshare	doi:10.6084/m9.figshare.c.4421327	https://doi.org/10.6084/m9.figshare.c.4421327
mouse184	Experiment 1: EEG/EMG and LMA recording and signal pre-processing			Sleep-wake state annotation	Physical activity of BXD mice by PIR	ACT_files.tar	figshare	doi:10.6084/m9.figshare.c.4421327	https://doi.org/10.6084/m9.figshare.c.4421327
mouse185	Experiment 1: EEG/EMG and LMA recording and signal pre-processing			Sleep-wake state annotation	Physical activity of BXD mice by PIR	ACT_files.tar	figshare	doi:10.6084/m9.figshare.c.4421327	https://doi.org/10.6084/m9.figshare.c.4421327
mouse186	Experiment 1: EEG/EMG and LMA recording and signal pre-processing			Sleep-wake state annotation	Physical activity of BXD mice by PIR	ACT_files.tar	figshare	doi:10.6084/m9.figshare.c.4421327	https://doi.org/10.6084/m9.figshare.c.4421327
mouse187	Experiment 1: EEG/EMG and LMA recording and signal pre-processing			Sleep-wake state annotation	Physical activity of BXD mice by PIR	ACT_files.tar	figshare	doi:10.6084/m9.figshare.c.4421327	https://doi.org/10.6084/m9.figshare.c.4421327
mouse188	Experiment 1: EEG/EMG and LMA recording and signal pre-processing			Sleep-wake state annotation	Physical activity of BXD mice by PIR	ACT_files.tar	figshare	doi:10.6084/m9.figshare.c.4421327	https://doi.org/10.6084/m9.figshare.c.4421327
mouse189	Experiment 1: EEG/EMG and LMA recording and signal pre-processing			Sleep-wake state annotation	Physical activity of BXD mice by PIR	ACT_files.tar	figshare	doi:10.6084/m9.figshare.c.4421327	https://doi.org/10.6084/m9.figshare.c.4421327
mouse190	Experiment 1: EEG/EMG and LMA recording and signal pre-processing			Sleep-wake state annotation	Physical activity of BXD mice by PIR	ACT_files.tar	figshare	doi:10.6084/m9.figshare.c.4421327	https://doi.org/10.6084/m9.figshare.c.4421327
mouse191	Experiment 1: EEG/EMG and LMA recording and signal pre-processing			Sleep-wake state annotation	Physical activity of BXD mice by PIR	ACT_files.tar	figshare	doi:10.6084/m9.figshare.c.4421327	https://doi.org/10.6084/m9.figshare.c.4421327
mouse192	Experiment 1: EEG/EMG and LMA recording and signal pre-processing			Sleep-wake state annotation	Physical activity of BXD mice by PIR	ACT_files.tar	figshare	doi:10.6084/m9.figshare.c.4421327	https://doi.org/10.6084/m9.figshare.c.4421327
mouse193	Experiment 1: EEG/EMG and LMA recording and signal pre-processing			Sleep-wake state annotation	Physical activity of BXD mice by PIR	ACT_files.tar	figshare	doi:10.6084/m9.figshare.c.4421327	https://doi.org/10.6084/m9.figshare.c.4421327
mouse194	Experiment 1: EEG/EMG and LMA recording and signal pre-processing			Sleep-wake state annotation	Physical activity of BXD mice by PIR	ACT_files.tar	figshare	doi:10.6084/m9.figshare.c.4421327	https://doi.org/10.6084/m9.figshare.c.4421327
mouse195	Experiment 1: EEG/EMG and LMA recording and signal pre-processing			Sleep-wake state annotation	Physical activity of BXD mice by PIR	ACT_files.tar	figshare	doi:10.6084/m9.figshare.c.4421327	https://doi.org/10.6084/m9.figshare.c.4421327
mouse196	Experiment 1: EEG/EMG and LMA recording and signal pre-processing			Sleep-wake state annotation	Physical activity of BXD mice by PIR	ACT_files.tar	figshare	doi:10.6084/m9.figshare.c.4421327	https://doi.org/10.6084/m9.figshare.c.4421327
mouse197	Experiment 1: EEG/EMG and LMA recording and signal pre-processing			Sleep-wake state annotation	Physical activity of BXD mice by PIR	ACT_files.tar	figshare	doi:10.6084/m9.figshare.c.4421327	https://doi.org/10.6084/m9.figshare.c.4421327
mouse198	Experiment 1: EEG/EMG and LMA recording and signal pre-processing			Sleep-wake state annotation	Physical activity of BXD mice by PIR	ACT_files.tar	figshare	doi:10.6084/m9.figshare.c.4421327	https://doi.org/10.6084/m9.figshare.c.4421327
mouse199	Experiment 1: EEG/EMG and LMA recording and signal pre-processing			Sleep-wake state annotation	Physical activity of BXD mice by PIR	ACT_files.tar	figshare	doi:10.6084/m9.figshare.c.4421327	https://doi.org/10.6084/m9.figshare.c.4421327
mouse200	Experiment 1: EEG/EMG and LMA recording and signal pre-processing			Sleep-wake state annotation	Physical activity of BXD mice by PIR	ACT_files.tar	figshare	doi:10.6084/m9.figshare.c.4421327	https://doi.org/10.6084/m9.figshare.c.4421327
mouse201	Experiment 1: EEG/EMG and LMA recording and signal pre-processing			Sleep-wake state annotation	Physical activity of BXD mice by PIR	ACT_files.tar	figshare	doi:10.6084/m9.figshare.c.4421327	https://doi.org/10.6084/m9.figshare.c.4421327
mouse202	Experiment 1: EEG/EMG and LMA recording and signal pre-processing			Sleep-wake state annotation	Physical activity of BXD mice by PIR	ACT_files.tar	figshare	doi:10.6084/m9.figshare.c.4421327	https://doi.org/10.6084/m9.figshare.c.4421327
mouse203	Experiment 1: EEG/EMG and LMA recording and signal pre-processing			Sleep-wake state annotation	Physical activity of BXD mice by PIR	ACT_files.tar	figshare	doi:10.6084/m9.figshare.c.4421327	https://doi.org/10.6084/m9.figshare.c.4421327
mouse204	Experiment 1: EEG/EMG and LMA recording and signal pre-processing			Sleep-wake state annotation	Physical activity of BXD mice by PIR	ACT_files.tar	figshare	doi:10.6084/m9.figshare.c.4421327	https://doi.org/10.6084/m9.figshare.c.4421327
mouse205	Experiment 1: EEG/EMG and LMA recording and signal pre-processing			Sleep-wake state annotation	Physical activity of BXD mice by PIR	ACT_files.tar	figshare	doi:10.6084/m9.figshare.c.4421327	https://doi.org/10.6084/m9.figshare.c.4421327
mouse206	Experiment 1: EEG/EMG and LMA recording and signal pre-processing			Sleep-wake state annotation	Physical activity of BXD mice by PIR	ACT_files.tar	figshare	doi:10.6084/m9.figshare.c.4421327	https://doi.org/10.6084/m9.figshare.c.4421327
mouse207	Experiment 1: EEG/EMG and LMA recording and signal pre-processing			Sleep-wake state annotation	Physical activity of BXD mice by PIR	ACT_files.tar	figshare	doi:10.6084/m9.figshare.c.4421327	https://doi.org/10.6084/m9.figshare.c.4421327
mouse208	Experiment 1: EEG/EMG and LMA recording and signal pre-processing			Sleep-wake state annotation	Physical activity of BXD mice by PIR	ACT_files.tar	figshare	doi:10.6084/m9.figshare.c.4421327	https://doi.org/10.6084/m9.figshare.c.4421327
mouse209	Experiment 1: EEG/EMG and LMA recording and signal pre-processing			Sleep-wake state annotation	Physical activity of BXD mice by PIR	ACT_files.tar	figshare	doi:10.6084/m9.figshare.c.4421327	https://doi.org/10.6084/m9.figshare.c.4421327
mouse210	Experiment 1: EEG/EMG and LMA recording and signal pre-processing			Sleep-wake state annotation	Physical activity of BXD mice by PIR	ACT_files.tar	figshare	doi:10.6084/m9.figshare.c.4421327	https://doi.org/10.6084/m9.figshare.c.4421327
mouse211	Experiment 1: EEG/EMG and LMA recording and signal pre-processing			Sleep-wake state annotation	Physical activity of BXD mice by PIR	ACT_files.tar	figshare	doi:10.6084/m9.figshare.c.4421327	https://doi.org/10.6084/m9.figshare.c.4421327
mouse212	Experiment 1: EEG/EMG and LMA recording and signal pre-processing			Sleep-wake state annotation	Physical activity of BXD mice by PIR	ACT_files.tar	figshare	doi:10.6084/m9.figshare.c.4421327	https://doi.org/10.6084/m9.figshare.c.4421327
mouse213	Experiment 1: EEG/EMG and LMA recording and signal pre-processing			Sleep-wake state annotation	Physical activity of BXD mice by PIR	ACT_files.tar	figshare	doi:10.6084/m9.figshare.c.4421327	https://doi.org/10.6084/m9.figshare.c.4421327
mouse214	Experiment 1: EEG/EMG and LMA recording and signal pre-processing			Sleep-wake state annotation	Physical activity of BXD mice by PIR	ACT_files.tar	figshare	doi:10.6084/m9.figshare.c.4421327	https://doi.org/10.6084/m9.figshare.c.4421327
mouse215	Experiment 1: EEG/EMG and LMA recording and signal pre-processing			Sleep-wake state annotation	Physical activity of BXD mice by PIR	ACT_files.tar	figshare	doi:10.6084/m9.figshare.c.4421327	https://doi.org/10.6084/m9.figshare.c.4421327
mouse216	Experiment 1: EEG/EMG and LMA recording and signal pre-processing			Sleep-wake state annotation	Physical activity of BXD mice by PIR	ACT_files.tar	figshare	doi:10.6084/m9.figshare.c.4421327	https://doi.org/10.6084/m9.figshare.c.4421327
mouse217	Experiment 1: EEG/EMG and LMA recording and signal pre-processing			Sleep-wake state annotation	Physical activity of BXD mice by PIR	ACT_files.tar	figshare	doi:10.6084/m9.figshare.c.4421327	https://doi.org/10.6084/m9.figshare.c.4421327
mouse218	Experiment 1: EEG/EMG and LMA recording and signal pre-processing			Sleep-wake state annotation	Physical activity of BXD mice by PIR	ACT_files.tar	figshare	doi:10.6084/m9.figshare.c.4421327	https://doi.org/10.6084/m9.figshare.c.4421327
mouse219	Experiment 1: EEG/EMG and LMA recording and signal pre-processing			Sleep-wake state annotation	Physical activity of BXD mice by PIR	ACT_files.tar	figshare	doi:10.6084/m9.figshare.c.4421327	https://doi.org/10.6084/m9.figshare.c.4421327
mouse220	Experiment 1: EEG/EMG and LMA recording and signal pre-processing			Sleep-wake state annotation	Physical activity of BXD mice by PIR	ACT_files.tar	figshare	doi:10.6084/m9.figshare.c.4421327	https://doi.org/10.6084/m9.figshare.c.4421327
mouse221	Experiment 1: EEG/EMG and LMA recording and signal pre-processing			Sleep-wake state annotation	Physical activity of BXD mice by PIR	ACT_files.tar	figshare	doi:10.6084/m9.figshare.c.4421327	https://doi.org/10.6084/m9.figshare.c.4421327
mouse222	Experiment 1: EEG/EMG and LMA recording and signal pre-processing			Sleep-wake state annotation	Physical activity of BXD mice by PIR	ACT_files.tar	figshare	doi:10.6084/m9.figshare.c.4421327	https://doi.org/10.6084/m9.figshare.c.4421327
mouse223	Experiment 1: EEG/EMG and LMA recording and signal pre-processing			Sleep-wake state annotation	Physical activity of BXD mice by PIR	ACT_files.tar	figshare	doi:10.6084/m9.figshare.c.4421327	https://doi.org/10.6084/m9.figshare.c.4421327
mouse224	Experiment 1: EEG/EMG and LMA recording and signal pre-processing			Sleep-wake state annotation	Physical activity of BXD mice by PIR	ACT_files.tar	figshare	doi:10.6084/m9.figshare.c.4421327	https://doi.org/10.6084/m9.figshare.c.4421327
mouse225	Experiment 1: EEG/EMG and LMA recording and signal pre-processing			Sleep-wake state annotation	Physical activity of BXD mice by PIR	ACT_files.tar	figshare	doi:10.6084/m9.figshare.c.4421327	https://doi.org/10.6084/m9.figshare.c.4421327
mouse226	Experiment 1: EEG/EMG and LMA recording and signal pre-processing			Sleep-wake state annotation	Physical activity of BXD mice by PIR	ACT_files.tar	figshare	doi:10.6084/m9.figshare.c.4421327	https://doi.org/10.6084/m9.figshare.c.4421327
mouse227	Experiment 1: EEG/EMG and LMA recording and signal pre-processing			Sleep-wake state annotation	Physical activity of BXD mice by PIR	ACT_files.tar	figshare	doi:10.6084/m9.figshare.c.4421327	https://doi.org/10.6084/m9.figshare.c.4421327
