# Supplementary material for: A multi-omics digital research object for the genetics of sleep regulation
Source: Sci Data. 2019 Oct 31;6:258. doi: 10.1038/s41597-019-0171-x (PMC6823400; doi:10.1038/s41597-019-0171-x)
Supplement: Supplementary file 1 — Download metadata file [file 41597_2019_171_MOESM1_ESM.zip › a_Xenarios181A_eeg.txt]

Sample Name	Protocol REF	Parameter Value[instrument]	Parameter Value[manufacturer]	Protocol REF	Assay Name	Raw Data File	Comment[Data Repository]	Comment[Data Record Accession]	Comment[Data Record URI]	Protocol REF	Derived Data File	Comment[Data Repository]	Comment[Data Record Accession]	Comment[Data Record URI]
mouse1	Experiment 1: EEG/EMG and LMA recording and signal pre-processing	EMBLA A10 recorder	Medcare Flaga	Sleep-wake state annotation	sleep-wake states and LMA recording BL601	BL601.smo, BL601.act, BL601.hdr	figshare	doi:10.6084/m9.figshare.c.4421327	https://doi.org/10.6084/m9.figshare.c.4421327	EEG/Behavioral Phenotyping	AllPheno.txt	figshare	doi:10.6084/m9.figshare.7797434	https://doi.org/10.6084/m9.figshare.7797434
mouse2	Experiment 1: EEG/EMG and LMA recording and signal pre-processing	EMBLA A10 recorder	Medcare Flaga	Sleep-wake state annotation	sleep-wake states and LMA recording BL602	BL602.smo, BL602.act, BL602.hdr	figshare	doi:10.6084/m9.figshare.c.4421327	https://doi.org/10.6084/m9.figshare.c.4421327	EEG/Behavioral Phenotyping	AllPheno.txt	figshare	doi:10.6084/m9.figshare.7797434	https://doi.org/10.6084/m9.figshare.7797434
mouse3	Experiment 1: EEG/EMG and LMA recording and signal pre-processing	EMBLA A10 recorder	Medcare Flaga	Sleep-wake state annotation	sleep-wake states and LMA recording BL606	BL606.smo, BL606.act, BL606.hdr	figshare	doi:10.6084/m9.figshare.c.4421327	https://doi.org/10.6084/m9.figshare.c.4421327	EEG/Behavioral Phenotyping	AllPheno.txt	figshare	doi:10.6084/m9.figshare.7797434	https://doi.org/10.6084/m9.figshare.7797434
mouse4	Experiment 1: EEG/EMG and LMA recording and signal pre-processing	EMBLA A10 recorder	Medcare Flaga	Sleep-wake state annotation	sleep-wake states and LMA recording BL609	BL609.smo, BL609.act, BL609.hdr	figshare	doi:10.6084/m9.figshare.c.4421327	https://doi.org/10.6084/m9.figshare.c.4421327	EEG/Behavioral Phenotyping	AllPheno.txt	figshare	doi:10.6084/m9.figshare.7797434	https://doi.org/10.6084/m9.figshare.7797434
mouse5	Experiment 1: EEG/EMG and LMA recording and signal pre-processing	EMBLA A10 recorder	Medcare Flaga	Sleep-wake state annotation	sleep-wake states and LMA recording BL6V1	BL6V1.smo, BL6V1.act, BL6V1.hdr	figshare	doi:10.6084/m9.figshare.c.4421327	https://doi.org/10.6084/m9.figshare.c.4421327	EEG/Behavioral Phenotyping	AllPheno.txt	figshare	doi:10.6084/m9.figshare.7797434	https://doi.org/10.6084/m9.figshare.7797434
mouse6	Experiment 1: EEG/EMG and LMA recording and signal pre-processing	EMBLA A10 recorder	Medcare Flaga	Sleep-wake state annotation	sleep-wake states and LMA recording BL6V2	BL6V2.smo, BL6V2.act, BL6V2.hdr	figshare	doi:10.6084/m9.figshare.c.4421327	https://doi.org/10.6084/m9.figshare.c.4421327	EEG/Behavioral Phenotyping	AllPheno.txt	figshare	doi:10.6084/m9.figshare.7797434	https://doi.org/10.6084/m9.figshare.7797434
mouse7	Experiment 1: EEG/EMG and LMA recording and signal pre-processing	EMBLA A10 recorder	Medcare Flaga	Sleep-wake state annotation	sleep-wake states and LMA recording BL6V3	BL6V3.smo, BL6V3.act, BL6V3.hdr	figshare	doi:10.6084/m9.figshare.c.4421327	https://doi.org/10.6084/m9.figshare.c.4421327	EEG/Behavioral Phenotyping	AllPheno.txt	figshare	doi:10.6084/m9.figshare.7797434	https://doi.org/10.6084/m9.figshare.7797434
mouse8	Experiment 1: EEG/EMG and LMA recording and signal pre-processing	EMBLA A10 recorder	Medcare Flaga	Sleep-wake state annotation	sleep-wake states and LMA recording BL610	BL610.smo, BL610.act, BL610.hdr	figshare	doi:10.6084/m9.figshare.c.4421327	https://doi.org/10.6084/m9.figshare.c.4421327	EEG/Behavioral Phenotyping	AllPheno.txt	figshare	doi:10.6084/m9.figshare.7797434	https://doi.org/10.6084/m9.figshare.7797434
mouse9	Experiment 1: EEG/EMG and LMA recording and signal pre-processing	EMBLA A10 recorder	Medcare Flaga	Sleep-wake state annotation	sleep-wake states and LMA recording BL611	BL611.smo, BL611.act, BL611.hdr	figshare	doi:10.6084/m9.figshare.c.4421327	https://doi.org/10.6084/m9.figshare.c.4421327	EEG/Behavioral Phenotyping	AllPheno.txt	figshare	doi:10.6084/m9.figshare.7797434	https://doi.org/10.6084/m9.figshare.7797434
mouse10	Experiment 1: EEG/EMG and LMA recording and signal pre-processing	EMBLA A10 recorder	Medcare Flaga	Sleep-wake state annotation	sleep-wake states and LMA recording BL612	BL612.smo, BL612.act, BL612.hdr	figshare	doi:10.6084/m9.figshare.c.4421327	https://doi.org/10.6084/m9.figshare.c.4421327	EEG/Behavioral Phenotyping	AllPheno.txt	figshare	doi:10.6084/m9.figshare.7797434	https://doi.org/10.6084/m9.figshare.7797434
mouse11	Experiment 1: EEG/EMG and LMA recording and signal pre-processing	EMBLA A10 recorder	Medcare Flaga	Sleep-wake state annotation	sleep-wake states and LMA recording BL614	BL614.smo, BL614.act, BL614.hdr	figshare	doi:10.6084/m9.figshare.c.4421327	https://doi.org/10.6084/m9.figshare.c.4421327	EEG/Behavioral Phenotyping	AllPheno.txt	figshare	doi:10.6084/m9.figshare.7797434	https://doi.org/10.6084/m9.figshare.7797434
mouse12	Experiment 1: EEG/EMG and LMA recording and signal pre-processing	EMBLA A10 recorder	Medcare Flaga	Sleep-wake state annotation	sleep-wake states and LMA recording BL616	BL616.smo, BL616.act, BL616.hdr	figshare	doi:10.6084/m9.figshare.c.4421327	https://doi.org/10.6084/m9.figshare.c.4421327	EEG/Behavioral Phenotyping	AllPheno.txt	figshare	doi:10.6084/m9.figshare.7797434	https://doi.org/10.6084/m9.figshare.7797434
mouse13	Experiment 1: EEG/EMG and LMA recording and signal pre-processing	EMBLA A10 recorder	Medcare Flaga	Sleep-wake state annotation	sleep-wake states and LMA recording 1D203	1D203.smo, 1D203.act, 1D203.hdr	figshare	doi:10.6084/m9.figshare.c.4421327	https://doi.org/10.6084/m9.figshare.c.4421327	EEG/Behavioral Phenotyping	AllPheno.txt	figshare	doi:10.6084/m9.figshare.7797434	https://doi.org/10.6084/m9.figshare.7797434
mouse14	Experiment 1: EEG/EMG and LMA recording and signal pre-processing	EMBLA A10 recorder	Medcare Flaga	Sleep-wake state annotation	sleep-wake states and LMA recording 2D203	2D203.smo, 2D203.act, 2D203.hdr	figshare	doi:10.6084/m9.figshare.c.4421327	https://doi.org/10.6084/m9.figshare.c.4421327	EEG/Behavioral Phenotyping	AllPheno.txt	figshare	doi:10.6084/m9.figshare.7797434	https://doi.org/10.6084/m9.figshare.7797434
mouse15	Experiment 1: EEG/EMG and LMA recording and signal pre-processing	EMBLA A10 recorder	Medcare Flaga	Sleep-wake state annotation	sleep-wake states and LMA recording 1D204	1D204.smo, 1D204.act, 1D204.hdr	figshare	doi:10.6084/m9.figshare.c.4421327	https://doi.org/10.6084/m9.figshare.c.4421327	EEG/Behavioral Phenotyping	AllPheno.txt	figshare	doi:10.6084/m9.figshare.7797434	https://doi.org/10.6084/m9.figshare.7797434
mouse16	Experiment 1: EEG/EMG and LMA recording and signal pre-processing	EMBLA A10 recorder	Medcare Flaga	Sleep-wake state annotation	sleep-wake states and LMA recording 1D206	1D206.smo, 1D206.act, 1D206.hdr	figshare	doi:10.6084/m9.figshare.c.4421327	https://doi.org/10.6084/m9.figshare.c.4421327	EEG/Behavioral Phenotyping	AllPheno.txt	figshare	doi:10.6084/m9.figshare.7797434	https://doi.org/10.6084/m9.figshare.7797434
mouse17	Experiment 1: EEG/EMG and LMA recording and signal pre-processing	EMBLA A10 recorder	Medcare Flaga	Sleep-wake state annotation	sleep-wake states and LMA recording DBA10	DBA10.smo, DBA10.act, DBA10.hdr	figshare	doi:10.6084/m9.figshare.c.4421327	https://doi.org/10.6084/m9.figshare.c.4421327	EEG/Behavioral Phenotyping	AllPheno.txt	figshare	doi:10.6084/m9.figshare.7797434	https://doi.org/10.6084/m9.figshare.7797434
mouse18	Experiment 1: EEG/EMG and LMA recording and signal pre-processing	EMBLA A10 recorder	Medcare Flaga	Sleep-wake state annotation	sleep-wake states and LMA recording DBA11	DBA11.smo, DBA11.act, DBA11.hdr	figshare	doi:10.6084/m9.figshare.c.4421327	https://doi.org/10.6084/m9.figshare.c.4421327	EEG/Behavioral Phenotyping	AllPheno.txt	figshare	doi:10.6084/m9.figshare.7797434	https://doi.org/10.6084/m9.figshare.7797434
mouse19	Experiment 1: EEG/EMG and LMA recording and signal pre-processing	EMBLA A10 recorder	Medcare Flaga	Sleep-wake state annotation	sleep-wake states and LMA recording DBA12	DBA12.smo, DBA12.act, DBA12.hdr	figshare	doi:10.6084/m9.figshare.c.4421327	https://doi.org/10.6084/m9.figshare.c.4421327	EEG/Behavioral Phenotyping	AllPheno.txt	figshare	doi:10.6084/m9.figshare.7797434	https://doi.org/10.6084/m9.figshare.7797434
mouse20	Experiment 1: EEG/EMG and LMA recording and signal pre-processing	EMBLA A10 recorder	Medcare Flaga	Sleep-wake state annotation	sleep-wake states and LMA recording DBA13	DBA13.smo, DBA13.act, DBA13.hdr	figshare	doi:10.6084/m9.figshare.c.4421327	https://doi.org/10.6084/m9.figshare.c.4421327	EEG/Behavioral Phenotyping	AllPheno.txt	figshare	doi:10.6084/m9.figshare.7797434	https://doi.org/10.6084/m9.figshare.7797434
mouse21	Experiment 1: EEG/EMG and LMA recording and signal pre-processing	EMBLA A10 recorder	Medcare Flaga	Sleep-wake state annotation	sleep-wake states and LMA recording DBA14	DBA14.smo, DBA14.act, DBA14.hdr	figshare	doi:10.6084/m9.figshare.c.4421327	https://doi.org/10.6084/m9.figshare.c.4421327	EEG/Behavioral Phenotyping	AllPheno.txt	figshare	doi:10.6084/m9.figshare.7797434	https://doi.org/10.6084/m9.figshare.7797434
mouse22	Experiment 1: EEG/EMG and LMA recording and signal pre-processing	EMBLA A10 recorder	Medcare Flaga	Sleep-wake state annotation	sleep-wake states and LMA recording DBA15	DBA15.smo, DBA15.act, DBA15.hdr	figshare	doi:10.6084/m9.figshare.c.4421327	https://doi.org/10.6084/m9.figshare.c.4421327	EEG/Behavioral Phenotyping	AllPheno.txt	figshare	doi:10.6084/m9.figshare.7797434	https://doi.org/10.6084/m9.figshare.7797434
mouse23	Experiment 1: EEG/EMG and LMA recording and signal pre-processing	EMBLA A10 recorder	Medcare Flaga	Sleep-wake state annotation	sleep-wake states and LMA recording BDF01	BDF01.smo, BDF01.act, BDF01.hdr	figshare	doi:10.6084/m9.figshare.c.4421327	https://doi.org/10.6084/m9.figshare.c.4421327	EEG/Behavioral Phenotyping	AllPheno.txt	figshare	doi:10.6084/m9.figshare.7797434	https://doi.org/10.6084/m9.figshare.7797434
mouse24	Experiment 1: EEG/EMG and LMA recording and signal pre-processing	EMBLA A10 recorder	Medcare Flaga	Sleep-wake state annotation	sleep-wake states and LMA recording BDF02	BDF02.smo, BDF02.act, BDF02.hdr	figshare	doi:10.6084/m9.figshare.c.4421327	https://doi.org/10.6084/m9.figshare.c.4421327	EEG/Behavioral Phenotyping	AllPheno.txt	figshare	doi:10.6084/m9.figshare.7797434	https://doi.org/10.6084/m9.figshare.7797434
mouse25	Experiment 1: EEG/EMG and LMA recording and signal pre-processing	EMBLA A10 recorder	Medcare Flaga	Sleep-wake state annotation	sleep-wake states and LMA recording BDF04	BDF04.smo, BDF04.act, BDF04.hdr	figshare	doi:10.6084/m9.figshare.c.4421327	https://doi.org/10.6084/m9.figshare.c.4421327	EEG/Behavioral Phenotyping	AllPheno.txt	figshare	doi:10.6084/m9.figshare.7797434	https://doi.org/10.6084/m9.figshare.7797434
mouse26	Experiment 1: EEG/EMG and LMA recording and signal pre-processing	EMBLA A10 recorder	Medcare Flaga	Sleep-wake state annotation	sleep-wake states and LMA recording BDF06	BDF06.smo, BDF06.act, BDF06.hdr	figshare	doi:10.6084/m9.figshare.c.4421327	https://doi.org/10.6084/m9.figshare.c.4421327	EEG/Behavioral Phenotyping	AllPheno.txt	figshare	doi:10.6084/m9.figshare.7797434	https://doi.org/10.6084/m9.figshare.7797434
mouse27	Experiment 1: EEG/EMG and LMA recording and signal pre-processing	EMBLA A10 recorder	Medcare Flaga	Sleep-wake state annotation	sleep-wake states and LMA recording BDF08	BDF08.smo, BDF08.act, BDF08.hdr	figshare	doi:10.6084/m9.figshare.c.4421327	https://doi.org/10.6084/m9.figshare.c.4421327	EEG/Behavioral Phenotyping	AllPheno.txt	figshare	doi:10.6084/m9.figshare.7797434	https://doi.org/10.6084/m9.figshare.7797434
mouse28	Experiment 1: EEG/EMG and LMA recording and signal pre-processing	EMBLA A10 recorder	Medcare Flaga	Sleep-wake state annotation	sleep-wake states and LMA recording BDF09	BDF09.smo, BDF09.act, BDF09.hdr	figshare	doi:10.6084/m9.figshare.c.4421327	https://doi.org/10.6084/m9.figshare.c.4421327	EEG/Behavioral Phenotyping	AllPheno.txt	figshare	doi:10.6084/m9.figshare.7797434	https://doi.org/10.6084/m9.figshare.7797434
mouse29	Experiment 1: EEG/EMG and LMA recording and signal pre-processing	EMBLA A10 recorder	Medcare Flaga	Sleep-wake state annotation	sleep-wake states and LMA recording DBF01	DBF01.smo, DBF01.act, DBF01.hdr	figshare	doi:10.6084/m9.figshare.c.4421327	https://doi.org/10.6084/m9.figshare.c.4421327	EEG/Behavioral Phenotyping	AllPheno.txt	figshare	doi:10.6084/m9.figshare.7797434	https://doi.org/10.6084/m9.figshare.7797434
mouse30	Experiment 1: EEG/EMG and LMA recording and signal pre-processing	EMBLA A10 recorder	Medcare Flaga	Sleep-wake state annotation	sleep-wake states and LMA recording DBF02	DBF02.smo, DBF02.act, DBF02.hdr	figshare	doi:10.6084/m9.figshare.c.4421327	https://doi.org/10.6084/m9.figshare.c.4421327	EEG/Behavioral Phenotyping	AllPheno.txt	figshare	doi:10.6084/m9.figshare.7797434	https://doi.org/10.6084/m9.figshare.7797434
mouse31	Experiment 1: EEG/EMG and LMA recording and signal pre-processing	EMBLA A10 recorder	Medcare Flaga	Sleep-wake state annotation	sleep-wake states and LMA recording DBFM3	DBFM3.smo, DBFM3.act, DBFM3.hdr	figshare	doi:10.6084/m9.figshare.c.4421327	https://doi.org/10.6084/m9.figshare.c.4421327	EEG/Behavioral Phenotyping	AllPheno.txt	figshare	doi:10.6084/m9.figshare.7797434	https://doi.org/10.6084/m9.figshare.7797434
mouse32	Experiment 1: EEG/EMG and LMA recording and signal pre-processing	EMBLA A10 recorder	Medcare Flaga	Sleep-wake state annotation	sleep-wake states and LMA recording DBF04	DBF04.smo, DBF04.act, DBF04.hdr	figshare	doi:10.6084/m9.figshare.c.4421327	https://doi.org/10.6084/m9.figshare.c.4421327	EEG/Behavioral Phenotyping	AllPheno.txt	figshare	doi:10.6084/m9.figshare.7797434	https://doi.org/10.6084/m9.figshare.7797434
mouse33	Experiment 1: EEG/EMG and LMA recording and signal pre-processing	EMBLA A10 recorder	Medcare Flaga	Sleep-wake state annotation	sleep-wake states and LMA recording DBF05	DBF05.smo, DBF05.act, DBF05.hdr	figshare	doi:10.6084/m9.figshare.c.4421327	https://doi.org/10.6084/m9.figshare.c.4421327	EEG/Behavioral Phenotyping	AllPheno.txt	figshare	doi:10.6084/m9.figshare.7797434	https://doi.org/10.6084/m9.figshare.7797434
mouse34	Experiment 1: EEG/EMG and LMA recording and signal pre-processing	EMBLA A10 recorder	Medcare Flaga	Sleep-wake state annotation	sleep-wake states and LMA recording DBF06	DBF06.smo, DBF06.act, DBF06.hdr	figshare	doi:10.6084/m9.figshare.c.4421327	https://doi.org/10.6084/m9.figshare.c.4421327	EEG/Behavioral Phenotyping	AllPheno.txt	figshare	doi:10.6084/m9.figshare.7797434	https://doi.org/10.6084/m9.figshare.7797434
mouse35	Experiment 1: EEG/EMG and LMA recording and signal pre-processing	EMBLA A10 recorder	Medcare Flaga	Sleep-wake state annotation	sleep-wake states and LMA recording DBF07	DBF07.smo, DBF07.act, DBF07.hdr	figshare	doi:10.6084/m9.figshare.c.4421327	https://doi.org/10.6084/m9.figshare.c.4421327	EEG/Behavioral Phenotyping	AllPheno.txt	figshare	doi:10.6084/m9.figshare.7797434	https://doi.org/10.6084/m9.figshare.7797434
mouse36	Experiment 1: EEG/EMG and LMA recording and signal pre-processing	EMBLA A10 recorder	Medcare Flaga	Sleep-wake state annotation	sleep-wake states and LMA recording 043S5	043S5.smo, 043S5.act, 043S5.hdr	figshare	doi:10.6084/m9.figshare.c.4421327	https://doi.org/10.6084/m9.figshare.c.4421327	EEG/Behavioral Phenotyping	AllPheno.txt	figshare	doi:10.6084/m9.figshare.7797434	https://doi.org/10.6084/m9.figshare.7797434
mouse37	Experiment 1: EEG/EMG and LMA recording and signal pre-processing	EMBLA A10 recorder	Medcare Flaga	Sleep-wake state annotation	sleep-wake states and LMA recording 04304	04304.smo, 04304.act, 04304.hdr	figshare	doi:10.6084/m9.figshare.c.4421327	https://doi.org/10.6084/m9.figshare.c.4421327	EEG/Behavioral Phenotyping	AllPheno.txt	figshare	doi:10.6084/m9.figshare.7797434	https://doi.org/10.6084/m9.figshare.7797434
mouse38	Experiment 1: EEG/EMG and LMA recording and signal pre-processing	EMBLA A10 recorder	Medcare Flaga	Sleep-wake state annotation	sleep-wake states and LMA recording 04306	04306.smo, 04306.act, 04306.hdr	figshare	doi:10.6084/m9.figshare.c.4421327	https://doi.org/10.6084/m9.figshare.c.4421327	EEG/Behavioral Phenotyping	AllPheno.txt	figshare	doi:10.6084/m9.figshare.7797434	https://doi.org/10.6084/m9.figshare.7797434
mouse39	Experiment 1: EEG/EMG and LMA recording and signal pre-processing	EMBLA A10 recorder	Medcare Flaga	Sleep-wake state annotation	sleep-wake states and LMA recording 04307	04307.smo, 04307.act, 04307.hdr	figshare	doi:10.6084/m9.figshare.c.4421327	https://doi.org/10.6084/m9.figshare.c.4421327	EEG/Behavioral Phenotyping	AllPheno.txt	figshare	doi:10.6084/m9.figshare.7797434	https://doi.org/10.6084/m9.figshare.7797434
mouse40	Experiment 1: EEG/EMG and LMA recording and signal pre-processing	EMBLA A10 recorder	Medcare Flaga	Sleep-wake state annotation	sleep-wake states and LMA recording 04308	04308.smo, 04308.act, 04308.hdr	figshare	doi:10.6084/m9.figshare.c.4421327	https://doi.org/10.6084/m9.figshare.c.4421327	EEG/Behavioral Phenotyping	AllPheno.txt	figshare	doi:10.6084/m9.figshare.7797434	https://doi.org/10.6084/m9.figshare.7797434
mouse41	Experiment 1: EEG/EMG and LMA recording and signal pre-processing	EMBLA A10 recorder	Medcare Flaga	Sleep-wake state annotation	sleep-wake states and LMA recording 04309	04309.smo, 04309.act, 04309.hdr	figshare	doi:10.6084/m9.figshare.c.4421327	https://doi.org/10.6084/m9.figshare.c.4421327	EEG/Behavioral Phenotyping	AllPheno.txt	figshare	doi:10.6084/m9.figshare.7797434	https://doi.org/10.6084/m9.figshare.7797434
mouse42	Experiment 1: EEG/EMG and LMA recording and signal pre-processing	EMBLA A10 recorder	Medcare Flaga	Sleep-wake state annotation	sleep-wake states and LMA recording 04310	04310.smo, 04310.act, 04310.hdr	figshare	doi:10.6084/m9.figshare.c.4421327	https://doi.org/10.6084/m9.figshare.c.4421327	EEG/Behavioral Phenotyping	AllPheno.txt	figshare	doi:10.6084/m9.figshare.7797434	https://doi.org/10.6084/m9.figshare.7797434
mouse43	Experiment 1: EEG/EMG and LMA recording and signal pre-processing	EMBLA A10 recorder	Medcare Flaga	Sleep-wake state annotation	sleep-wake states and LMA recording 044S1	044S1.smo, 044S1.act, 044S1.hdr	figshare	doi:10.6084/m9.figshare.c.4421327	https://doi.org/10.6084/m9.figshare.c.4421327	EEG/Behavioral Phenotyping	AllPheno.txt	figshare	doi:10.6084/m9.figshare.7797434	https://doi.org/10.6084/m9.figshare.7797434
mouse44	Experiment 1: EEG/EMG and LMA recording and signal pre-processing	EMBLA A10 recorder	Medcare Flaga	Sleep-wake state annotation	sleep-wake states and LMA recording 04402	04402.smo, 04402.act, 04402.hdr	figshare	doi:10.6084/m9.figshare.c.4421327	https://doi.org/10.6084/m9.figshare.c.4421327	EEG/Behavioral Phenotyping	AllPheno.txt	figshare	doi:10.6084/m9.figshare.7797434	https://doi.org/10.6084/m9.figshare.7797434
mouse45	Experiment 1: EEG/EMG and LMA recording and signal pre-processing	EMBLA A10 recorder	Medcare Flaga	Sleep-wake state annotation	sleep-wake states and LMA recording 04403	04403.smo, 04403.act, 04403.hdr	figshare	doi:10.6084/m9.figshare.c.4421327	https://doi.org/10.6084/m9.figshare.c.4421327	EEG/Behavioral Phenotyping	AllPheno.txt	figshare	doi:10.6084/m9.figshare.7797434	https://doi.org/10.6084/m9.figshare.7797434
mouse46	Experiment 1: EEG/EMG and LMA recording and signal pre-processing	EMBLA A10 recorder	Medcare Flaga	Sleep-wake state annotation	sleep-wake states and LMA recording 04405	04405.smo, 04405.act, 04405.hdr	figshare	doi:10.6084/m9.figshare.c.4421327	https://doi.org/10.6084/m9.figshare.c.4421327	EEG/Behavioral Phenotyping	AllPheno.txt	figshare	doi:10.6084/m9.figshare.7797434	https://doi.org/10.6084/m9.figshare.7797434
mouse47	Experiment 1: EEG/EMG and LMA recording and signal pre-processing	EMBLA A10 recorder	Medcare Flaga	Sleep-wake state annotation	sleep-wake states and LMA recording 04406	04406.smo, 04406.act, 04406.hdr	figshare	doi:10.6084/m9.figshare.c.4421327	https://doi.org/10.6084/m9.figshare.c.4421327	EEG/Behavioral Phenotyping	AllPheno.txt	figshare	doi:10.6084/m9.figshare.7797434	https://doi.org/10.6084/m9.figshare.7797434
mouse48	Experiment 1: EEG/EMG and LMA recording and signal pre-processing	EMBLA A10 recorder	Medcare Flaga	Sleep-wake state annotation	sleep-wake states and LMA recording 04407	04407.smo, 04407.act, 04407.hdr	figshare	doi:10.6084/m9.figshare.c.4421327	https://doi.org/10.6084/m9.figshare.c.4421327	EEG/Behavioral Phenotyping	AllPheno.txt	figshare	doi:10.6084/m9.figshare.7797434	https://doi.org/10.6084/m9.figshare.7797434
mouse49	Experiment 1: EEG/EMG and LMA recording and signal pre-processing	EMBLA A10 recorder	Medcare Flaga	Sleep-wake state annotation	sleep-wake states and LMA recording 04501	04501.smo, 04501.act, 04501.hdr	figshare	doi:10.6084/m9.figshare.c.4421327	https://doi.org/10.6084/m9.figshare.c.4421327	EEG/Behavioral Phenotyping	AllPheno.txt	figshare	doi:10.6084/m9.figshare.7797434	https://doi.org/10.6084/m9.figshare.7797434
mouse50	Experiment 1: EEG/EMG and LMA recording and signal pre-processing	EMBLA A10 recorder	Medcare Flaga	Sleep-wake state annotation	sleep-wake states and LMA recording 04502	04502.smo, 04502.act, 04502.hdr	figshare	doi:10.6084/m9.figshare.c.4421327	https://doi.org/10.6084/m9.figshare.c.4421327	EEG/Behavioral Phenotyping	AllPheno.txt	figshare	doi:10.6084/m9.figshare.7797434	https://doi.org/10.6084/m9.figshare.7797434
mouse51	Experiment 1: EEG/EMG and LMA recording and signal pre-processing	EMBLA A10 recorder	Medcare Flaga	Sleep-wake state annotation	sleep-wake states and LMA recording 04504	04504.smo, 04504.act, 04504.hdr	figshare	doi:10.6084/m9.figshare.c.4421327	https://doi.org/10.6084/m9.figshare.c.4421327	EEG/Behavioral Phenotyping	AllPheno.txt	figshare	doi:10.6084/m9.figshare.7797434	https://doi.org/10.6084/m9.figshare.7797434
mouse52	Experiment 1: EEG/EMG and LMA recording and signal pre-processing	EMBLA A10 recorder	Medcare Flaga	Sleep-wake state annotation	sleep-wake states and LMA recording 04505	04505.smo, 04505.act, 04505.hdr	figshare	doi:10.6084/m9.figshare.c.4421327	https://doi.org/10.6084/m9.figshare.c.4421327	EEG/Behavioral Phenotyping	AllPheno.txt	figshare	doi:10.6084/m9.figshare.7797434	https://doi.org/10.6084/m9.figshare.7797434
mouse53	Experiment 1: EEG/EMG and LMA recording and signal pre-processing	EMBLA A10 recorder	Medcare Flaga	Sleep-wake state annotation	sleep-wake states and LMA recording 04506	04506.smo, 04506.act, 04506.hdr	figshare	doi:10.6084/m9.figshare.c.4421327	https://doi.org/10.6084/m9.figshare.c.4421327	EEG/Behavioral Phenotyping	AllPheno.txt	figshare	doi:10.6084/m9.figshare.7797434	https://doi.org/10.6084/m9.figshare.7797434
mouse54	Experiment 1: EEG/EMG and LMA recording and signal pre-processing	EMBLA A10 recorder	Medcare Flaga	Sleep-wake state annotation	sleep-wake states and LMA recording 04508	04508.smo, 04508.act, 04508.hdr	figshare	doi:10.6084/m9.figshare.c.4421327	https://doi.org/10.6084/m9.figshare.c.4421327	EEG/Behavioral Phenotyping	AllPheno.txt	figshare	doi:10.6084/m9.figshare.7797434	https://doi.org/10.6084/m9.figshare.7797434
mouse55	Experiment 1: EEG/EMG and LMA recording and signal pre-processing	EMBLA A10 recorder	Medcare Flaga	Sleep-wake state annotation	sleep-wake states and LMA recording 04801	04801.smo, 04801.act, 04801.hdr	figshare	doi:10.6084/m9.figshare.c.4421327	https://doi.org/10.6084/m9.figshare.c.4421327	EEG/Behavioral Phenotyping	AllPheno.txt	figshare	doi:10.6084/m9.figshare.7797434	https://doi.org/10.6084/m9.figshare.7797434
mouse56	Experiment 1: EEG/EMG and LMA recording and signal pre-processing	EMBLA A10 recorder	Medcare Flaga	Sleep-wake state annotation	sleep-wake states and LMA recording 04802	04802.smo, 04802.act, 04802.hdr	figshare	doi:10.6084/m9.figshare.c.4421327	https://doi.org/10.6084/m9.figshare.c.4421327	EEG/Behavioral Phenotyping	AllPheno.txt	figshare	doi:10.6084/m9.figshare.7797434	https://doi.org/10.6084/m9.figshare.7797434
mouse57	Experiment 1: EEG/EMG and LMA recording and signal pre-processing	EMBLA A10 recorder	Medcare Flaga	Sleep-wake state annotation	sleep-wake states and LMA recording 04803	04803.smo, 04803.act, 04803.hdr	figshare	doi:10.6084/m9.figshare.c.4421327	https://doi.org/10.6084/m9.figshare.c.4421327	EEG/Behavioral Phenotyping	AllPheno.txt	figshare	doi:10.6084/m9.figshare.7797434	https://doi.org/10.6084/m9.figshare.7797434
mouse58	Experiment 1: EEG/EMG and LMA recording and signal pre-processing	EMBLA A10 recorder	Medcare Flaga	Sleep-wake state annotation	sleep-wake states and LMA recording 04804	04804.smo, 04804.act, 04804.hdr	figshare	doi:10.6084/m9.figshare.c.4421327	https://doi.org/10.6084/m9.figshare.c.4421327	EEG/Behavioral Phenotyping	AllPheno.txt	figshare	doi:10.6084/m9.figshare.7797434	https://doi.org/10.6084/m9.figshare.7797434
mouse59	Experiment 1: EEG/EMG and LMA recording and signal pre-processing	EMBLA A10 recorder	Medcare Flaga	Sleep-wake state annotation	sleep-wake states and LMA recording 04805	04805.smo, 04805.act, 04805.hdr	figshare	doi:10.6084/m9.figshare.c.4421327	https://doi.org/10.6084/m9.figshare.c.4421327	EEG/Behavioral Phenotyping	AllPheno.txt	figshare	doi:10.6084/m9.figshare.7797434	https://doi.org/10.6084/m9.figshare.7797434
mouse60	Experiment 1: EEG/EMG and LMA recording and signal pre-processing	EMBLA A10 recorder	Medcare Flaga	Sleep-wake state annotation	sleep-wake states and LMA recording 04806	04806.smo, 04806.act, 04806.hdr	figshare	doi:10.6084/m9.figshare.c.4421327	https://doi.org/10.6084/m9.figshare.c.4421327	EEG/Behavioral Phenotyping	AllPheno.txt	figshare	doi:10.6084/m9.figshare.7797434	https://doi.org/10.6084/m9.figshare.7797434
mouse61	Experiment 1: EEG/EMG and LMA recording and signal pre-processing	EMBLA A10 recorder	Medcare Flaga	Sleep-wake state annotation	sleep-wake states and LMA recording 04901	04901.smo, 04901.act, 04901.hdr	figshare	doi:10.6084/m9.figshare.c.4421327	https://doi.org/10.6084/m9.figshare.c.4421327	EEG/Behavioral Phenotyping	AllPheno.txt	figshare	doi:10.6084/m9.figshare.7797434	https://doi.org/10.6084/m9.figshare.7797434
mouse62	Experiment 1: EEG/EMG and LMA recording and signal pre-processing	EMBLA A10 recorder	Medcare Flaga	Sleep-wake state annotation	sleep-wake states and LMA recording 04902	04902.smo, 04902.act, 04902.hdr	figshare	doi:10.6084/m9.figshare.c.4421327	https://doi.org/10.6084/m9.figshare.c.4421327	EEG/Behavioral Phenotyping	AllPheno.txt	figshare	doi:10.6084/m9.figshare.7797434	https://doi.org/10.6084/m9.figshare.7797434
mouse63	Experiment 1: EEG/EMG and LMA recording and signal pre-processing	EMBLA A10 recorder	Medcare Flaga	Sleep-wake state annotation	sleep-wake states and LMA recording 04903	04903.smo, 04903.act, 04903.hdr	figshare	doi:10.6084/m9.figshare.c.4421327	https://doi.org/10.6084/m9.figshare.c.4421327	EEG/Behavioral Phenotyping	AllPheno.txt	figshare	doi:10.6084/m9.figshare.7797434	https://doi.org/10.6084/m9.figshare.7797434
mouse64	Experiment 1: EEG/EMG and LMA recording and signal pre-processing	EMBLA A10 recorder	Medcare Flaga	Sleep-wake state annotation	sleep-wake states and LMA recording 04905	04905.smo, 04905.act, 04905.hdr	figshare	doi:10.6084/m9.figshare.c.4421327	https://doi.org/10.6084/m9.figshare.c.4421327	EEG/Behavioral Phenotyping	AllPheno.txt	figshare	doi:10.6084/m9.figshare.7797434	https://doi.org/10.6084/m9.figshare.7797434
mouse65	Experiment 1: EEG/EMG and LMA recording and signal pre-processing	EMBLA A10 recorder	Medcare Flaga	Sleep-wake state annotation	sleep-wake states and LMA recording 04906	04906.smo, 04906.act, 04906.hdr	figshare	doi:10.6084/m9.figshare.c.4421327	https://doi.org/10.6084/m9.figshare.c.4421327	EEG/Behavioral Phenotyping	AllPheno.txt	figshare	doi:10.6084/m9.figshare.7797434	https://doi.org/10.6084/m9.figshare.7797434
mouse66	Experiment 1: EEG/EMG and LMA recording and signal pre-processing	EMBLA A10 recorder	Medcare Flaga	Sleep-wake state annotation	sleep-wake states and LMA recording 04907	04907.smo, 04907.act, 04907.hdr	figshare	doi:10.6084/m9.figshare.c.4421327	https://doi.org/10.6084/m9.figshare.c.4421327	EEG/Behavioral Phenotyping	AllPheno.txt	figshare	doi:10.6084/m9.figshare.7797434	https://doi.org/10.6084/m9.figshare.7797434
mouse67	Experiment 1: EEG/EMG and LMA recording and signal pre-processing	EMBLA A10 recorder	Medcare Flaga	Sleep-wake state annotation	sleep-wake states and LMA recording 05001	05001.smo, 05001.act, 05001.hdr	figshare	doi:10.6084/m9.figshare.c.4421327	https://doi.org/10.6084/m9.figshare.c.4421327	EEG/Behavioral Phenotyping	AllPheno.txt	figshare	doi:10.6084/m9.figshare.7797434	https://doi.org/10.6084/m9.figshare.7797434
mouse68	Experiment 1: EEG/EMG and LMA recording and signal pre-processing	EMBLA A10 recorder	Medcare Flaga	Sleep-wake state annotation	sleep-wake states and LMA recording 05002	05002.smo, 05002.act, 05002.hdr	figshare	doi:10.6084/m9.figshare.c.4421327	https://doi.org/10.6084/m9.figshare.c.4421327	EEG/Behavioral Phenotyping	AllPheno.txt	figshare	doi:10.6084/m9.figshare.7797434	https://doi.org/10.6084/m9.figshare.7797434
mouse69	Experiment 1: EEG/EMG and LMA recording and signal pre-processing	EMBLA A10 recorder	Medcare Flaga	Sleep-wake state annotation	sleep-wake states and LMA recording 05003	05003.smo, 05003.act, 05003.hdr	figshare	doi:10.6084/m9.figshare.c.4421327	https://doi.org/10.6084/m9.figshare.c.4421327	EEG/Behavioral Phenotyping	AllPheno.txt	figshare	doi:10.6084/m9.figshare.7797434	https://doi.org/10.6084/m9.figshare.7797434
mouse70	Experiment 1: EEG/EMG and LMA recording and signal pre-processing	EMBLA A10 recorder	Medcare Flaga	Sleep-wake state annotation	sleep-wake states and LMA recording 05004	05004.smo, 05004.act, 05004.hdr	figshare	doi:10.6084/m9.figshare.c.4421327	https://doi.org/10.6084/m9.figshare.c.4421327	EEG/Behavioral Phenotyping	AllPheno.txt	figshare	doi:10.6084/m9.figshare.7797434	https://doi.org/10.6084/m9.figshare.7797434
mouse71	Experiment 1: EEG/EMG and LMA recording and signal pre-processing	EMBLA A10 recorder	Medcare Flaga	Sleep-wake state annotation	sleep-wake states and LMA recording 05005	05005.smo, 05005.act, 05005.hdr	figshare	doi:10.6084/m9.figshare.c.4421327	https://doi.org/10.6084/m9.figshare.c.4421327	EEG/Behavioral Phenotyping	AllPheno.txt	figshare	doi:10.6084/m9.figshare.7797434	https://doi.org/10.6084/m9.figshare.7797434
mouse72	Experiment 1: EEG/EMG and LMA recording and signal pre-processing	EMBLA A10 recorder	Medcare Flaga	Sleep-wake state annotation	sleep-wake states and LMA recording 05006	05006.smo, 05006.act, 05006.hdr	figshare	doi:10.6084/m9.figshare.c.4421327	https://doi.org/10.6084/m9.figshare.c.4421327	EEG/Behavioral Phenotyping	AllPheno.txt	figshare	doi:10.6084/m9.figshare.7797434	https://doi.org/10.6084/m9.figshare.7797434
mouse73	Experiment 1: EEG/EMG and LMA recording and signal pre-processing	EMBLA A10 recorder	Medcare Flaga	Sleep-wake state annotation	sleep-wake states and LMA recording 05101	05101.smo, 05101.act, 05101.hdr	figshare	doi:10.6084/m9.figshare.c.4421327	https://doi.org/10.6084/m9.figshare.c.4421327	EEG/Behavioral Phenotyping	AllPheno.txt	figshare	doi:10.6084/m9.figshare.7797434	https://doi.org/10.6084/m9.figshare.7797434
mouse74	Experiment 1: EEG/EMG and LMA recording and signal pre-processing	EMBLA A10 recorder	Medcare Flaga	Sleep-wake state annotation	sleep-wake states and LMA recording 05102	05102.smo, 05102.act, 05102.hdr	figshare	doi:10.6084/m9.figshare.c.4421327	https://doi.org/10.6084/m9.figshare.c.4421327	EEG/Behavioral Phenotyping	AllPheno.txt	figshare	doi:10.6084/m9.figshare.7797434	https://doi.org/10.6084/m9.figshare.7797434
mouse75	Experiment 1: EEG/EMG and LMA recording and signal pre-processing	EMBLA A10 recorder	Medcare Flaga	Sleep-wake state annotation	sleep-wake states and LMA recording 05103	05103.smo, 05103.act, 05103.hdr	figshare	doi:10.6084/m9.figshare.c.4421327	https://doi.org/10.6084/m9.figshare.c.4421327	EEG/Behavioral Phenotyping	AllPheno.txt	figshare	doi:10.6084/m9.figshare.7797434	https://doi.org/10.6084/m9.figshare.7797434
mouse76	Experiment 1: EEG/EMG and LMA recording and signal pre-processing	EMBLA A10 recorder	Medcare Flaga	Sleep-wake state annotation	sleep-wake states and LMA recording 05107	05107.smo, 05107.act, 05107.hdr	figshare	doi:10.6084/m9.figshare.c.4421327	https://doi.org/10.6084/m9.figshare.c.4421327	EEG/Behavioral Phenotyping	AllPheno.txt	figshare	doi:10.6084/m9.figshare.7797434	https://doi.org/10.6084/m9.figshare.7797434
mouse77	Experiment 1: EEG/EMG and LMA recording and signal pre-processing	EMBLA A10 recorder	Medcare Flaga	Sleep-wake state annotation	sleep-wake states and LMA recording 05108	05108.smo, 05108.act, 05108.hdr	figshare	doi:10.6084/m9.figshare.c.4421327	https://doi.org/10.6084/m9.figshare.c.4421327	EEG/Behavioral Phenotyping	AllPheno.txt	figshare	doi:10.6084/m9.figshare.7797434	https://doi.org/10.6084/m9.figshare.7797434
mouse78	Experiment 1: EEG/EMG and LMA recording and signal pre-processing	EMBLA A10 recorder	Medcare Flaga	Sleep-wake state annotation	sleep-wake states and LMA recording 051G9	051G9.smo, 051G9.act, 051G9.hdr	figshare	doi:10.6084/m9.figshare.c.4421327	https://doi.org/10.6084/m9.figshare.c.4421327	EEG/Behavioral Phenotyping	AllPheno.txt	figshare	doi:10.6084/m9.figshare.7797434	https://doi.org/10.6084/m9.figshare.7797434
mouse79	Experiment 1: EEG/EMG and LMA recording and signal pre-processing	EMBLA A10 recorder	Medcare Flaga	Sleep-wake state annotation	sleep-wake states and LMA recording 51G10	51G10.smo, 51G10.act, 51G10.hdr	figshare	doi:10.6084/m9.figshare.c.4421327	https://doi.org/10.6084/m9.figshare.c.4421327	EEG/Behavioral Phenotyping	AllPheno.txt	figshare	doi:10.6084/m9.figshare.7797434	https://doi.org/10.6084/m9.figshare.7797434
mouse80	Experiment 1: EEG/EMG and LMA recording and signal pre-processing	EMBLA A10 recorder	Medcare Flaga	Sleep-wake state annotation	sleep-wake states and LMA recording 05501	05501.smo, 05501.act, 05501.hdr	figshare	doi:10.6084/m9.figshare.c.4421327	https://doi.org/10.6084/m9.figshare.c.4421327	EEG/Behavioral Phenotyping	AllPheno.txt	figshare	doi:10.6084/m9.figshare.7797434	https://doi.org/10.6084/m9.figshare.7797434
mouse81	Experiment 1: EEG/EMG and LMA recording and signal pre-processing	EMBLA A10 recorder	Medcare Flaga	Sleep-wake state annotation	sleep-wake states and LMA recording 05502	05502.smo, 05502.act, 05502.hdr	figshare	doi:10.6084/m9.figshare.c.4421327	https://doi.org/10.6084/m9.figshare.c.4421327	EEG/Behavioral Phenotyping	AllPheno.txt	figshare	doi:10.6084/m9.figshare.7797434	https://doi.org/10.6084/m9.figshare.7797434
mouse82	Experiment 1: EEG/EMG and LMA recording and signal pre-processing	EMBLA A10 recorder	Medcare Flaga	Sleep-wake state annotation	sleep-wake states and LMA recording 05503	05503.smo, 05503.act, 05503.hdr	figshare	doi:10.6084/m9.figshare.c.4421327	https://doi.org/10.6084/m9.figshare.c.4421327	EEG/Behavioral Phenotyping	AllPheno.txt	figshare	doi:10.6084/m9.figshare.7797434	https://doi.org/10.6084/m9.figshare.7797434
mouse83	Experiment 1: EEG/EMG and LMA recording and signal pre-processing	EMBLA A10 recorder	Medcare Flaga	Sleep-wake state annotation	sleep-wake states and LMA recording 05504	05504.smo, 05504.act, 05504.hdr	figshare	doi:10.6084/m9.figshare.c.4421327	https://doi.org/10.6084/m9.figshare.c.4421327	EEG/Behavioral Phenotyping	AllPheno.txt	figshare	doi:10.6084/m9.figshare.7797434	https://doi.org/10.6084/m9.figshare.7797434
mouse84	Experiment 1: EEG/EMG and LMA recording and signal pre-processing	EMBLA A10 recorder	Medcare Flaga	Sleep-wake state annotation	sleep-wake states and LMA recording 05505	05505.smo, 05505.act, 05505.hdr	figshare	doi:10.6084/m9.figshare.c.4421327	https://doi.org/10.6084/m9.figshare.c.4421327	EEG/Behavioral Phenotyping	AllPheno.txt	figshare	doi:10.6084/m9.figshare.7797434	https://doi.org/10.6084/m9.figshare.7797434
mouse85	Experiment 1: EEG/EMG and LMA recording and signal pre-processing	EMBLA A10 recorder	Medcare Flaga	Sleep-wake state annotation	sleep-wake states and LMA recording 05506	05506.smo, 05506.act, 05506.hdr	figshare	doi:10.6084/m9.figshare.c.4421327	https://doi.org/10.6084/m9.figshare.c.4421327	EEG/Behavioral Phenotyping	AllPheno.txt	figshare	doi:10.6084/m9.figshare.7797434	https://doi.org/10.6084/m9.figshare.7797434
mouse86	Experiment 1: EEG/EMG and LMA recording and signal pre-processing	EMBLA A10 recorder	Medcare Flaga	Sleep-wake state annotation	sleep-wake states and LMA recording 05601	05601.smo, 05601.act, 05601.hdr	figshare	doi:10.6084/m9.figshare.c.4421327	https://doi.org/10.6084/m9.figshare.c.4421327	EEG/Behavioral Phenotyping	AllPheno.txt	figshare	doi:10.6084/m9.figshare.7797434	https://doi.org/10.6084/m9.figshare.7797434
mouse87	Experiment 1: EEG/EMG and LMA recording and signal pre-processing	EMBLA A10 recorder	Medcare Flaga	Sleep-wake state annotation	sleep-wake states and LMA recording 05602	05602.smo, 05602.act, 05602.hdr	figshare	doi:10.6084/m9.figshare.c.4421327	https://doi.org/10.6084/m9.figshare.c.4421327	EEG/Behavioral Phenotyping	AllPheno.txt	figshare	doi:10.6084/m9.figshare.7797434	https://doi.org/10.6084/m9.figshare.7797434
mouse88	Experiment 1: EEG/EMG and LMA recording and signal pre-processing	EMBLA A10 recorder	Medcare Flaga	Sleep-wake state annotation	sleep-wake states and LMA recording 05603	05603.smo, 05603.act, 05603.hdr	figshare	doi:10.6084/m9.figshare.c.4421327	https://doi.org/10.6084/m9.figshare.c.4421327	EEG/Behavioral Phenotyping	AllPheno.txt	figshare	doi:10.6084/m9.figshare.7797434	https://doi.org/10.6084/m9.figshare.7797434
mouse89	Experiment 1: EEG/EMG and LMA recording and signal pre-processing	EMBLA A10 recorder	Medcare Flaga	Sleep-wake state annotation	sleep-wake states and LMA recording 05604	05604.smo, 05604.act, 05604.hdr	figshare	doi:10.6084/m9.figshare.c.4421327	https://doi.org/10.6084/m9.figshare.c.4421327	EEG/Behavioral Phenotyping	AllPheno.txt	figshare	doi:10.6084/m9.figshare.7797434	https://doi.org/10.6084/m9.figshare.7797434
mouse90	Experiment 1: EEG/EMG and LMA recording and signal pre-processing	EMBLA A10 recorder	Medcare Flaga	Sleep-wake state annotation	sleep-wake states and LMA recording 05605	05605.smo, 05605.act, 05605.hdr	figshare	doi:10.6084/m9.figshare.c.4421327	https://doi.org/10.6084/m9.figshare.c.4421327	EEG/Behavioral Phenotyping	AllPheno.txt	figshare	doi:10.6084/m9.figshare.7797434	https://doi.org/10.6084/m9.figshare.7797434
mouse91	Experiment 1: EEG/EMG and LMA recording and signal pre-processing	EMBLA A10 recorder	Medcare Flaga	Sleep-wake state annotation	sleep-wake states and LMA recording 05606	05606.smo, 05606.act, 05606.hdr	figshare	doi:10.6084/m9.figshare.c.4421327	https://doi.org/10.6084/m9.figshare.c.4421327	EEG/Behavioral Phenotyping	AllPheno.txt	figshare	doi:10.6084/m9.figshare.7797434	https://doi.org/10.6084/m9.figshare.7797434
mouse92	Experiment 1: EEG/EMG and LMA recording and signal pre-processing	EMBLA A10 recorder	Medcare Flaga	Sleep-wake state annotation	sleep-wake states and LMA recording 05607	05607.smo, 05607.act, 05607.hdr	figshare	doi:10.6084/m9.figshare.c.4421327	https://doi.org/10.6084/m9.figshare.c.4421327	EEG/Behavioral Phenotyping	AllPheno.txt	figshare	doi:10.6084/m9.figshare.7797434	https://doi.org/10.6084/m9.figshare.7797434
mouse93	Experiment 1: EEG/EMG and LMA recording and signal pre-processing	EMBLA A10 recorder	Medcare Flaga	Sleep-wake state annotation	sleep-wake states and LMA recording 06103	06103.smo, 06103.act, 06103.hdr	figshare	doi:10.6084/m9.figshare.c.4421327	https://doi.org/10.6084/m9.figshare.c.4421327	EEG/Behavioral Phenotyping	AllPheno.txt	figshare	doi:10.6084/m9.figshare.7797434	https://doi.org/10.6084/m9.figshare.7797434
mouse94	Experiment 1: EEG/EMG and LMA recording and signal pre-processing	EMBLA A10 recorder	Medcare Flaga	Sleep-wake state annotation	sleep-wake states and LMA recording 06105	06105.smo, 06105.act, 06105.hdr	figshare	doi:10.6084/m9.figshare.c.4421327	https://doi.org/10.6084/m9.figshare.c.4421327	EEG/Behavioral Phenotyping	AllPheno.txt	figshare	doi:10.6084/m9.figshare.7797434	https://doi.org/10.6084/m9.figshare.7797434
mouse95	Experiment 1: EEG/EMG and LMA recording and signal pre-processing	EMBLA A10 recorder	Medcare Flaga	Sleep-wake state annotation	sleep-wake states and LMA recording 06106	06106.smo, 06106.act, 06106.hdr	figshare	doi:10.6084/m9.figshare.c.4421327	https://doi.org/10.6084/m9.figshare.c.4421327	EEG/Behavioral Phenotyping	AllPheno.txt	figshare	doi:10.6084/m9.figshare.7797434	https://doi.org/10.6084/m9.figshare.7797434
mouse96	Experiment 1: EEG/EMG and LMA recording and signal pre-processing	EMBLA A10 recorder	Medcare Flaga	Sleep-wake state annotation	sleep-wake states and LMA recording 06109	06109.smo, 06109.act, 06109.hdr	figshare	doi:10.6084/m9.figshare.c.4421327	https://doi.org/10.6084/m9.figshare.c.4421327	EEG/Behavioral Phenotyping	AllPheno.txt	figshare	doi:10.6084/m9.figshare.7797434	https://doi.org/10.6084/m9.figshare.7797434
mouse97	Experiment 1: EEG/EMG and LMA recording and signal pre-processing	EMBLA A10 recorder	Medcare Flaga	Sleep-wake state annotation	sleep-wake states and LMA recording 06110	06110.smo, 06110.act, 06110.hdr	figshare	doi:10.6084/m9.figshare.c.4421327	https://doi.org/10.6084/m9.figshare.c.4421327	EEG/Behavioral Phenotyping	AllPheno.txt	figshare	doi:10.6084/m9.figshare.7797434	https://doi.org/10.6084/m9.figshare.7797434
mouse98	Experiment 1: EEG/EMG and LMA recording and signal pre-processing	EMBLA A10 recorder	Medcare Flaga	Sleep-wake state annotation	sleep-wake states and LMA recording 06111	06111.smo, 06111.act, 06111.hdr	figshare	doi:10.6084/m9.figshare.c.4421327	https://doi.org/10.6084/m9.figshare.c.4421327	EEG/Behavioral Phenotyping	AllPheno.txt	figshare	doi:10.6084/m9.figshare.7797434	https://doi.org/10.6084/m9.figshare.7797434
mouse99	Experiment 1: EEG/EMG and LMA recording and signal pre-processing	EMBLA A10 recorder	Medcare Flaga	Sleep-wake state annotation	sleep-wake states and LMA recording 06403	06403.smo, 06403.act, 06403.hdr	figshare	doi:10.6084/m9.figshare.c.4421327	https://doi.org/10.6084/m9.figshare.c.4421327	EEG/Behavioral Phenotyping	AllPheno.txt	figshare	doi:10.6084/m9.figshare.7797434	https://doi.org/10.6084/m9.figshare.7797434
mouse100	Experiment 1: EEG/EMG and LMA recording and signal pre-processing	EMBLA A10 recorder	Medcare Flaga	Sleep-wake state annotation	sleep-wake states and LMA recording 06404	06404.smo, 06404.act, 06404.hdr	figshare	doi:10.6084/m9.figshare.c.4421327	https://doi.org/10.6084/m9.figshare.c.4421327	EEG/Behavioral Phenotyping	AllPheno.txt	figshare	doi:10.6084/m9.figshare.7797434	https://doi.org/10.6084/m9.figshare.7797434
mouse101	Experiment 1: EEG/EMG and LMA recording and signal pre-processing	EMBLA A10 recorder	Medcare Flaga	Sleep-wake state annotation	sleep-wake states and LMA recording 06405	06405.smo, 06405.act, 06405.hdr	figshare	doi:10.6084/m9.figshare.c.4421327	https://doi.org/10.6084/m9.figshare.c.4421327	EEG/Behavioral Phenotyping	AllPheno.txt	figshare	doi:10.6084/m9.figshare.7797434	https://doi.org/10.6084/m9.figshare.7797434
mouse102	Experiment 1: EEG/EMG and LMA recording and signal pre-processing	EMBLA A10 recorder	Medcare Flaga	Sleep-wake state annotation	sleep-wake states and LMA recording 06407	06407.smo, 06407.act, 06407.hdr	figshare	doi:10.6084/m9.figshare.c.4421327	https://doi.org/10.6084/m9.figshare.c.4421327	EEG/Behavioral Phenotyping	AllPheno.txt	figshare	doi:10.6084/m9.figshare.7797434	https://doi.org/10.6084/m9.figshare.7797434
mouse103	Experiment 1: EEG/EMG and LMA recording and signal pre-processing	EMBLA A10 recorder	Medcare Flaga	Sleep-wake state annotation	sleep-wake states and LMA recording 06408	06408.smo, 06408.act, 06408.hdr	figshare	doi:10.6084/m9.figshare.c.4421327	https://doi.org/10.6084/m9.figshare.c.4421327	EEG/Behavioral Phenotyping	AllPheno.txt	figshare	doi:10.6084/m9.figshare.7797434	https://doi.org/10.6084/m9.figshare.7797434
mouse104	Experiment 1: EEG/EMG and LMA recording and signal pre-processing	EMBLA A10 recorder	Medcare Flaga	Sleep-wake state annotation	sleep-wake states and LMA recording 06410	06410.smo, 06410.act, 06410.hdr	figshare	doi:10.6084/m9.figshare.c.4421327	https://doi.org/10.6084/m9.figshare.c.4421327	EEG/Behavioral Phenotyping	AllPheno.txt	figshare	doi:10.6084/m9.figshare.7797434	https://doi.org/10.6084/m9.figshare.7797434
mouse105	Experiment 1: EEG/EMG and LMA recording and signal pre-processing	EMBLA A10 recorder	Medcare Flaga	Sleep-wake state annotation	sleep-wake states and LMA recording 06501	06501.smo, 06501.act, 06501.hdr	figshare	doi:10.6084/m9.figshare.c.4421327	https://doi.org/10.6084/m9.figshare.c.4421327	EEG/Behavioral Phenotyping	AllPheno.txt	figshare	doi:10.6084/m9.figshare.7797434	https://doi.org/10.6084/m9.figshare.7797434
mouse106	Experiment 1: EEG/EMG and LMA recording and signal pre-processing	EMBLA A10 recorder	Medcare Flaga	Sleep-wake state annotation	sleep-wake states and LMA recording 06503	06503.smo, 06503.act, 06503.hdr	figshare	doi:10.6084/m9.figshare.c.4421327	https://doi.org/10.6084/m9.figshare.c.4421327	EEG/Behavioral Phenotyping	AllPheno.txt	figshare	doi:10.6084/m9.figshare.7797434	https://doi.org/10.6084/m9.figshare.7797434
mouse107	Experiment 1: EEG/EMG and LMA recording and signal pre-processing	EMBLA A10 recorder	Medcare Flaga	Sleep-wake state annotation	sleep-wake states and LMA recording 06504	06504.smo, 06504.act, 06504.hdr	figshare	doi:10.6084/m9.figshare.c.4421327	https://doi.org/10.6084/m9.figshare.c.4421327	EEG/Behavioral Phenotyping	AllPheno.txt	figshare	doi:10.6084/m9.figshare.7797434	https://doi.org/10.6084/m9.figshare.7797434
mouse108	Experiment 1: EEG/EMG and LMA recording and signal pre-processing	EMBLA A10 recorder	Medcare Flaga	Sleep-wake state annotation	sleep-wake states and LMA recording 06505	06505.smo, 06505.act, 06505.hdr	figshare	doi:10.6084/m9.figshare.c.4421327	https://doi.org/10.6084/m9.figshare.c.4421327	EEG/Behavioral Phenotyping	AllPheno.txt	figshare	doi:10.6084/m9.figshare.7797434	https://doi.org/10.6084/m9.figshare.7797434
mouse109	Experiment 1: EEG/EMG and LMA recording and signal pre-processing	EMBLA A10 recorder	Medcare Flaga	Sleep-wake state annotation	sleep-wake states and LMA recording 06506	06506.smo, 06506.act, 06506.hdr	figshare	doi:10.6084/m9.figshare.c.4421327	https://doi.org/10.6084/m9.figshare.c.4421327	EEG/Behavioral Phenotyping	AllPheno.txt	figshare	doi:10.6084/m9.figshare.7797434	https://doi.org/10.6084/m9.figshare.7797434
mouse110	Experiment 1: EEG/EMG and LMA recording and signal pre-processing	EMBLA A10 recorder	Medcare Flaga	Sleep-wake state annotation	sleep-wake states and LMA recording 06507	06507.smo, 06507.act, 06507.hdr	figshare	doi:10.6084/m9.figshare.c.4421327	https://doi.org/10.6084/m9.figshare.c.4421327	EEG/Behavioral Phenotyping	AllPheno.txt	figshare	doi:10.6084/m9.figshare.7797434	https://doi.org/10.6084/m9.figshare.7797434
mouse111	Experiment 1: EEG/EMG and LMA recording and signal pre-processing	EMBLA A10 recorder	Medcare Flaga	Sleep-wake state annotation	sleep-wake states and LMA recording 06601	06601.smo, 06601.act, 06601.hdr	figshare	doi:10.6084/m9.figshare.c.4421327	https://doi.org/10.6084/m9.figshare.c.4421327	EEG/Behavioral Phenotyping	AllPheno.txt	figshare	doi:10.6084/m9.figshare.7797434	https://doi.org/10.6084/m9.figshare.7797434
mouse112	Experiment 1: EEG/EMG and LMA recording and signal pre-processing	EMBLA A10 recorder	Medcare Flaga	Sleep-wake state annotation	sleep-wake states and LMA recording 06603	06603.smo, 06603.act, 06603.hdr	figshare	doi:10.6084/m9.figshare.c.4421327	https://doi.org/10.6084/m9.figshare.c.4421327	EEG/Behavioral Phenotyping	AllPheno.txt	figshare	doi:10.6084/m9.figshare.7797434	https://doi.org/10.6084/m9.figshare.7797434
mouse113	Experiment 1: EEG/EMG and LMA recording and signal pre-processing	EMBLA A10 recorder	Medcare Flaga	Sleep-wake state annotation	sleep-wake states and LMA recording 06604	06604.smo, 06604.act, 06604.hdr	figshare	doi:10.6084/m9.figshare.c.4421327	https://doi.org/10.6084/m9.figshare.c.4421327	EEG/Behavioral Phenotyping	AllPheno.txt	figshare	doi:10.6084/m9.figshare.7797434	https://doi.org/10.6084/m9.figshare.7797434
mouse114	Experiment 1: EEG/EMG and LMA recording and signal pre-processing	EMBLA A10 recorder	Medcare Flaga	Sleep-wake state annotation	sleep-wake states and LMA recording 06605	06605.smo, 06605.act, 06605.hdr	figshare	doi:10.6084/m9.figshare.c.4421327	https://doi.org/10.6084/m9.figshare.c.4421327	EEG/Behavioral Phenotyping	AllPheno.txt	figshare	doi:10.6084/m9.figshare.7797434	https://doi.org/10.6084/m9.figshare.7797434
mouse115	Experiment 1: EEG/EMG and LMA recording and signal pre-processing	EMBLA A10 recorder	Medcare Flaga	Sleep-wake state annotation	sleep-wake states and LMA recording 06607	06607.smo, 06607.act, 06607.hdr	figshare	doi:10.6084/m9.figshare.c.4421327	https://doi.org/10.6084/m9.figshare.c.4421327	EEG/Behavioral Phenotyping	AllPheno.txt	figshare	doi:10.6084/m9.figshare.7797434	https://doi.org/10.6084/m9.figshare.7797434
mouse116	Experiment 1: EEG/EMG and LMA recording and signal pre-processing	EMBLA A10 recorder	Medcare Flaga	Sleep-wake state annotation	sleep-wake states and LMA recording 06608	06608.smo, 06608.act, 06608.hdr	figshare	doi:10.6084/m9.figshare.c.4421327	https://doi.org/10.6084/m9.figshare.c.4421327	EEG/Behavioral Phenotyping	AllPheno.txt	figshare	doi:10.6084/m9.figshare.7797434	https://doi.org/10.6084/m9.figshare.7797434
mouse117	Experiment 1: EEG/EMG and LMA recording and signal pre-processing	EMBLA A10 recorder	Medcare Flaga	Sleep-wake state annotation	sleep-wake states and LMA recording 06702	06702.smo, 06702.act, 06702.hdr	figshare	doi:10.6084/m9.figshare.c.4421327	https://doi.org/10.6084/m9.figshare.c.4421327	EEG/Behavioral Phenotyping	AllPheno.txt	figshare	doi:10.6084/m9.figshare.7797434	https://doi.org/10.6084/m9.figshare.7797434
mouse118	Experiment 1: EEG/EMG and LMA recording and signal pre-processing	EMBLA A10 recorder	Medcare Flaga	Sleep-wake state annotation	sleep-wake states and LMA recording 06703	06703.smo, 06703.act, 06703.hdr	figshare	doi:10.6084/m9.figshare.c.4421327	https://doi.org/10.6084/m9.figshare.c.4421327	EEG/Behavioral Phenotyping	AllPheno.txt	figshare	doi:10.6084/m9.figshare.7797434	https://doi.org/10.6084/m9.figshare.7797434
mouse119	Experiment 1: EEG/EMG and LMA recording and signal pre-processing	EMBLA A10 recorder	Medcare Flaga	Sleep-wake state annotation	sleep-wake states and LMA recording 06704	06704.smo, 06704.act, 06704.hdr	figshare	doi:10.6084/m9.figshare.c.4421327	https://doi.org/10.6084/m9.figshare.c.4421327	EEG/Behavioral Phenotyping	AllPheno.txt	figshare	doi:10.6084/m9.figshare.7797434	https://doi.org/10.6084/m9.figshare.7797434
mouse120	Experiment 1: EEG/EMG and LMA recording and signal pre-processing	EMBLA A10 recorder	Medcare Flaga	Sleep-wake state annotation	sleep-wake states and LMA recording 06705	06705.smo, 06705.act, 06705.hdr	figshare	doi:10.6084/m9.figshare.c.4421327	https://doi.org/10.6084/m9.figshare.c.4421327	EEG/Behavioral Phenotyping	AllPheno.txt	figshare	doi:10.6084/m9.figshare.7797434	https://doi.org/10.6084/m9.figshare.7797434
mouse121	Experiment 1: EEG/EMG and LMA recording and signal pre-processing	EMBLA A10 recorder	Medcare Flaga	Sleep-wake state annotation	sleep-wake states and LMA recording 06706	06706.smo, 06706.act, 06706.hdr	figshare	doi:10.6084/m9.figshare.c.4421327	https://doi.org/10.6084/m9.figshare.c.4421327	EEG/Behavioral Phenotyping	AllPheno.txt	figshare	doi:10.6084/m9.figshare.7797434	https://doi.org/10.6084/m9.figshare.7797434
mouse122	Experiment 1: EEG/EMG and LMA recording and signal pre-processing	EMBLA A10 recorder	Medcare Flaga	Sleep-wake state annotation	sleep-wake states and LMA recording 06707	06707.smo, 06707.act, 06707.hdr	figshare	doi:10.6084/m9.figshare.c.4421327	https://doi.org/10.6084/m9.figshare.c.4421327	EEG/Behavioral Phenotyping	AllPheno.txt	figshare	doi:10.6084/m9.figshare.7797434	https://doi.org/10.6084/m9.figshare.7797434
mouse123	Experiment 1: EEG/EMG and LMA recording and signal pre-processing	EMBLA A10 recorder	Medcare Flaga	Sleep-wake state annotation	sleep-wake states and LMA recording 07001	07001.smo, 07001.act, 07001.hdr	figshare	doi:10.6084/m9.figshare.c.4421327	https://doi.org/10.6084/m9.figshare.c.4421327	EEG/Behavioral Phenotyping	AllPheno.txt	figshare	doi:10.6084/m9.figshare.7797434	https://doi.org/10.6084/m9.figshare.7797434
mouse124	Experiment 1: EEG/EMG and LMA recording and signal pre-processing	EMBLA A10 recorder	Medcare Flaga	Sleep-wake state annotation	sleep-wake states and LMA recording 07002	07002.smo, 07002.act, 07002.hdr	figshare	doi:10.6084/m9.figshare.c.4421327	https://doi.org/10.6084/m9.figshare.c.4421327	EEG/Behavioral Phenotyping	AllPheno.txt	figshare	doi:10.6084/m9.figshare.7797434	https://doi.org/10.6084/m9.figshare.7797434
mouse125	Experiment 1: EEG/EMG and LMA recording and signal pre-processing	EMBLA A10 recorder	Medcare Flaga	Sleep-wake state annotation	sleep-wake states and LMA recording 07004	07004.smo, 07004.act, 07004.hdr	figshare	doi:10.6084/m9.figshare.c.4421327	https://doi.org/10.6084/m9.figshare.c.4421327	EEG/Behavioral Phenotyping	AllPheno.txt	figshare	doi:10.6084/m9.figshare.7797434	https://doi.org/10.6084/m9.figshare.7797434
mouse126	Experiment 1: EEG/EMG and LMA recording and signal pre-processing	EMBLA A10 recorder	Medcare Flaga	Sleep-wake state annotation	sleep-wake states and LMA recording 07005	07005.smo, 07005.act, 07005.hdr	figshare	doi:10.6084/m9.figshare.c.4421327	https://doi.org/10.6084/m9.figshare.c.4421327	EEG/Behavioral Phenotyping	AllPheno.txt	figshare	doi:10.6084/m9.figshare.7797434	https://doi.org/10.6084/m9.figshare.7797434
mouse127	Experiment 1: EEG/EMG and LMA recording and signal pre-processing	EMBLA A10 recorder	Medcare Flaga	Sleep-wake state annotation	sleep-wake states and LMA recording 07006	07006.smo, 07006.act, 07006.hdr	figshare	doi:10.6084/m9.figshare.c.4421327	https://doi.org/10.6084/m9.figshare.c.4421327	EEG/Behavioral Phenotyping	AllPheno.txt	figshare	doi:10.6084/m9.figshare.7797434	https://doi.org/10.6084/m9.figshare.7797434
mouse128	Experiment 1: EEG/EMG and LMA recording and signal pre-processing	EMBLA A10 recorder	Medcare Flaga	Sleep-wake state annotation	sleep-wake states and LMA recording 07007	07007.smo, 07007.act, 07007.hdr	figshare	doi:10.6084/m9.figshare.c.4421327	https://doi.org/10.6084/m9.figshare.c.4421327	EEG/Behavioral Phenotyping	AllPheno.txt	figshare	doi:10.6084/m9.figshare.7797434	https://doi.org/10.6084/m9.figshare.7797434
mouse129	Experiment 1: EEG/EMG and LMA recording and signal pre-processing	EMBLA A10 recorder	Medcare Flaga	Sleep-wake state annotation	sleep-wake states and LMA recording 07103	07103.smo, 07103.act, 07103.hdr	figshare	doi:10.6084/m9.figshare.c.4421327	https://doi.org/10.6084/m9.figshare.c.4421327	EEG/Behavioral Phenotyping	AllPheno.txt	figshare	doi:10.6084/m9.figshare.7797434	https://doi.org/10.6084/m9.figshare.7797434
mouse130	Experiment 1: EEG/EMG and LMA recording and signal pre-processing	EMBLA A10 recorder	Medcare Flaga	Sleep-wake state annotation	sleep-wake states and LMA recording 071S2	071S2.smo, 071S2.act, 071S2.hdr	figshare	doi:10.6084/m9.figshare.c.4421327	https://doi.org/10.6084/m9.figshare.c.4421327	EEG/Behavioral Phenotyping	AllPheno.txt	figshare	doi:10.6084/m9.figshare.7797434	https://doi.org/10.6084/m9.figshare.7797434
mouse131	Experiment 1: EEG/EMG and LMA recording and signal pre-processing	EMBLA A10 recorder	Medcare Flaga	Sleep-wake state annotation	sleep-wake states and LMA recording 07105	07105.smo, 07105.act, 07105.hdr	figshare	doi:10.6084/m9.figshare.c.4421327	https://doi.org/10.6084/m9.figshare.c.4421327	EEG/Behavioral Phenotyping	AllPheno.txt	figshare	doi:10.6084/m9.figshare.7797434	https://doi.org/10.6084/m9.figshare.7797434
mouse132	Experiment 1: EEG/EMG and LMA recording and signal pre-processing	EMBLA A10 recorder	Medcare Flaga	Sleep-wake state annotation	sleep-wake states and LMA recording 07106	07106.smo, 07106.act, 07106.hdr	figshare	doi:10.6084/m9.figshare.c.4421327	https://doi.org/10.6084/m9.figshare.c.4421327	EEG/Behavioral Phenotyping	AllPheno.txt	figshare	doi:10.6084/m9.figshare.7797434	https://doi.org/10.6084/m9.figshare.7797434
mouse133	Experiment 1: EEG/EMG and LMA recording and signal pre-processing	EMBLA A10 recorder	Medcare Flaga	Sleep-wake state annotation	sleep-wake states and LMA recording 07108	07108.smo, 07108.act, 07108.hdr	figshare	doi:10.6084/m9.figshare.c.4421327	https://doi.org/10.6084/m9.figshare.c.4421327	EEG/Behavioral Phenotyping	AllPheno.txt	figshare	doi:10.6084/m9.figshare.7797434	https://doi.org/10.6084/m9.figshare.7797434
mouse134	Experiment 1: EEG/EMG and LMA recording and signal pre-processing	EMBLA A10 recorder	Medcare Flaga	Sleep-wake state annotation	sleep-wake states and LMA recording 07109	07109.smo, 07109.act, 07109.hdr	figshare	doi:10.6084/m9.figshare.c.4421327	https://doi.org/10.6084/m9.figshare.c.4421327	EEG/Behavioral Phenotyping	AllPheno.txt	figshare	doi:10.6084/m9.figshare.7797434	https://doi.org/10.6084/m9.figshare.7797434
mouse135	Experiment 1: EEG/EMG and LMA recording and signal pre-processing	EMBLA A10 recorder	Medcare Flaga	Sleep-wake state annotation	sleep-wake states and LMA recording 07301	07301.smo, 07301.act, 07301.hdr	figshare	doi:10.6084/m9.figshare.c.4421327	https://doi.org/10.6084/m9.figshare.c.4421327	EEG/Behavioral Phenotyping	AllPheno.txt	figshare	doi:10.6084/m9.figshare.7797434	https://doi.org/10.6084/m9.figshare.7797434
mouse136	Experiment 1: EEG/EMG and LMA recording and signal pre-processing	EMBLA A10 recorder	Medcare Flaga	Sleep-wake state annotation	sleep-wake states and LMA recording 07302	07302.smo, 07302.act, 07302.hdr	figshare	doi:10.6084/m9.figshare.c.4421327	https://doi.org/10.6084/m9.figshare.c.4421327	EEG/Behavioral Phenotyping	AllPheno.txt	figshare	doi:10.6084/m9.figshare.7797434	https://doi.org/10.6084/m9.figshare.7797434
mouse137	Experiment 1: EEG/EMG and LMA recording and signal pre-processing	EMBLA A10 recorder	Medcare Flaga	Sleep-wake state annotation	sleep-wake states and LMA recording 07303	07303.smo, 07303.act, 07303.hdr	figshare	doi:10.6084/m9.figshare.c.4421327	https://doi.org/10.6084/m9.figshare.c.4421327	EEG/Behavioral Phenotyping	AllPheno.txt	figshare	doi:10.6084/m9.figshare.7797434	https://doi.org/10.6084/m9.figshare.7797434
mouse138	Experiment 1: EEG/EMG and LMA recording and signal pre-processing	EMBLA A10 recorder	Medcare Flaga	Sleep-wake state annotation	sleep-wake states and LMA recording 07304	07304.smo, 07304.act, 07304.hdr	figshare	doi:10.6084/m9.figshare.c.4421327	https://doi.org/10.6084/m9.figshare.c.4421327	EEG/Behavioral Phenotyping	AllPheno.txt	figshare	doi:10.6084/m9.figshare.7797434	https://doi.org/10.6084/m9.figshare.7797434
mouse139	Experiment 1: EEG/EMG and LMA recording and signal pre-processing	EMBLA A10 recorder	Medcare Flaga	Sleep-wake state annotation	sleep-wake states and LMA recording 07305	07305.smo, 07305.act, 07305.hdr	figshare	doi:10.6084/m9.figshare.c.4421327	https://doi.org/10.6084/m9.figshare.c.4421327	EEG/Behavioral Phenotyping	AllPheno.txt	figshare	doi:10.6084/m9.figshare.7797434	https://doi.org/10.6084/m9.figshare.7797434
mouse140	Experiment 1: EEG/EMG and LMA recording and signal pre-processing	EMBLA A10 recorder	Medcare Flaga	Sleep-wake state annotation	sleep-wake states and LMA recording 07306	07306.smo, 07306.act, 07306.hdr	figshare	doi:10.6084/m9.figshare.c.4421327	https://doi.org/10.6084/m9.figshare.c.4421327	EEG/Behavioral Phenotyping	AllPheno.txt	figshare	doi:10.6084/m9.figshare.7797434	https://doi.org/10.6084/m9.figshare.7797434
mouse141	Experiment 1: EEG/EMG and LMA recording and signal pre-processing	EMBLA A10 recorder	Medcare Flaga	Sleep-wake state annotation	sleep-wake states and LMA recording 07501	07501.smo, 07501.act, 07501.hdr	figshare	doi:10.6084/m9.figshare.c.4421327	https://doi.org/10.6084/m9.figshare.c.4421327	EEG/Behavioral Phenotyping	AllPheno.txt	figshare	doi:10.6084/m9.figshare.7797434	https://doi.org/10.6084/m9.figshare.7797434
mouse142	Experiment 1: EEG/EMG and LMA recording and signal pre-processing	EMBLA A10 recorder	Medcare Flaga	Sleep-wake state annotation	sleep-wake states and LMA recording 07502	07502.smo, 07502.act, 07502.hdr	figshare	doi:10.6084/m9.figshare.c.4421327	https://doi.org/10.6084/m9.figshare.c.4421327	EEG/Behavioral Phenotyping	AllPheno.txt	figshare	doi:10.6084/m9.figshare.7797434	https://doi.org/10.6084/m9.figshare.7797434
mouse143	Experiment 1: EEG/EMG and LMA recording and signal pre-processing	EMBLA A10 recorder	Medcare Flaga	Sleep-wake state annotation	sleep-wake states and LMA recording 07503	07503.smo, 07503.act, 07503.hdr	figshare	doi:10.6084/m9.figshare.c.4421327	https://doi.org/10.6084/m9.figshare.c.4421327	EEG/Behavioral Phenotyping	AllPheno.txt	figshare	doi:10.6084/m9.figshare.7797434	https://doi.org/10.6084/m9.figshare.7797434
mouse144	Experiment 1: EEG/EMG and LMA recording and signal pre-processing	EMBLA A10 recorder	Medcare Flaga	Sleep-wake state annotation	sleep-wake states and LMA recording 07504	07504.smo, 07504.act, 07504.hdr	figshare	doi:10.6084/m9.figshare.c.4421327	https://doi.org/10.6084/m9.figshare.c.4421327	EEG/Behavioral Phenotyping	AllPheno.txt	figshare	doi:10.6084/m9.figshare.7797434	https://doi.org/10.6084/m9.figshare.7797434
mouse145	Experiment 1: EEG/EMG and LMA recording and signal pre-processing	EMBLA A10 recorder	Medcare Flaga	Sleep-wake state annotation	sleep-wake states and LMA recording 07505	07505.smo, 07505.act, 07505.hdr	figshare	doi:10.6084/m9.figshare.c.4421327	https://doi.org/10.6084/m9.figshare.c.4421327	EEG/Behavioral Phenotyping	AllPheno.txt	figshare	doi:10.6084/m9.figshare.7797434	https://doi.org/10.6084/m9.figshare.7797434
mouse146	Experiment 1: EEG/EMG and LMA recording and signal pre-processing	EMBLA A10 recorder	Medcare Flaga	Sleep-wake state annotation	sleep-wake states and LMA recording 07507	07507.smo, 07507.act, 07507.hdr	figshare	doi:10.6084/m9.figshare.c.4421327	https://doi.org/10.6084/m9.figshare.c.4421327	EEG/Behavioral Phenotyping	AllPheno.txt	figshare	doi:10.6084/m9.figshare.7797434	https://doi.org/10.6084/m9.figshare.7797434
mouse147	Experiment 1: EEG/EMG and LMA recording and signal pre-processing	EMBLA A10 recorder	Medcare Flaga	Sleep-wake state annotation	sleep-wake states and LMA recording 075G8	075G8.smo, 075G8.act, 075G8.hdr	figshare	doi:10.6084/m9.figshare.c.4421327	https://doi.org/10.6084/m9.figshare.c.4421327	EEG/Behavioral Phenotyping	AllPheno.txt	figshare	doi:10.6084/m9.figshare.7797434	https://doi.org/10.6084/m9.figshare.7797434
mouse148	Experiment 1: EEG/EMG and LMA recording and signal pre-processing	EMBLA A10 recorder	Medcare Flaga	Sleep-wake state annotation	sleep-wake states and LMA recording 07901	07901.smo, 07901.act, 07901.hdr	figshare	doi:10.6084/m9.figshare.c.4421327	https://doi.org/10.6084/m9.figshare.c.4421327	EEG/Behavioral Phenotyping	AllPheno.txt	figshare	doi:10.6084/m9.figshare.7797434	https://doi.org/10.6084/m9.figshare.7797434
mouse149	Experiment 1: EEG/EMG and LMA recording and signal pre-processing	EMBLA A10 recorder	Medcare Flaga	Sleep-wake state annotation	sleep-wake states and LMA recording 07902	07902.smo, 07902.act, 07902.hdr	figshare	doi:10.6084/m9.figshare.c.4421327	https://doi.org/10.6084/m9.figshare.c.4421327	EEG/Behavioral Phenotyping	AllPheno.txt	figshare	doi:10.6084/m9.figshare.7797434	https://doi.org/10.6084/m9.figshare.7797434
mouse150	Experiment 1: EEG/EMG and LMA recording and signal pre-processing	EMBLA A10 recorder	Medcare Flaga	Sleep-wake state annotation	sleep-wake states and LMA recording 08102	08102.smo, 08102.act, 08102.hdr	figshare	doi:10.6084/m9.figshare.c.4421327	https://doi.org/10.6084/m9.figshare.c.4421327	EEG/Behavioral Phenotyping	AllPheno.txt	figshare	doi:10.6084/m9.figshare.7797434	https://doi.org/10.6084/m9.figshare.7797434
mouse151	Experiment 1: EEG/EMG and LMA recording and signal pre-processing	EMBLA A10 recorder	Medcare Flaga	Sleep-wake state annotation	sleep-wake states and LMA recording 08103	08103.smo, 08103.act, 08103.hdr	figshare	doi:10.6084/m9.figshare.c.4421327	https://doi.org/10.6084/m9.figshare.c.4421327	EEG/Behavioral Phenotyping	AllPheno.txt	figshare	doi:10.6084/m9.figshare.7797434	https://doi.org/10.6084/m9.figshare.7797434
mouse152	Experiment 1: EEG/EMG and LMA recording and signal pre-processing	EMBLA A10 recorder	Medcare Flaga	Sleep-wake state annotation	sleep-wake states and LMA recording 08106	08106.smo, 08106.act, 08106.hdr	figshare	doi:10.6084/m9.figshare.c.4421327	https://doi.org/10.6084/m9.figshare.c.4421327	EEG/Behavioral Phenotyping	AllPheno.txt	figshare	doi:10.6084/m9.figshare.7797434	https://doi.org/10.6084/m9.figshare.7797434
mouse153	Experiment 1: EEG/EMG and LMA recording and signal pre-processing	EMBLA A10 recorder	Medcare Flaga	Sleep-wake state annotation	sleep-wake states and LMA recording 08108	08108.smo, 08108.act, 08108.hdr	figshare	doi:10.6084/m9.figshare.c.4421327	https://doi.org/10.6084/m9.figshare.c.4421327	EEG/Behavioral Phenotyping	AllPheno.txt	figshare	doi:10.6084/m9.figshare.7797434	https://doi.org/10.6084/m9.figshare.7797434
mouse154	Experiment 1: EEG/EMG and LMA recording and signal pre-processing	EMBLA A10 recorder	Medcare Flaga	Sleep-wake state annotation	sleep-wake states and LMA recording 08112	08112.smo, 08112.act, 08112.hdr	figshare	doi:10.6084/m9.figshare.c.4421327	https://doi.org/10.6084/m9.figshare.c.4421327	EEG/Behavioral Phenotyping	AllPheno.txt	figshare	doi:10.6084/m9.figshare.7797434	https://doi.org/10.6084/m9.figshare.7797434
mouse155	Experiment 1: EEG/EMG and LMA recording and signal pre-processing	EMBLA A10 recorder	Medcare Flaga	Sleep-wake state annotation	sleep-wake states and LMA recording 08113	08113.smo, 08113.act, 08113.hdr	figshare	doi:10.6084/m9.figshare.c.4421327	https://doi.org/10.6084/m9.figshare.c.4421327	EEG/Behavioral Phenotyping	AllPheno.txt	figshare	doi:10.6084/m9.figshare.7797434	https://doi.org/10.6084/m9.figshare.7797434
mouse156	Experiment 1: EEG/EMG and LMA recording and signal pre-processing	EMBLA A10 recorder	Medcare Flaga	Sleep-wake state annotation	sleep-wake states and LMA recording 08305	08305.smo, 08305.act, 08305.hdr	figshare	doi:10.6084/m9.figshare.c.4421327	https://doi.org/10.6084/m9.figshare.c.4421327	EEG/Behavioral Phenotyping	AllPheno.txt	figshare	doi:10.6084/m9.figshare.7797434	https://doi.org/10.6084/m9.figshare.7797434
mouse157	Experiment 1: EEG/EMG and LMA recording and signal pre-processing	EMBLA A10 recorder	Medcare Flaga	Sleep-wake state annotation	sleep-wake states and LMA recording 08306	08306.smo, 08306.act, 08306.hdr	figshare	doi:10.6084/m9.figshare.c.4421327	https://doi.org/10.6084/m9.figshare.c.4421327	EEG/Behavioral Phenotyping	AllPheno.txt	figshare	doi:10.6084/m9.figshare.7797434	https://doi.org/10.6084/m9.figshare.7797434
mouse158	Experiment 1: EEG/EMG and LMA recording and signal pre-processing	EMBLA A10 recorder	Medcare Flaga	Sleep-wake state annotation	sleep-wake states and LMA recording 08311	08311.smo, 08311.act, 08311.hdr	figshare	doi:10.6084/m9.figshare.c.4421327	https://doi.org/10.6084/m9.figshare.c.4421327	EEG/Behavioral Phenotyping	AllPheno.txt	figshare	doi:10.6084/m9.figshare.7797434	https://doi.org/10.6084/m9.figshare.7797434
mouse159	Experiment 1: EEG/EMG and LMA recording and signal pre-processing	EMBLA A10 recorder	Medcare Flaga	Sleep-wake state annotation	sleep-wake states and LMA recording 08312	08312.smo, 08312.act, 08312.hdr	figshare	doi:10.6084/m9.figshare.c.4421327	https://doi.org/10.6084/m9.figshare.c.4421327	EEG/Behavioral Phenotyping	AllPheno.txt	figshare	doi:10.6084/m9.figshare.7797434	https://doi.org/10.6084/m9.figshare.7797434
mouse160	Experiment 1: EEG/EMG and LMA recording and signal pre-processing	EMBLA A10 recorder	Medcare Flaga	Sleep-wake state annotation	sleep-wake states and LMA recording 08313	08313.smo, 08313.act, 08313.hdr	figshare	doi:10.6084/m9.figshare.c.4421327	https://doi.org/10.6084/m9.figshare.c.4421327	EEG/Behavioral Phenotyping	AllPheno.txt	figshare	doi:10.6084/m9.figshare.7797434	https://doi.org/10.6084/m9.figshare.7797434
mouse161	Experiment 1: EEG/EMG and LMA recording and signal pre-processing	EMBLA A10 recorder	Medcare Flaga	Sleep-wake state annotation	sleep-wake states and LMA recording 08314	08314.smo, 08314.act, 08314.hdr	figshare	doi:10.6084/m9.figshare.c.4421327	https://doi.org/10.6084/m9.figshare.c.4421327	EEG/Behavioral Phenotyping	AllPheno.txt	figshare	doi:10.6084/m9.figshare.7797434	https://doi.org/10.6084/m9.figshare.7797434
mouse162	Experiment 1: EEG/EMG and LMA recording and signal pre-processing	EMBLA A10 recorder	Medcare Flaga	Sleep-wake state annotation	sleep-wake states and LMA recording 08401	08401.smo, 08401.act, 08401.hdr	figshare	doi:10.6084/m9.figshare.c.4421327	https://doi.org/10.6084/m9.figshare.c.4421327	EEG/Behavioral Phenotyping	AllPheno.txt	figshare	doi:10.6084/m9.figshare.7797434	https://doi.org/10.6084/m9.figshare.7797434
mouse163	Experiment 1: EEG/EMG and LMA recording and signal pre-processing	EMBLA A10 recorder	Medcare Flaga	Sleep-wake state annotation	sleep-wake states and LMA recording 08403	08403.smo, 08403.act, 08403.hdr	figshare	doi:10.6084/m9.figshare.c.4421327	https://doi.org/10.6084/m9.figshare.c.4421327	EEG/Behavioral Phenotyping	AllPheno.txt	figshare	doi:10.6084/m9.figshare.7797434	https://doi.org/10.6084/m9.figshare.7797434
mouse164	Experiment 1: EEG/EMG and LMA recording and signal pre-processing	EMBLA A10 recorder	Medcare Flaga	Sleep-wake state annotation	sleep-wake states and LMA recording 08404	08404.smo, 08404.act, 08404.hdr	figshare	doi:10.6084/m9.figshare.c.4421327	https://doi.org/10.6084/m9.figshare.c.4421327	EEG/Behavioral Phenotyping	AllPheno.txt	figshare	doi:10.6084/m9.figshare.7797434	https://doi.org/10.6084/m9.figshare.7797434
mouse165	Experiment 1: EEG/EMG and LMA recording and signal pre-processing	EMBLA A10 recorder	Medcare Flaga	Sleep-wake state annotation	sleep-wake states and LMA recording 08405	08405.smo, 08405.act, 08405.hdr	figshare	doi:10.6084/m9.figshare.c.4421327	https://doi.org/10.6084/m9.figshare.c.4421327	EEG/Behavioral Phenotyping	AllPheno.txt	figshare	doi:10.6084/m9.figshare.7797434	https://doi.org/10.6084/m9.figshare.7797434
mouse166	Experiment 1: EEG/EMG and LMA recording and signal pre-processing	EMBLA A10 recorder	Medcare Flaga	Sleep-wake state annotation	sleep-wake states and LMA recording 08406	08406.smo, 08406.act, 08406.hdr	figshare	doi:10.6084/m9.figshare.c.4421327	https://doi.org/10.6084/m9.figshare.c.4421327	EEG/Behavioral Phenotyping	AllPheno.txt	figshare	doi:10.6084/m9.figshare.7797434	https://doi.org/10.6084/m9.figshare.7797434
mouse167	Experiment 1: EEG/EMG and LMA recording and signal pre-processing	EMBLA A10 recorder	Medcare Flaga	Sleep-wake state annotation	sleep-wake states and LMA recording 08501	08501.smo, 08501.act, 08501.hdr	figshare	doi:10.6084/m9.figshare.c.4421327	https://doi.org/10.6084/m9.figshare.c.4421327	EEG/Behavioral Phenotyping	AllPheno.txt	figshare	doi:10.6084/m9.figshare.7797434	https://doi.org/10.6084/m9.figshare.7797434
mouse168	Experiment 1: EEG/EMG and LMA recording and signal pre-processing	EMBLA A10 recorder	Medcare Flaga	Sleep-wake state annotation	sleep-wake states and LMA recording 085012	085012.smo, 085012.act, 085012.hdr	figshare	doi:10.6084/m9.figshare.c.4421327	https://doi.org/10.6084/m9.figshare.c.4421327	EEG/Behavioral Phenotyping	AllPheno.txt	figshare	doi:10.6084/m9.figshare.7797434	https://doi.org/10.6084/m9.figshare.7797434
mouse169	Experiment 1: EEG/EMG and LMA recording and signal pre-processing	EMBLA A10 recorder	Medcare Flaga	Sleep-wake state annotation	sleep-wake states and LMA recording 085013	085013.smo, 085013.act, 085013.hdr	figshare	doi:10.6084/m9.figshare.c.4421327	https://doi.org/10.6084/m9.figshare.c.4421327	EEG/Behavioral Phenotyping	AllPheno.txt	figshare	doi:10.6084/m9.figshare.7797434	https://doi.org/10.6084/m9.figshare.7797434
mouse170	Experiment 1: EEG/EMG and LMA recording and signal pre-processing	EMBLA A10 recorder	Medcare Flaga	Sleep-wake state annotation	sleep-wake states and LMA recording 08701	08701.smo, 08701.act, 08701.hdr	figshare	doi:10.6084/m9.figshare.c.4421327	https://doi.org/10.6084/m9.figshare.c.4421327	EEG/Behavioral Phenotyping	AllPheno.txt	figshare	doi:10.6084/m9.figshare.7797434	https://doi.org/10.6084/m9.figshare.7797434
mouse171	Experiment 1: EEG/EMG and LMA recording and signal pre-processing	EMBLA A10 recorder	Medcare Flaga	Sleep-wake state annotation	sleep-wake states and LMA recording 08705	08705.smo, 08705.act, 08705.hdr	figshare	doi:10.6084/m9.figshare.c.4421327	https://doi.org/10.6084/m9.figshare.c.4421327	EEG/Behavioral Phenotyping	AllPheno.txt	figshare	doi:10.6084/m9.figshare.7797434	https://doi.org/10.6084/m9.figshare.7797434
mouse172	Experiment 1: EEG/EMG and LMA recording and signal pre-processing	EMBLA A10 recorder	Medcare Flaga	Sleep-wake state annotation	sleep-wake states and LMA recording 08706	08706.smo, 08706.act, 08706.hdr	figshare	doi:10.6084/m9.figshare.c.4421327	https://doi.org/10.6084/m9.figshare.c.4421327	EEG/Behavioral Phenotyping	AllPheno.txt	figshare	doi:10.6084/m9.figshare.7797434	https://doi.org/10.6084/m9.figshare.7797434
mouse173	Experiment 1: EEG/EMG and LMA recording and signal pre-processing	EMBLA A10 recorder	Medcare Flaga	Sleep-wake state annotation	sleep-wake states and LMA recording 08707	08707.smo, 08707.act, 08707.hdr	figshare	doi:10.6084/m9.figshare.c.4421327	https://doi.org/10.6084/m9.figshare.c.4421327	EEG/Behavioral Phenotyping	AllPheno.txt	figshare	doi:10.6084/m9.figshare.7797434	https://doi.org/10.6084/m9.figshare.7797434
mouse174	Experiment 1: EEG/EMG and LMA recording and signal pre-processing	EMBLA A10 recorder	Medcare Flaga	Sleep-wake state annotation	sleep-wake states and LMA recording 08709	08709.smo, 08709.act, 08709.hdr	figshare	doi:10.6084/m9.figshare.c.4421327	https://doi.org/10.6084/m9.figshare.c.4421327	EEG/Behavioral Phenotyping	AllPheno.txt	figshare	doi:10.6084/m9.figshare.7797434	https://doi.org/10.6084/m9.figshare.7797434
mouse175	Experiment 1: EEG/EMG and LMA recording and signal pre-processing	EMBLA A10 recorder	Medcare Flaga	Sleep-wake state annotation	sleep-wake states and LMA recording 08710	08710.smo, 08710.act, 08710.hdr	figshare	doi:10.6084/m9.figshare.c.4421327	https://doi.org/10.6084/m9.figshare.c.4421327	EEG/Behavioral Phenotyping	AllPheno.txt	figshare	doi:10.6084/m9.figshare.7797434	https://doi.org/10.6084/m9.figshare.7797434
mouse176	Experiment 1: EEG/EMG and LMA recording and signal pre-processing	EMBLA A10 recorder	Medcare Flaga	Sleep-wake state annotation	sleep-wake states and LMA recording 08901	08901.smo, 08901.act, 08901.hdr	figshare	doi:10.6084/m9.figshare.c.4421327	https://doi.org/10.6084/m9.figshare.c.4421327	EEG/Behavioral Phenotyping	AllPheno.txt	figshare	doi:10.6084/m9.figshare.7797434	https://doi.org/10.6084/m9.figshare.7797434
mouse177	Experiment 1: EEG/EMG and LMA recording and signal pre-processing	EMBLA A10 recorder	Medcare Flaga	Sleep-wake state annotation	sleep-wake states and LMA recording 08902	08902.smo, 08902.act, 08902.hdr	figshare	doi:10.6084/m9.figshare.c.4421327	https://doi.org/10.6084/m9.figshare.c.4421327	EEG/Behavioral Phenotyping	AllPheno.txt	figshare	doi:10.6084/m9.figshare.7797434	https://doi.org/10.6084/m9.figshare.7797434
mouse178	Experiment 1: EEG/EMG and LMA recording and signal pre-processing	EMBLA A10 recorder	Medcare Flaga	Sleep-wake state annotation	sleep-wake states and LMA recording 08903	08903.smo, 08903.act, 08903.hdr	figshare	doi:10.6084/m9.figshare.c.4421327	https://doi.org/10.6084/m9.figshare.c.4421327	EEG/Behavioral Phenotyping	AllPheno.txt	figshare	doi:10.6084/m9.figshare.7797434	https://doi.org/10.6084/m9.figshare.7797434
mouse179	Experiment 1: EEG/EMG and LMA recording and signal pre-processing	EMBLA A10 recorder	Medcare Flaga	Sleep-wake state annotation	sleep-wake states and LMA recording 08904	08904.smo, 08904.act, 08904.hdr	figshare	doi:10.6084/m9.figshare.c.4421327	https://doi.org/10.6084/m9.figshare.c.4421327	EEG/Behavioral Phenotyping	AllPheno.txt	figshare	doi:10.6084/m9.figshare.7797434	https://doi.org/10.6084/m9.figshare.7797434
mouse180	Experiment 1: EEG/EMG and LMA recording and signal pre-processing	EMBLA A10 recorder	Medcare Flaga	Sleep-wake state annotation	sleep-wake states and LMA recording 08910	08910.smo, 08910.act, 08910.hdr	figshare	doi:10.6084/m9.figshare.c.4421327	https://doi.org/10.6084/m9.figshare.c.4421327	EEG/Behavioral Phenotyping	AllPheno.txt	figshare	doi:10.6084/m9.figshare.7797434	https://doi.org/10.6084/m9.figshare.7797434
mouse181	Experiment 1: EEG/EMG and LMA recording and signal pre-processing	EMBLA A10 recorder	Medcare Flaga	Sleep-wake state annotation	sleep-wake states and LMA recording 08911	08911.smo, 08911.act, 08911.hdr	figshare	doi:10.6084/m9.figshare.c.4421327	https://doi.org/10.6084/m9.figshare.c.4421327	EEG/Behavioral Phenotyping	AllPheno.txt	figshare	doi:10.6084/m9.figshare.7797434	https://doi.org/10.6084/m9.figshare.7797434
mouse182	Experiment 1: EEG/EMG and LMA recording and signal pre-processing	EMBLA A10 recorder	Medcare Flaga	Sleep-wake state annotation	sleep-wake states and LMA recording 09001	09001.smo, 09001.act, 09001.hdr	figshare	doi:10.6084/m9.figshare.c.4421327	https://doi.org/10.6084/m9.figshare.c.4421327	EEG/Behavioral Phenotyping	AllPheno.txt	figshare	doi:10.6084/m9.figshare.7797434	https://doi.org/10.6084/m9.figshare.7797434
mouse183	Experiment 1: EEG/EMG and LMA recording and signal pre-processing	EMBLA A10 recorder	Medcare Flaga	Sleep-wake state annotation	sleep-wake states and LMA recording 09003	09003.smo, 09003.act, 09003.hdr	figshare	doi:10.6084/m9.figshare.c.4421327	https://doi.org/10.6084/m9.figshare.c.4421327	EEG/Behavioral Phenotyping	AllPheno.txt	figshare	doi:10.6084/m9.figshare.7797434	https://doi.org/10.6084/m9.figshare.7797434
mouse184	Experiment 1: EEG/EMG and LMA recording and signal pre-processing	EMBLA A10 recorder	Medcare Flaga	Sleep-wake state annotation	sleep-wake states and LMA recording 09004	09004.smo, 09004.act, 09004.hdr	figshare	doi:10.6084/m9.figshare.c.4421327	https://doi.org/10.6084/m9.figshare.c.4421327	EEG/Behavioral Phenotyping	AllPheno.txt	figshare	doi:10.6084/m9.figshare.7797434	https://doi.org/10.6084/m9.figshare.7797434
mouse185	Experiment 1: EEG/EMG and LMA recording and signal pre-processing	EMBLA A10 recorder	Medcare Flaga	Sleep-wake state annotation	sleep-wake states and LMA recording 09005	09005.smo, 09005.act, 09005.hdr	figshare	doi:10.6084/m9.figshare.c.4421327	https://doi.org/10.6084/m9.figshare.c.4421327	EEG/Behavioral Phenotyping	AllPheno.txt	figshare	doi:10.6084/m9.figshare.7797434	https://doi.org/10.6084/m9.figshare.7797434
mouse186	Experiment 1: EEG/EMG and LMA recording and signal pre-processing	EMBLA A10 recorder	Medcare Flaga	Sleep-wake state annotation	sleep-wake states and LMA recording 09006	09006.smo, 09006.act, 09006.hdr	figshare	doi:10.6084/m9.figshare.c.4421327	https://doi.org/10.6084/m9.figshare.c.4421327	EEG/Behavioral Phenotyping	AllPheno.txt	figshare	doi:10.6084/m9.figshare.7797434	https://doi.org/10.6084/m9.figshare.7797434
mouse187	Experiment 1: EEG/EMG and LMA recording and signal pre-processing	EMBLA A10 recorder	Medcare Flaga	Sleep-wake state annotation	sleep-wake states and LMA recording 09007	09007.smo, 09007.act, 09007.hdr	figshare	doi:10.6084/m9.figshare.c.4421327	https://doi.org/10.6084/m9.figshare.c.4421327	EEG/Behavioral Phenotyping	AllPheno.txt	figshare	doi:10.6084/m9.figshare.7797434	https://doi.org/10.6084/m9.figshare.7797434
mouse188	Experiment 1: EEG/EMG and LMA recording and signal pre-processing	EMBLA A10 recorder	Medcare Flaga	Sleep-wake state annotation	sleep-wake states and LMA recording 09501	09501.smo, 09501.act, 09501.hdr	figshare	doi:10.6084/m9.figshare.c.4421327	https://doi.org/10.6084/m9.figshare.c.4421327	EEG/Behavioral Phenotyping	AllPheno.txt	figshare	doi:10.6084/m9.figshare.7797434	https://doi.org/10.6084/m9.figshare.7797434
mouse189	Experiment 1: EEG/EMG and LMA recording and signal pre-processing	EMBLA A10 recorder	Medcare Flaga	Sleep-wake state annotation	sleep-wake states and LMA recording 09503	09503.smo, 09503.act, 09503.hdr	figshare	doi:10.6084/m9.figshare.c.4421327	https://doi.org/10.6084/m9.figshare.c.4421327	EEG/Behavioral Phenotyping	AllPheno.txt	figshare	doi:10.6084/m9.figshare.7797434	https://doi.org/10.6084/m9.figshare.7797434
mouse190	Experiment 1: EEG/EMG and LMA recording and signal pre-processing	EMBLA A10 recorder	Medcare Flaga	Sleep-wake state annotation	sleep-wake states and LMA recording 09504	09504.smo, 09504.act, 09504.hdr	figshare	doi:10.6084/m9.figshare.c.4421327	https://doi.org/10.6084/m9.figshare.c.4421327	EEG/Behavioral Phenotyping	AllPheno.txt	figshare	doi:10.6084/m9.figshare.7797434	https://doi.org/10.6084/m9.figshare.7797434
mouse191	Experiment 1: EEG/EMG and LMA recording and signal pre-processing	EMBLA A10 recorder	Medcare Flaga	Sleep-wake state annotation	sleep-wake states and LMA recording 09505	09505.smo, 09505.act, 09505.hdr	figshare	doi:10.6084/m9.figshare.c.4421327	https://doi.org/10.6084/m9.figshare.c.4421327	EEG/Behavioral Phenotyping	AllPheno.txt	figshare	doi:10.6084/m9.figshare.7797434	https://doi.org/10.6084/m9.figshare.7797434
mouse192	Experiment 1: EEG/EMG and LMA recording and signal pre-processing	EMBLA A10 recorder	Medcare Flaga	Sleep-wake state annotation	sleep-wake states and LMA recording 09506	09506.smo, 09506.act, 09506.hdr	figshare	doi:10.6084/m9.figshare.c.4421327	https://doi.org/10.6084/m9.figshare.c.4421327	EEG/Behavioral Phenotyping	AllPheno.txt	figshare	doi:10.6084/m9.figshare.7797434	https://doi.org/10.6084/m9.figshare.7797434
mouse193	Experiment 1: EEG/EMG and LMA recording and signal pre-processing	EMBLA A10 recorder	Medcare Flaga	Sleep-wake state annotation	sleep-wake states and LMA recording 09508	09508.smo, 09508.act, 09508.hdr	figshare	doi:10.6084/m9.figshare.c.4421327	https://doi.org/10.6084/m9.figshare.c.4421327	EEG/Behavioral Phenotyping	AllPheno.txt	figshare	doi:10.6084/m9.figshare.7797434	https://doi.org/10.6084/m9.figshare.7797434
mouse194	Experiment 1: EEG/EMG and LMA recording and signal pre-processing	EMBLA A10 recorder	Medcare Flaga	Sleep-wake state annotation	sleep-wake states and LMA recording 09509	09509.smo, 09509.act, 09509.hdr	figshare	doi:10.6084/m9.figshare.c.4421327	https://doi.org/10.6084/m9.figshare.c.4421327	EEG/Behavioral Phenotyping	AllPheno.txt	figshare	doi:10.6084/m9.figshare.7797434	https://doi.org/10.6084/m9.figshare.7797434
mouse195	Experiment 1: EEG/EMG and LMA recording and signal pre-processing	EMBLA A10 recorder	Medcare Flaga	Sleep-wake state annotation	sleep-wake states and LMA recording 09601	09601.smo, 09601.act, 09601.hdr	figshare	doi:10.6084/m9.figshare.c.4421327	https://doi.org/10.6084/m9.figshare.c.4421327	EEG/Behavioral Phenotyping	AllPheno.txt	figshare	doi:10.6084/m9.figshare.7797434	https://doi.org/10.6084/m9.figshare.7797434
mouse196	Experiment 1: EEG/EMG and LMA recording and signal pre-processing	EMBLA A10 recorder	Medcare Flaga	Sleep-wake state annotation	sleep-wake states and LMA recording 09602	09602.smo, 09602.act, 09602.hdr	figshare	doi:10.6084/m9.figshare.c.4421327	https://doi.org/10.6084/m9.figshare.c.4421327	EEG/Behavioral Phenotyping	AllPheno.txt	figshare	doi:10.6084/m9.figshare.7797434	https://doi.org/10.6084/m9.figshare.7797434
mouse197	Experiment 1: EEG/EMG and LMA recording and signal pre-processing	EMBLA A10 recorder	Medcare Flaga	Sleep-wake state annotation	sleep-wake states and LMA recording 09604	09604.smo, 09604.act, 09604.hdr	figshare	doi:10.6084/m9.figshare.c.4421327	https://doi.org/10.6084/m9.figshare.c.4421327	EEG/Behavioral Phenotyping	AllPheno.txt	figshare	doi:10.6084/m9.figshare.7797434	https://doi.org/10.6084/m9.figshare.7797434
mouse198	Experiment 1: EEG/EMG and LMA recording and signal pre-processing	EMBLA A10 recorder	Medcare Flaga	Sleep-wake state annotation	sleep-wake states and LMA recording 09605	09605.smo, 09605.act, 09605.hdr	figshare	doi:10.6084/m9.figshare.c.4421327	https://doi.org/10.6084/m9.figshare.c.4421327	EEG/Behavioral Phenotyping	AllPheno.txt	figshare	doi:10.6084/m9.figshare.7797434	https://doi.org/10.6084/m9.figshare.7797434
mouse199	Experiment 1: EEG/EMG and LMA recording and signal pre-processing	EMBLA A10 recorder	Medcare Flaga	Sleep-wake state annotation	sleep-wake states and LMA recording 09606	09606.smo, 09606.act, 09606.hdr	figshare	doi:10.6084/m9.figshare.c.4421327	https://doi.org/10.6084/m9.figshare.c.4421327	EEG/Behavioral Phenotyping	AllPheno.txt	figshare	doi:10.6084/m9.figshare.7797434	https://doi.org/10.6084/m9.figshare.7797434
mouse200	Experiment 1: EEG/EMG and LMA recording and signal pre-processing	EMBLA A10 recorder	Medcare Flaga	Sleep-wake state annotation	sleep-wake states and LMA recording 09607	09607.smo, 09607.act, 09607.hdr	figshare	doi:10.6084/m9.figshare.c.4421327	https://doi.org/10.6084/m9.figshare.c.4421327	EEG/Behavioral Phenotyping	AllPheno.txt	figshare	doi:10.6084/m9.figshare.7797434	https://doi.org/10.6084/m9.figshare.7797434
mouse201	Experiment 1: EEG/EMG and LMA recording and signal pre-processing	EMBLA A10 recorder	Medcare Flaga	Sleep-wake state annotation	sleep-wake states and LMA recording 09608	09608.smo, 09608.act, 09608.hdr	figshare	doi:10.6084/m9.figshare.c.4421327	https://doi.org/10.6084/m9.figshare.c.4421327	EEG/Behavioral Phenotyping	AllPheno.txt	figshare	doi:10.6084/m9.figshare.7797434	https://doi.org/10.6084/m9.figshare.7797434
mouse202	Experiment 1: EEG/EMG and LMA recording and signal pre-processing	EMBLA A10 recorder	Medcare Flaga	Sleep-wake state annotation	sleep-wake states and LMA recording 09701	09701.smo, 09701.act, 09701.hdr	figshare	doi:10.6084/m9.figshare.c.4421327	https://doi.org/10.6084/m9.figshare.c.4421327	EEG/Behavioral Phenotyping	AllPheno.txt	figshare	doi:10.6084/m9.figshare.7797434	https://doi.org/10.6084/m9.figshare.7797434
mouse203	Experiment 1: EEG/EMG and LMA recording and signal pre-processing	EMBLA A10 recorder	Medcare Flaga	Sleep-wake state annotation	sleep-wake states and LMA recording 09702	09702.smo, 09702.act, 09702.hdr	figshare	doi:10.6084/m9.figshare.c.4421327	https://doi.org/10.6084/m9.figshare.c.4421327	EEG/Behavioral Phenotyping	AllPheno.txt	figshare	doi:10.6084/m9.figshare.7797434	https://doi.org/10.6084/m9.figshare.7797434
mouse204	Experiment 1: EEG/EMG and LMA recording and signal pre-processing	EMBLA A10 recorder	Medcare Flaga	Sleep-wake state annotation	sleep-wake states and LMA recording 09703	09703.smo, 09703.act, 09703.hdr	figshare	doi:10.6084/m9.figshare.c.4421327	https://doi.org/10.6084/m9.figshare.c.4421327	EEG/Behavioral Phenotyping	AllPheno.txt	figshare	doi:10.6084/m9.figshare.7797434	https://doi.org/10.6084/m9.figshare.7797434
mouse205	Experiment 1: EEG/EMG and LMA recording and signal pre-processing	EMBLA A10 recorder	Medcare Flaga	Sleep-wake state annotation	sleep-wake states and LMA recording 09706	09706.smo, 09706.act, 09706.hdr	figshare	doi:10.6084/m9.figshare.c.4421327	https://doi.org/10.6084/m9.figshare.c.4421327	EEG/Behavioral Phenotyping	AllPheno.txt	figshare	doi:10.6084/m9.figshare.7797434	https://doi.org/10.6084/m9.figshare.7797434
mouse206	Experiment 1: EEG/EMG and LMA recording and signal pre-processing	EMBLA A10 recorder	Medcare Flaga	Sleep-wake state annotation	sleep-wake states and LMA recording 09708	09708.smo, 09708.act, 09708.hdr	figshare	doi:10.6084/m9.figshare.c.4421327	https://doi.org/10.6084/m9.figshare.c.4421327	EEG/Behavioral Phenotyping	AllPheno.txt	figshare	doi:10.6084/m9.figshare.7797434	https://doi.org/10.6084/m9.figshare.7797434
mouse207	Experiment 1: EEG/EMG and LMA recording and signal pre-processing	EMBLA A10 recorder	Medcare Flaga	Sleep-wake state annotation	sleep-wake states and LMA recording 09709	09709.smo, 09709.act, 09709.hdr	figshare	doi:10.6084/m9.figshare.c.4421327	https://doi.org/10.6084/m9.figshare.c.4421327	EEG/Behavioral Phenotyping	AllPheno.txt	figshare	doi:10.6084/m9.figshare.7797434	https://doi.org/10.6084/m9.figshare.7797434
mouse208	Experiment 1: EEG/EMG and LMA recording and signal pre-processing	EMBLA A10 recorder	Medcare Flaga	Sleep-wake state annotation	sleep-wake states and LMA recording 09801	09801.smo, 09801.act, 09801.hdr	figshare	doi:10.6084/m9.figshare.c.4421327	https://doi.org/10.6084/m9.figshare.c.4421327	EEG/Behavioral Phenotyping	AllPheno.txt	figshare	doi:10.6084/m9.figshare.7797434	https://doi.org/10.6084/m9.figshare.7797434
mouse209	Experiment 1: EEG/EMG and LMA recording and signal pre-processing	EMBLA A10 recorder	Medcare Flaga	Sleep-wake state annotation	sleep-wake states and LMA recording 09802	09802.smo, 09802.act, 09802.hdr	figshare	doi:10.6084/m9.figshare.c.4421327	https://doi.org/10.6084/m9.figshare.c.4421327	EEG/Behavioral Phenotyping	AllPheno.txt	figshare	doi:10.6084/m9.figshare.7797434	https://doi.org/10.6084/m9.figshare.7797434
mouse210	Experiment 1: EEG/EMG and LMA recording and signal pre-processing	EMBLA A10 recorder	Medcare Flaga	Sleep-wake state annotation	sleep-wake states and LMA recording 09803	09803.smo, 09803.act, 09803.hdr	figshare	doi:10.6084/m9.figshare.c.4421327	https://doi.org/10.6084/m9.figshare.c.4421327	EEG/Behavioral Phenotyping	AllPheno.txt	figshare	doi:10.6084/m9.figshare.7797434	https://doi.org/10.6084/m9.figshare.7797434
mouse211	Experiment 1: EEG/EMG and LMA recording and signal pre-processing	EMBLA A10 recorder	Medcare Flaga	Sleep-wake state annotation	sleep-wake states and LMA recording 09806	09806.smo, 09806.act, 09806.hdr	figshare	doi:10.6084/m9.figshare.c.4421327	https://doi.org/10.6084/m9.figshare.c.4421327	EEG/Behavioral Phenotyping	AllPheno.txt	figshare	doi:10.6084/m9.figshare.7797434	https://doi.org/10.6084/m9.figshare.7797434
mouse212	Experiment 1: EEG/EMG and LMA recording and signal pre-processing	EMBLA A10 recorder	Medcare Flaga	Sleep-wake state annotation	sleep-wake states and LMA recording 09808	09808.smo, 09808.act, 09808.hdr	figshare	doi:10.6084/m9.figshare.c.4421327	https://doi.org/10.6084/m9.figshare.c.4421327	EEG/Behavioral Phenotyping	AllPheno.txt	figshare	doi:10.6084/m9.figshare.7797434	https://doi.org/10.6084/m9.figshare.7797434
mouse213	Experiment 1: EEG/EMG and LMA recording and signal pre-processing	EMBLA A10 recorder	Medcare Flaga	Sleep-wake state annotation	sleep-wake states and LMA recording 10002	10002.smo, 10002.act, 10002.hdr	figshare	doi:10.6084/m9.figshare.c.4421327	https://doi.org/10.6084/m9.figshare.c.4421327	EEG/Behavioral Phenotyping	AllPheno.txt	figshare	doi:10.6084/m9.figshare.7797434	https://doi.org/10.6084/m9.figshare.7797434
mouse214	Experiment 1: EEG/EMG and LMA recording and signal pre-processing	EMBLA A10 recorder	Medcare Flaga	Sleep-wake state annotation	sleep-wake states and LMA recording 10003	10003.smo, 10003.act, 10003.hdr	figshare	doi:10.6084/m9.figshare.c.4421327	https://doi.org/10.6084/m9.figshare.c.4421327	EEG/Behavioral Phenotyping	AllPheno.txt	figshare	doi:10.6084/m9.figshare.7797434	https://doi.org/10.6084/m9.figshare.7797434
mouse215	Experiment 1: EEG/EMG and LMA recording and signal pre-processing	EMBLA A10 recorder	Medcare Flaga	Sleep-wake state annotation	sleep-wake states and LMA recording 10004	10004.smo, 10004.act, 10004.hdr	figshare	doi:10.6084/m9.figshare.c.4421327	https://doi.org/10.6084/m9.figshare.c.4421327	EEG/Behavioral Phenotyping	AllPheno.txt	figshare	doi:10.6084/m9.figshare.7797434	https://doi.org/10.6084/m9.figshare.7797434
mouse216	Experiment 1: EEG/EMG and LMA recording and signal pre-processing	EMBLA A10 recorder	Medcare Flaga	Sleep-wake state annotation	sleep-wake states and LMA recording 10006	10006.smo, 10006.act, 10006.hdr	figshare	doi:10.6084/m9.figshare.c.4421327	https://doi.org/10.6084/m9.figshare.c.4421327	EEG/Behavioral Phenotyping	AllPheno.txt	figshare	doi:10.6084/m9.figshare.7797434	https://doi.org/10.6084/m9.figshare.7797434
mouse217	Experiment 1: EEG/EMG and LMA recording and signal pre-processing	EMBLA A10 recorder	Medcare Flaga	Sleep-wake state annotation	sleep-wake states and LMA recording 10008	10008.smo, 10008.act, 10008.hdr	figshare	doi:10.6084/m9.figshare.c.4421327	https://doi.org/10.6084/m9.figshare.c.4421327	EEG/Behavioral Phenotyping	AllPheno.txt	figshare	doi:10.6084/m9.figshare.7797434	https://doi.org/10.6084/m9.figshare.7797434
mouse218	Experiment 1: EEG/EMG and LMA recording and signal pre-processing	EMBLA A10 recorder	Medcare Flaga	Sleep-wake state annotation	sleep-wake states and LMA recording 10009	10009.smo, 10009.act, 10009.hdr	figshare	doi:10.6084/m9.figshare.c.4421327	https://doi.org/10.6084/m9.figshare.c.4421327	EEG/Behavioral Phenotyping	AllPheno.txt	figshare	doi:10.6084/m9.figshare.7797434	https://doi.org/10.6084/m9.figshare.7797434
mouse219	Experiment 1: EEG/EMG and LMA recording and signal pre-processing	EMBLA A10 recorder	Medcare Flaga	Sleep-wake state annotation	sleep-wake states and LMA recording 10010	10010.smo, 10010.act, 10010.hdr	figshare	doi:10.6084/m9.figshare.c.4421327	https://doi.org/10.6084/m9.figshare.c.4421327	EEG/Behavioral Phenotyping	AllPheno.txt	figshare	doi:10.6084/m9.figshare.7797434	https://doi.org/10.6084/m9.figshare.7797434
mouse220	Experiment 1: EEG/EMG and LMA recording and signal pre-processing	EMBLA A10 recorder	Medcare Flaga	Sleep-wake state annotation	sleep-wake states and LMA recording 10101	10101.smo, 10101.act, 10101.hdr	figshare	doi:10.6084/m9.figshare.c.4421327	https://doi.org/10.6084/m9.figshare.c.4421327	EEG/Behavioral Phenotyping	AllPheno.txt	figshare	doi:10.6084/m9.figshare.7797434	https://doi.org/10.6084/m9.figshare.7797434
mouse221	Experiment 1: EEG/EMG and LMA recording and signal pre-processing	EMBLA A10 recorder	Medcare Flaga	Sleep-wake state annotation	sleep-wake states and LMA recording 10102	10102.smo, 10102.act, 10102.hdr	figshare	doi:10.6084/m9.figshare.c.4421327	https://doi.org/10.6084/m9.figshare.c.4421327	EEG/Behavioral Phenotyping	AllPheno.txt	figshare	doi:10.6084/m9.figshare.7797434	https://doi.org/10.6084/m9.figshare.7797434
mouse222	Experiment 1: EEG/EMG and LMA recording and signal pre-processing	EMBLA A10 recorder	Medcare Flaga	Sleep-wake state annotation	sleep-wake states and LMA recording 10301	10301.smo, 10301.act, 10301.hdr	figshare	doi:10.6084/m9.figshare.c.4421327	https://doi.org/10.6084/m9.figshare.c.4421327	EEG/Behavioral Phenotyping	AllPheno.txt	figshare	doi:10.6084/m9.figshare.7797434	https://doi.org/10.6084/m9.figshare.7797434
mouse223	Experiment 1: EEG/EMG and LMA recording and signal pre-processing	EMBLA A10 recorder	Medcare Flaga	Sleep-wake state annotation	sleep-wake states and LMA recording 10302	10302.smo, 10302.act, 10302.hdr	figshare	doi:10.6084/m9.figshare.c.4421327	https://doi.org/10.6084/m9.figshare.c.4421327	EEG/Behavioral Phenotyping	AllPheno.txt	figshare	doi:10.6084/m9.figshare.7797434	https://doi.org/10.6084/m9.figshare.7797434
mouse224	Experiment 1: EEG/EMG and LMA recording and signal pre-processing	EMBLA A10 recorder	Medcare Flaga	Sleep-wake state annotation	sleep-wake states and LMA recording 10303	10303.smo, 10303.act, 10303.hdr	figshare	doi:10.6084/m9.figshare.c.4421327	https://doi.org/10.6084/m9.figshare.c.4421327	EEG/Behavioral Phenotyping	AllPheno.txt	figshare	doi:10.6084/m9.figshare.7797434	https://doi.org/10.6084/m9.figshare.7797434
mouse225	Experiment 1: EEG/EMG and LMA recording and signal pre-processing	EMBLA A10 recorder	Medcare Flaga	Sleep-wake state annotation	sleep-wake states and LMA recording 10304	10304.smo, 10304.act, 10304.hdr	figshare	doi:10.6084/m9.figshare.c.4421327	https://doi.org/10.6084/m9.figshare.c.4421327	EEG/Behavioral Phenotyping	AllPheno.txt	figshare	doi:10.6084/m9.figshare.7797434	https://doi.org/10.6084/m9.figshare.7797434
mouse226	Experiment 1: EEG/EMG and LMA recording and signal pre-processing	EMBLA A10 recorder	Medcare Flaga	Sleep-wake state annotation	sleep-wake states and LMA recording 10306	10306.smo, 10306.act, 10306.hdr	figshare	doi:10.6084/m9.figshare.c.4421327	https://doi.org/10.6084/m9.figshare.c.4421327	EEG/Behavioral Phenotyping	AllPheno.txt	figshare	doi:10.6084/m9.figshare.7797434	https://doi.org/10.6084/m9.figshare.7797434
mouse227	Experiment 1: EEG/EMG and LMA recording and signal pre-processing	EMBLA A10 recorder	Medcare Flaga	Sleep-wake state annotation	sleep-wake states and LMA recording 10307	10307.smo, 10307.act, 10307.hdr	figshare	doi:10.6084/m9.figshare.c.4421327	https://doi.org/10.6084/m9.figshare.c.4421327	EEG/Behavioral Phenotyping	AllPheno.txt	figshare	doi:10.6084/m9.figshare.7797434	https://doi.org/10.6084/m9.figshare.7797434
