# Supplementary material for: A multi-omics digital research object for the genetics of sleep regulation
Source: Sci Data. 2019 Oct 31;6:258. doi: 10.1038/s41597-019-0171-x (PMC6823400; doi:10.1038/s41597-019-0171-x)
Supplement: Supplementary file 1 — Download metadata file [file 41597_2019_171_MOESM1_ESM.zip › a_Xenarios181A_metabolites.txt]

Sample Name	Protocol REF	Parameter Value[instrument]	Parameter Value[manufacturer]	Assay Name	Raw Data File	Comment[Data Repository]	Comment[Data Record Accession]	Comment[Data Record URI]	Protocol REF	Derived Data File	Comment[Data Repository]	Comment[Data Record Accession]	Comment[Data Record URI]
mouse228_blood	Targeted LC-MS metabolomics	Xevo TQ-S mass spectrometer coupled to Acquity UPLC liquid chromatography system	Waters	LC-MS BXD43_C	Metabolites_BXD_alldata.xlsx	figshare	doi.org/10.6084/m9.figshare.7797434	https://doi.org/10.6084/m9.figshare.7797434	Corticosterone quantification	Corticosteroid_BXD_alldata.txt	figshare	doi.org/10.6084/m9.figshare.7797434	https://doi.org/10.6084/m9.figshare.7797434
mouse229_blood	Targeted LC-MS metabolomics	Xevo TQ-S mass spectrometer coupled to Acquity UPLC liquid chromatography system	Waters	LC-MS BXD43_D	Metabolites_BXD_alldata.xlsx	figshare	doi.org/10.6084/m9.figshare.7797434	https://doi.org/10.6084/m9.figshare.7797434	Corticosterone quantification	Corticosteroid_BXD_alldata.txt	figshare	doi.org/10.6084/m9.figshare.7797434	https://doi.org/10.6084/m9.figshare.7797434
mouse230_blood	Targeted LC-MS metabolomics	Xevo TQ-S mass spectrometer coupled to Acquity UPLC liquid chromatography system	Waters	LC-MS BXD43_E	Metabolites_BXD_alldata.xlsx	figshare	doi.org/10.6084/m9.figshare.7797434	https://doi.org/10.6084/m9.figshare.7797434	Corticosterone quantification	Corticosteroid_BXD_alldata.txt	figshare	doi.org/10.6084/m9.figshare.7797434	https://doi.org/10.6084/m9.figshare.7797434
mouse231_blood	Targeted LC-MS metabolomics	Xevo TQ-S mass spectrometer coupled to Acquity UPLC liquid chromatography system	Waters	LC-MS BXD43_G	Metabolites_BXD_alldata.xlsx	figshare	doi.org/10.6084/m9.figshare.7797434	https://doi.org/10.6084/m9.figshare.7797434	Corticosterone quantification	Corticosteroid_BXD_alldata.txt	figshare	doi.org/10.6084/m9.figshare.7797434	https://doi.org/10.6084/m9.figshare.7797434
mouse232_blood	Targeted LC-MS metabolomics	Xevo TQ-S mass spectrometer coupled to Acquity UPLC liquid chromatography system	Waters	LC-MS BXD43_A	Metabolites_BXD_alldata.xlsx	figshare	doi.org/10.6084/m9.figshare.7797434	https://doi.org/10.6084/m9.figshare.7797434	Corticosterone quantification	Corticosteroid_BXD_alldata.txt	figshare	doi.org/10.6084/m9.figshare.7797434	https://doi.org/10.6084/m9.figshare.7797434
mouse233_blood	Targeted LC-MS metabolomics	Xevo TQ-S mass spectrometer coupled to Acquity UPLC liquid chromatography system	Waters	LC-MS BXD43_B	Metabolites_BXD_alldata.xlsx	figshare	doi.org/10.6084/m9.figshare.7797434	https://doi.org/10.6084/m9.figshare.7797434	Corticosterone quantification	Corticosteroid_BXD_alldata.txt	figshare	doi.org/10.6084/m9.figshare.7797434	https://doi.org/10.6084/m9.figshare.7797434
mouse234_blood	Targeted LC-MS metabolomics	Xevo TQ-S mass spectrometer coupled to Acquity UPLC liquid chromatography system	Waters	LC-MS BXD43_F	Metabolites_BXD_alldata.xlsx	figshare	doi.org/10.6084/m9.figshare.7797434	https://doi.org/10.6084/m9.figshare.7797434	Corticosterone quantification	Corticosteroid_BXD_alldata.txt	figshare	doi.org/10.6084/m9.figshare.7797434	https://doi.org/10.6084/m9.figshare.7797434
mouse235_blood	Targeted LC-MS metabolomics	Xevo TQ-S mass spectrometer coupled to Acquity UPLC liquid chromatography system	Waters	LC-MS BXD43_H	Metabolites_BXD_alldata.xlsx	figshare	doi.org/10.6084/m9.figshare.7797434	https://doi.org/10.6084/m9.figshare.7797434	Corticosterone quantification	Corticosteroid_BXD_alldata.txt	figshare	doi.org/10.6084/m9.figshare.7797434	https://doi.org/10.6084/m9.figshare.7797434
mouse236_blood	Targeted LC-MS metabolomics	Xevo TQ-S mass spectrometer coupled to Acquity UPLC liquid chromatography system	Waters	LC-MS BXD44_A	Metabolites_BXD_alldata.xlsx	figshare	doi.org/10.6084/m9.figshare.7797434	https://doi.org/10.6084/m9.figshare.7797434	Corticosterone quantification	Corticosteroid_BXD_alldata.txt	figshare	doi.org/10.6084/m9.figshare.7797434	https://doi.org/10.6084/m9.figshare.7797434
mouse237_blood	Targeted LC-MS metabolomics	Xevo TQ-S mass spectrometer coupled to Acquity UPLC liquid chromatography system	Waters	LC-MS BXD44_D	Metabolites_BXD_alldata.xlsx	figshare	doi.org/10.6084/m9.figshare.7797434	https://doi.org/10.6084/m9.figshare.7797434	Corticosterone quantification	Corticosteroid_BXD_alldata.txt	figshare	doi.org/10.6084/m9.figshare.7797434	https://doi.org/10.6084/m9.figshare.7797434
mouse238_blood	Targeted LC-MS metabolomics	Xevo TQ-S mass spectrometer coupled to Acquity UPLC liquid chromatography system	Waters	LC-MS BXD44_E	Metabolites_BXD_alldata.xlsx	figshare	doi.org/10.6084/m9.figshare.7797434	https://doi.org/10.6084/m9.figshare.7797434	Corticosterone quantification	Corticosteroid_BXD_alldata.txt	figshare	doi.org/10.6084/m9.figshare.7797434	https://doi.org/10.6084/m9.figshare.7797434
mouse239_blood	Targeted LC-MS metabolomics	Xevo TQ-S mass spectrometer coupled to Acquity UPLC liquid chromatography system	Waters	LC-MS BXD44_F	Metabolites_BXD_alldata.xlsx	figshare	doi.org/10.6084/m9.figshare.7797434	https://doi.org/10.6084/m9.figshare.7797434	Corticosterone quantification	Corticosteroid_BXD_alldata.txt	figshare	doi.org/10.6084/m9.figshare.7797434	https://doi.org/10.6084/m9.figshare.7797434
mouse240_blood	Targeted LC-MS metabolomics	Xevo TQ-S mass spectrometer coupled to Acquity UPLC liquid chromatography system	Waters	LC-MS BXD44_B	Metabolites_BXD_alldata.xlsx	figshare	doi.org/10.6084/m9.figshare.7797434	https://doi.org/10.6084/m9.figshare.7797434	Corticosterone quantification	Corticosteroid_BXD_alldata.txt	figshare	doi.org/10.6084/m9.figshare.7797434	https://doi.org/10.6084/m9.figshare.7797434
mouse241_blood	Targeted LC-MS metabolomics	Xevo TQ-S mass spectrometer coupled to Acquity UPLC liquid chromatography system	Waters	LC-MS BXD44_C	Metabolites_BXD_alldata.xlsx	figshare	doi.org/10.6084/m9.figshare.7797434	https://doi.org/10.6084/m9.figshare.7797434	Corticosterone quantification	Corticosteroid_BXD_alldata.txt	figshare	doi.org/10.6084/m9.figshare.7797434	https://doi.org/10.6084/m9.figshare.7797434
mouse242_blood	Targeted LC-MS metabolomics	Xevo TQ-S mass spectrometer coupled to Acquity UPLC liquid chromatography system	Waters	LC-MS BXD44_G	Metabolites_BXD_alldata.xlsx	figshare	doi.org/10.6084/m9.figshare.7797434	https://doi.org/10.6084/m9.figshare.7797434	Corticosterone quantification	Corticosteroid_BXD_alldata.txt	figshare	doi.org/10.6084/m9.figshare.7797434	https://doi.org/10.6084/m9.figshare.7797434
mouse243_blood	Targeted LC-MS metabolomics	Xevo TQ-S mass spectrometer coupled to Acquity UPLC liquid chromatography system	Waters	LC-MS BXD44_H	Metabolites_BXD_alldata.xlsx	figshare	doi.org/10.6084/m9.figshare.7797434	https://doi.org/10.6084/m9.figshare.7797434	Corticosterone quantification	Corticosteroid_BXD_alldata.txt	figshare	doi.org/10.6084/m9.figshare.7797434	https://doi.org/10.6084/m9.figshare.7797434
mouse244_blood	Targeted LC-MS metabolomics	Xevo TQ-S mass spectrometer coupled to Acquity UPLC liquid chromatography system	Waters	LC-MS BXD45_A	Metabolites_BXD_alldata.xlsx	figshare	doi.org/10.6084/m9.figshare.7797434	https://doi.org/10.6084/m9.figshare.7797434	Corticosterone quantification	Corticosteroid_BXD_alldata.txt	figshare	doi.org/10.6084/m9.figshare.7797434	https://doi.org/10.6084/m9.figshare.7797434
mouse245_blood	Targeted LC-MS metabolomics	Xevo TQ-S mass spectrometer coupled to Acquity UPLC liquid chromatography system	Waters	LC-MS BXD45_B	Metabolites_BXD_alldata.xlsx	figshare	doi.org/10.6084/m9.figshare.7797434	https://doi.org/10.6084/m9.figshare.7797434	Corticosterone quantification	Corticosteroid_BXD_alldata.txt	figshare	doi.org/10.6084/m9.figshare.7797434	https://doi.org/10.6084/m9.figshare.7797434
mouse246_blood	Targeted LC-MS metabolomics	Xevo TQ-S mass spectrometer coupled to Acquity UPLC liquid chromatography system	Waters	LC-MS BXD45_C	Metabolites_BXD_alldata.xlsx	figshare	doi.org/10.6084/m9.figshare.7797434	https://doi.org/10.6084/m9.figshare.7797434	Corticosterone quantification	Corticosteroid_BXD_alldata.txt	figshare	doi.org/10.6084/m9.figshare.7797434	https://doi.org/10.6084/m9.figshare.7797434
mouse247_blood	Targeted LC-MS metabolomics	Xevo TQ-S mass spectrometer coupled to Acquity UPLC liquid chromatography system	Waters	LC-MS BXD45_E	Metabolites_BXD_alldata.xlsx	figshare	doi.org/10.6084/m9.figshare.7797434	https://doi.org/10.6084/m9.figshare.7797434	Corticosterone quantification	Corticosteroid_BXD_alldata.txt	figshare	doi.org/10.6084/m9.figshare.7797434	https://doi.org/10.6084/m9.figshare.7797434
mouse248_blood	Targeted LC-MS metabolomics	Xevo TQ-S mass spectrometer coupled to Acquity UPLC liquid chromatography system	Waters	LC-MS BXD45_E	Metabolites_BXD_alldata.xlsx	figshare	doi.org/10.6084/m9.figshare.7797434	https://doi.org/10.6084/m9.figshare.7797434	Corticosterone quantification	Corticosteroid_BXD_alldata.txt	figshare	doi.org/10.6084/m9.figshare.7797434	https://doi.org/10.6084/m9.figshare.7797434
mouse249_blood	Targeted LC-MS metabolomics	Xevo TQ-S mass spectrometer coupled to Acquity UPLC liquid chromatography system	Waters	LC-MS BXD45_F	Metabolites_BXD_alldata.xlsx	figshare	doi.org/10.6084/m9.figshare.7797434	https://doi.org/10.6084/m9.figshare.7797434	Corticosterone quantification	Corticosteroid_BXD_alldata.txt	figshare	doi.org/10.6084/m9.figshare.7797434	https://doi.org/10.6084/m9.figshare.7797434
mouse250_blood	Targeted LC-MS metabolomics	Xevo TQ-S mass spectrometer coupled to Acquity UPLC liquid chromatography system	Waters	LC-MS BXD48_A	Metabolites_BXD_alldata.xlsx	figshare	doi.org/10.6084/m9.figshare.7797434	https://doi.org/10.6084/m9.figshare.7797434	Corticosterone quantification	Corticosteroid_BXD_alldata.txt	figshare	doi.org/10.6084/m9.figshare.7797434	https://doi.org/10.6084/m9.figshare.7797434
mouse251_blood	Targeted LC-MS metabolomics	Xevo TQ-S mass spectrometer coupled to Acquity UPLC liquid chromatography system	Waters	LC-MS BXD48_C	Metabolites_BXD_alldata.xlsx	figshare	doi.org/10.6084/m9.figshare.7797434	https://doi.org/10.6084/m9.figshare.7797434	Corticosterone quantification	Corticosteroid_BXD_alldata.txt	figshare	doi.org/10.6084/m9.figshare.7797434	https://doi.org/10.6084/m9.figshare.7797434
mouse252_blood	Targeted LC-MS metabolomics	Xevo TQ-S mass spectrometer coupled to Acquity UPLC liquid chromatography system	Waters	LC-MS BXD48_E	Metabolites_BXD_alldata.xlsx	figshare	doi.org/10.6084/m9.figshare.7797434	https://doi.org/10.6084/m9.figshare.7797434	Corticosterone quantification	Corticosteroid_BXD_alldata.txt	figshare	doi.org/10.6084/m9.figshare.7797434	https://doi.org/10.6084/m9.figshare.7797434
mouse253_blood	Targeted LC-MS metabolomics	Xevo TQ-S mass spectrometer coupled to Acquity UPLC liquid chromatography system	Waters	LC-MS BXD48_B	Metabolites_BXD_alldata.xlsx	figshare	doi.org/10.6084/m9.figshare.7797434	https://doi.org/10.6084/m9.figshare.7797434	Corticosterone quantification	Corticosteroid_BXD_alldata.txt	figshare	doi.org/10.6084/m9.figshare.7797434	https://doi.org/10.6084/m9.figshare.7797434
mouse254_blood	Targeted LC-MS metabolomics	Xevo TQ-S mass spectrometer coupled to Acquity UPLC liquid chromatography system	Waters	LC-MS BXD48_D	Metabolites_BXD_alldata.xlsx	figshare	doi.org/10.6084/m9.figshare.7797434	https://doi.org/10.6084/m9.figshare.7797434	Corticosterone quantification	Corticosteroid_BXD_alldata.txt	figshare	doi.org/10.6084/m9.figshare.7797434	https://doi.org/10.6084/m9.figshare.7797434
mouse255_blood	Targeted LC-MS metabolomics	Xevo TQ-S mass spectrometer coupled to Acquity UPLC liquid chromatography system	Waters	LC-MS BXD48_F	Metabolites_BXD_alldata.xlsx	figshare	doi.org/10.6084/m9.figshare.7797434	https://doi.org/10.6084/m9.figshare.7797434	Corticosterone quantification	Corticosteroid_BXD_alldata.txt	figshare	doi.org/10.6084/m9.figshare.7797434	https://doi.org/10.6084/m9.figshare.7797434
mouse256_blood	Targeted LC-MS metabolomics	Xevo TQ-S mass spectrometer coupled to Acquity UPLC liquid chromatography system	Waters	LC-MS BXD49_A	Metabolites_BXD_alldata.xlsx	figshare	doi.org/10.6084/m9.figshare.7797434	https://doi.org/10.6084/m9.figshare.7797434	Corticosterone quantification	Corticosteroid_BXD_alldata.txt	figshare	doi.org/10.6084/m9.figshare.7797434	https://doi.org/10.6084/m9.figshare.7797434
mouse257_blood	Targeted LC-MS metabolomics	Xevo TQ-S mass spectrometer coupled to Acquity UPLC liquid chromatography system	Waters	LC-MS BXD49_B	Metabolites_BXD_alldata.xlsx	figshare	doi.org/10.6084/m9.figshare.7797434	https://doi.org/10.6084/m9.figshare.7797434	Corticosterone quantification	Corticosteroid_BXD_alldata.txt	figshare	doi.org/10.6084/m9.figshare.7797434	https://doi.org/10.6084/m9.figshare.7797434
mouse258_blood	Targeted LC-MS metabolomics	Xevo TQ-S mass spectrometer coupled to Acquity UPLC liquid chromatography system	Waters	LC-MS BXD49_E	Metabolites_BXD_alldata.xlsx	figshare	doi.org/10.6084/m9.figshare.7797434	https://doi.org/10.6084/m9.figshare.7797434	Corticosterone quantification	Corticosteroid_BXD_alldata.txt	figshare	doi.org/10.6084/m9.figshare.7797434	https://doi.org/10.6084/m9.figshare.7797434
mouse259_blood	Targeted LC-MS metabolomics	Xevo TQ-S mass spectrometer coupled to Acquity UPLC liquid chromatography system	Waters	LC-MS BXD49_C	Metabolites_BXD_alldata.xlsx	figshare	doi.org/10.6084/m9.figshare.7797434	https://doi.org/10.6084/m9.figshare.7797434	Corticosterone quantification	Corticosteroid_BXD_alldata.txt	figshare	doi.org/10.6084/m9.figshare.7797434	https://doi.org/10.6084/m9.figshare.7797434
mouse260_blood	Targeted LC-MS metabolomics	Xevo TQ-S mass spectrometer coupled to Acquity UPLC liquid chromatography system	Waters	LC-MS BXD49_D	Metabolites_BXD_alldata.xlsx	figshare	doi.org/10.6084/m9.figshare.7797434	https://doi.org/10.6084/m9.figshare.7797434	Corticosterone quantification	Corticosteroid_BXD_alldata.txt	figshare	doi.org/10.6084/m9.figshare.7797434	https://doi.org/10.6084/m9.figshare.7797434
mouse261_blood	Targeted LC-MS metabolomics	Xevo TQ-S mass spectrometer coupled to Acquity UPLC liquid chromatography system	Waters	LC-MS BXD49_F	Metabolites_BXD_alldata.xlsx	figshare	doi.org/10.6084/m9.figshare.7797434	https://doi.org/10.6084/m9.figshare.7797434	Corticosterone quantification	Corticosteroid_BXD_alldata.txt	figshare	doi.org/10.6084/m9.figshare.7797434	https://doi.org/10.6084/m9.figshare.7797434
mouse262_blood	Targeted LC-MS metabolomics	Xevo TQ-S mass spectrometer coupled to Acquity UPLC liquid chromatography system	Waters	LC-MS BXD50_A	Metabolites_BXD_alldata.xlsx	figshare	doi.org/10.6084/m9.figshare.7797434	https://doi.org/10.6084/m9.figshare.7797434	Corticosterone quantification	Corticosteroid_BXD_alldata.txt	figshare	doi.org/10.6084/m9.figshare.7797434	https://doi.org/10.6084/m9.figshare.7797434
mouse263_blood	Targeted LC-MS metabolomics	Xevo TQ-S mass spectrometer coupled to Acquity UPLC liquid chromatography system	Waters	LC-MS BXD50_C	Metabolites_BXD_alldata.xlsx	figshare	doi.org/10.6084/m9.figshare.7797434	https://doi.org/10.6084/m9.figshare.7797434	Corticosterone quantification	Corticosteroid_BXD_alldata.txt	figshare	doi.org/10.6084/m9.figshare.7797434	https://doi.org/10.6084/m9.figshare.7797434
mouse264_blood	Targeted LC-MS metabolomics	Xevo TQ-S mass spectrometer coupled to Acquity UPLC liquid chromatography system	Waters	LC-MS BXD50_H	Metabolites_BXD_alldata.xlsx	figshare	doi.org/10.6084/m9.figshare.7797434	https://doi.org/10.6084/m9.figshare.7797434	Corticosterone quantification	Corticosteroid_BXD_alldata.txt	figshare	doi.org/10.6084/m9.figshare.7797434	https://doi.org/10.6084/m9.figshare.7797434
mouse265_blood	Targeted LC-MS metabolomics	Xevo TQ-S mass spectrometer coupled to Acquity UPLC liquid chromatography system	Waters	LC-MS BXD50_B	Metabolites_BXD_alldata.xlsx	figshare	doi.org/10.6084/m9.figshare.7797434	https://doi.org/10.6084/m9.figshare.7797434	Corticosterone quantification	Corticosteroid_BXD_alldata.txt	figshare	doi.org/10.6084/m9.figshare.7797434	https://doi.org/10.6084/m9.figshare.7797434
mouse266_blood	Targeted LC-MS metabolomics	Xevo TQ-S mass spectrometer coupled to Acquity UPLC liquid chromatography system	Waters	LC-MS BXD50_D	Metabolites_BXD_alldata.xlsx	figshare	doi.org/10.6084/m9.figshare.7797434	https://doi.org/10.6084/m9.figshare.7797434	Corticosterone quantification	Corticosteroid_BXD_alldata.txt	figshare	doi.org/10.6084/m9.figshare.7797434	https://doi.org/10.6084/m9.figshare.7797434
mouse267_blood	Targeted LC-MS metabolomics	Xevo TQ-S mass spectrometer coupled to Acquity UPLC liquid chromatography system	Waters	LC-MS BXD50_E	Metabolites_BXD_alldata.xlsx	figshare	doi.org/10.6084/m9.figshare.7797434	https://doi.org/10.6084/m9.figshare.7797434	Corticosterone quantification	Corticosteroid_BXD_alldata.txt	figshare	doi.org/10.6084/m9.figshare.7797434	https://doi.org/10.6084/m9.figshare.7797434
mouse268_blood	Targeted LC-MS metabolomics	Xevo TQ-S mass spectrometer coupled to Acquity UPLC liquid chromatography system	Waters	LC-MS BXD51_C	Metabolites_BXD_alldata.xlsx	figshare	doi.org/10.6084/m9.figshare.7797434	https://doi.org/10.6084/m9.figshare.7797434	Corticosterone quantification	Corticosteroid_BXD_alldata.txt	figshare	doi.org/10.6084/m9.figshare.7797434	https://doi.org/10.6084/m9.figshare.7797434
mouse269_blood	Targeted LC-MS metabolomics	Xevo TQ-S mass spectrometer coupled to Acquity UPLC liquid chromatography system	Waters	LC-MS BXD51_D	Metabolites_BXD_alldata.xlsx	figshare	doi.org/10.6084/m9.figshare.7797434	https://doi.org/10.6084/m9.figshare.7797434	Corticosterone quantification	Corticosteroid_BXD_alldata.txt	figshare	doi.org/10.6084/m9.figshare.7797434	https://doi.org/10.6084/m9.figshare.7797434
mouse270_blood	Targeted LC-MS metabolomics	Xevo TQ-S mass spectrometer coupled to Acquity UPLC liquid chromatography system	Waters	LC-MS BXD51_F	Metabolites_BXD_alldata.xlsx	figshare	doi.org/10.6084/m9.figshare.7797434	https://doi.org/10.6084/m9.figshare.7797434	Corticosterone quantification	Corticosteroid_BXD_alldata.txt	figshare	doi.org/10.6084/m9.figshare.7797434	https://doi.org/10.6084/m9.figshare.7797434
mouse271_blood	Targeted LC-MS metabolomics	Xevo TQ-S mass spectrometer coupled to Acquity UPLC liquid chromatography system	Waters	LC-MS BXD51_A	Metabolites_BXD_alldata.xlsx	figshare	doi.org/10.6084/m9.figshare.7797434	https://doi.org/10.6084/m9.figshare.7797434	Corticosterone quantification	Corticosteroid_BXD_alldata.txt	figshare	doi.org/10.6084/m9.figshare.7797434	https://doi.org/10.6084/m9.figshare.7797434
mouse272_blood	Targeted LC-MS metabolomics	Xevo TQ-S mass spectrometer coupled to Acquity UPLC liquid chromatography system	Waters	LC-MS BXD51_B	Metabolites_BXD_alldata.xlsx	figshare	doi.org/10.6084/m9.figshare.7797434	https://doi.org/10.6084/m9.figshare.7797434	Corticosterone quantification	Corticosteroid_BXD_alldata.txt	figshare	doi.org/10.6084/m9.figshare.7797434	https://doi.org/10.6084/m9.figshare.7797434
mouse273_blood	Targeted LC-MS metabolomics	Xevo TQ-S mass spectrometer coupled to Acquity UPLC liquid chromatography system	Waters	LC-MS BXD51_E	Metabolites_BXD_alldata.xlsx	figshare	doi.org/10.6084/m9.figshare.7797434	https://doi.org/10.6084/m9.figshare.7797434	Corticosterone quantification	Corticosteroid_BXD_alldata.txt	figshare	doi.org/10.6084/m9.figshare.7797434	https://doi.org/10.6084/m9.figshare.7797434
mouse274_blood	Targeted LC-MS metabolomics	Xevo TQ-S mass spectrometer coupled to Acquity UPLC liquid chromatography system	Waters	LC-MS BXD51_G	Metabolites_BXD_alldata.xlsx	figshare	doi.org/10.6084/m9.figshare.7797434	https://doi.org/10.6084/m9.figshare.7797434	Corticosterone quantification	Corticosteroid_BXD_alldata.txt	figshare	doi.org/10.6084/m9.figshare.7797434	https://doi.org/10.6084/m9.figshare.7797434
mouse275_blood	Targeted LC-MS metabolomics	Xevo TQ-S mass spectrometer coupled to Acquity UPLC liquid chromatography system	Waters	LC-MS BXD55_A	Metabolites_BXD_alldata.xlsx	figshare	doi.org/10.6084/m9.figshare.7797434	https://doi.org/10.6084/m9.figshare.7797434	Corticosterone quantification	Corticosteroid_BXD_alldata.txt	figshare	doi.org/10.6084/m9.figshare.7797434	https://doi.org/10.6084/m9.figshare.7797434
mouse276_blood	Targeted LC-MS metabolomics	Xevo TQ-S mass spectrometer coupled to Acquity UPLC liquid chromatography system	Waters	LC-MS BXD55_B	Metabolites_BXD_alldata.xlsx	figshare	doi.org/10.6084/m9.figshare.7797434	https://doi.org/10.6084/m9.figshare.7797434	Corticosterone quantification	Corticosteroid_BXD_alldata.txt	figshare	doi.org/10.6084/m9.figshare.7797434	https://doi.org/10.6084/m9.figshare.7797434
mouse277_blood	Targeted LC-MS metabolomics	Xevo TQ-S mass spectrometer coupled to Acquity UPLC liquid chromatography system	Waters	LC-MS BXD55_C	Metabolites_BXD_alldata.xlsx	figshare	doi.org/10.6084/m9.figshare.7797434	https://doi.org/10.6084/m9.figshare.7797434	Corticosterone quantification	Corticosteroid_BXD_alldata.txt	figshare	doi.org/10.6084/m9.figshare.7797434	https://doi.org/10.6084/m9.figshare.7797434
mouse278_blood	Targeted LC-MS metabolomics	Xevo TQ-S mass spectrometer coupled to Acquity UPLC liquid chromatography system	Waters	LC-MS BXD55_D	Metabolites_BXD_alldata.xlsx	figshare	doi.org/10.6084/m9.figshare.7797434	https://doi.org/10.6084/m9.figshare.7797434	Corticosterone quantification	Corticosteroid_BXD_alldata.txt	figshare	doi.org/10.6084/m9.figshare.7797434	https://doi.org/10.6084/m9.figshare.7797434
mouse279_blood	Targeted LC-MS metabolomics	Xevo TQ-S mass spectrometer coupled to Acquity UPLC liquid chromatography system	Waters	LC-MS BXD55_E	Metabolites_BXD_alldata.xlsx	figshare	doi.org/10.6084/m9.figshare.7797434	https://doi.org/10.6084/m9.figshare.7797434	Corticosterone quantification	Corticosteroid_BXD_alldata.txt	figshare	doi.org/10.6084/m9.figshare.7797434	https://doi.org/10.6084/m9.figshare.7797434
mouse280_blood	Targeted LC-MS metabolomics	Xevo TQ-S mass spectrometer coupled to Acquity UPLC liquid chromatography system	Waters	LC-MS BXD55_F	Metabolites_BXD_alldata.xlsx	figshare	doi.org/10.6084/m9.figshare.7797434	https://doi.org/10.6084/m9.figshare.7797434	Corticosterone quantification	Corticosteroid_BXD_alldata.txt	figshare	doi.org/10.6084/m9.figshare.7797434	https://doi.org/10.6084/m9.figshare.7797434
mouse281_blood	Targeted LC-MS metabolomics	Xevo TQ-S mass spectrometer coupled to Acquity UPLC liquid chromatography system	Waters	LC-MS BXD56_A	Metabolites_BXD_alldata.xlsx	figshare	doi.org/10.6084/m9.figshare.7797434	https://doi.org/10.6084/m9.figshare.7797434	Corticosterone quantification	Corticosteroid_BXD_alldata.txt	figshare	doi.org/10.6084/m9.figshare.7797434	https://doi.org/10.6084/m9.figshare.7797434
mouse282_blood	Targeted LC-MS metabolomics	Xevo TQ-S mass spectrometer coupled to Acquity UPLC liquid chromatography system	Waters	LC-MS BXD56_C	Metabolites_BXD_alldata.xlsx	figshare	doi.org/10.6084/m9.figshare.7797434	https://doi.org/10.6084/m9.figshare.7797434	Corticosterone quantification	Corticosteroid_BXD_alldata.txt	figshare	doi.org/10.6084/m9.figshare.7797434	https://doi.org/10.6084/m9.figshare.7797434
mouse283_blood	Targeted LC-MS metabolomics	Xevo TQ-S mass spectrometer coupled to Acquity UPLC liquid chromatography system	Waters	LC-MS BXD56_G	Metabolites_BXD_alldata.xlsx	figshare	doi.org/10.6084/m9.figshare.7797434	https://doi.org/10.6084/m9.figshare.7797434	Corticosterone quantification	Corticosteroid_BXD_alldata.txt	figshare	doi.org/10.6084/m9.figshare.7797434	https://doi.org/10.6084/m9.figshare.7797434
mouse284_blood	Targeted LC-MS metabolomics	Xevo TQ-S mass spectrometer coupled to Acquity UPLC liquid chromatography system	Waters	LC-MS BXD56_B	Metabolites_BXD_alldata.xlsx	figshare	doi.org/10.6084/m9.figshare.7797434	https://doi.org/10.6084/m9.figshare.7797434	Corticosterone quantification	Corticosteroid_BXD_alldata.txt	figshare	doi.org/10.6084/m9.figshare.7797434	https://doi.org/10.6084/m9.figshare.7797434
mouse285_blood	Targeted LC-MS metabolomics	Xevo TQ-S mass spectrometer coupled to Acquity UPLC liquid chromatography system	Waters	LC-MS BXD56_D	Metabolites_BXD_alldata.xlsx	figshare	doi.org/10.6084/m9.figshare.7797434	https://doi.org/10.6084/m9.figshare.7797434	Corticosterone quantification	Corticosteroid_BXD_alldata.txt	figshare	doi.org/10.6084/m9.figshare.7797434	https://doi.org/10.6084/m9.figshare.7797434
mouse286_blood	Targeted LC-MS metabolomics	Xevo TQ-S mass spectrometer coupled to Acquity UPLC liquid chromatography system	Waters	LC-MS BXD56_E	Metabolites_BXD_alldata.xlsx	figshare	doi.org/10.6084/m9.figshare.7797434	https://doi.org/10.6084/m9.figshare.7797434	Corticosterone quantification	Corticosteroid_BXD_alldata.txt	figshare	doi.org/10.6084/m9.figshare.7797434	https://doi.org/10.6084/m9.figshare.7797434
mouse287_blood	Targeted LC-MS metabolomics	Xevo TQ-S mass spectrometer coupled to Acquity UPLC liquid chromatography system	Waters	LC-MS BXD56_F	Metabolites_BXD_alldata.xlsx	figshare	doi.org/10.6084/m9.figshare.7797434	https://doi.org/10.6084/m9.figshare.7797434	Corticosterone quantification	Corticosteroid_BXD_alldata.txt	figshare	doi.org/10.6084/m9.figshare.7797434	https://doi.org/10.6084/m9.figshare.7797434
mouse288_blood	Targeted LC-MS metabolomics	Xevo TQ-S mass spectrometer coupled to Acquity UPLC liquid chromatography system	Waters	LC-MS BXD61_A	Metabolites_BXD_alldata.xlsx	figshare	doi.org/10.6084/m9.figshare.7797434	https://doi.org/10.6084/m9.figshare.7797434	Corticosterone quantification	Corticosteroid_BXD_alldata.txt	figshare	doi.org/10.6084/m9.figshare.7797434	https://doi.org/10.6084/m9.figshare.7797434
mouse289_blood	Targeted LC-MS metabolomics	Xevo TQ-S mass spectrometer coupled to Acquity UPLC liquid chromatography system	Waters	LC-MS BXD61_B	Metabolites_BXD_alldata.xlsx	figshare	doi.org/10.6084/m9.figshare.7797434	https://doi.org/10.6084/m9.figshare.7797434	Corticosterone quantification	Corticosteroid_BXD_alldata.txt	figshare	doi.org/10.6084/m9.figshare.7797434	https://doi.org/10.6084/m9.figshare.7797434
mouse290_blood	Targeted LC-MS metabolomics	Xevo TQ-S mass spectrometer coupled to Acquity UPLC liquid chromatography system	Waters	LC-MS BXD61_E	Metabolites_BXD_alldata.xlsx	figshare	doi.org/10.6084/m9.figshare.7797434	https://doi.org/10.6084/m9.figshare.7797434	Corticosterone quantification	Corticosteroid_BXD_alldata.txt	figshare	doi.org/10.6084/m9.figshare.7797434	https://doi.org/10.6084/m9.figshare.7797434
mouse291_blood	Targeted LC-MS metabolomics	Xevo TQ-S mass spectrometer coupled to Acquity UPLC liquid chromatography system	Waters	LC-MS BXD61_G	Metabolites_BXD_alldata.xlsx	figshare	doi.org/10.6084/m9.figshare.7797434	https://doi.org/10.6084/m9.figshare.7797434	Corticosterone quantification	Corticosteroid_BXD_alldata.txt	figshare	doi.org/10.6084/m9.figshare.7797434	https://doi.org/10.6084/m9.figshare.7797434
mouse292_blood	Targeted LC-MS metabolomics	Xevo TQ-S mass spectrometer coupled to Acquity UPLC liquid chromatography system	Waters	LC-MS BXD61_H	Metabolites_BXD_alldata.xlsx	figshare	doi.org/10.6084/m9.figshare.7797434	https://doi.org/10.6084/m9.figshare.7797434	Corticosterone quantification	Corticosteroid_BXD_alldata.txt	figshare	doi.org/10.6084/m9.figshare.7797434	https://doi.org/10.6084/m9.figshare.7797434
mouse293_blood	Targeted LC-MS metabolomics	Xevo TQ-S mass spectrometer coupled to Acquity UPLC liquid chromatography system	Waters	LC-MS BXD61_C	Metabolites_BXD_alldata.xlsx	figshare	doi.org/10.6084/m9.figshare.7797434	https://doi.org/10.6084/m9.figshare.7797434	Corticosterone quantification	Corticosteroid_BXD_alldata.txt	figshare	doi.org/10.6084/m9.figshare.7797434	https://doi.org/10.6084/m9.figshare.7797434
mouse294_blood	Targeted LC-MS metabolomics	Xevo TQ-S mass spectrometer coupled to Acquity UPLC liquid chromatography system	Waters	LC-MS BXD61_D	Metabolites_BXD_alldata.xlsx	figshare	doi.org/10.6084/m9.figshare.7797434	https://doi.org/10.6084/m9.figshare.7797434	Corticosterone quantification	Corticosteroid_BXD_alldata.txt	figshare	doi.org/10.6084/m9.figshare.7797434	https://doi.org/10.6084/m9.figshare.7797434
mouse295_blood	Targeted LC-MS metabolomics	Xevo TQ-S mass spectrometer coupled to Acquity UPLC liquid chromatography system	Waters	LC-MS BXD61_F	Metabolites_BXD_alldata.xlsx	figshare	doi.org/10.6084/m9.figshare.7797434	https://doi.org/10.6084/m9.figshare.7797434	Corticosterone quantification	Corticosteroid_BXD_alldata.txt	figshare	doi.org/10.6084/m9.figshare.7797434	https://doi.org/10.6084/m9.figshare.7797434
mouse296_blood	Targeted LC-MS metabolomics	Xevo TQ-S mass spectrometer coupled to Acquity UPLC liquid chromatography system	Waters	LC-MS BXD64_A	Metabolites_BXD_alldata.xlsx	figshare	doi.org/10.6084/m9.figshare.7797434	https://doi.org/10.6084/m9.figshare.7797434	Corticosterone quantification	Corticosteroid_BXD_alldata.txt	figshare	doi.org/10.6084/m9.figshare.7797434	https://doi.org/10.6084/m9.figshare.7797434
mouse297_blood	Targeted LC-MS metabolomics	Xevo TQ-S mass spectrometer coupled to Acquity UPLC liquid chromatography system	Waters	LC-MS BXD64_E	Metabolites_BXD_alldata.xlsx	figshare	doi.org/10.6084/m9.figshare.7797434	https://doi.org/10.6084/m9.figshare.7797434	Corticosterone quantification	Corticosteroid_BXD_alldata.txt	figshare	doi.org/10.6084/m9.figshare.7797434	https://doi.org/10.6084/m9.figshare.7797434
mouse298_blood	Targeted LC-MS metabolomics	Xevo TQ-S mass spectrometer coupled to Acquity UPLC liquid chromatography system	Waters	LC-MS BXD64_E	Metabolites_BXD_alldata.xlsx	figshare	doi.org/10.6084/m9.figshare.7797434	https://doi.org/10.6084/m9.figshare.7797434	Corticosterone quantification	Corticosteroid_BXD_alldata.txt	figshare	doi.org/10.6084/m9.figshare.7797434	https://doi.org/10.6084/m9.figshare.7797434
mouse299_blood	Targeted LC-MS metabolomics	Xevo TQ-S mass spectrometer coupled to Acquity UPLC liquid chromatography system	Waters	LC-MS BXD64_G	Metabolites_BXD_alldata.xlsx	figshare	doi.org/10.6084/m9.figshare.7797434	https://doi.org/10.6084/m9.figshare.7797434	Corticosterone quantification	Corticosteroid_BXD_alldata.txt	figshare	doi.org/10.6084/m9.figshare.7797434	https://doi.org/10.6084/m9.figshare.7797434
mouse300_blood	Targeted LC-MS metabolomics	Xevo TQ-S mass spectrometer coupled to Acquity UPLC liquid chromatography system	Waters	LC-MS BXD64_C	Metabolites_BXD_alldata.xlsx	figshare	doi.org/10.6084/m9.figshare.7797434	https://doi.org/10.6084/m9.figshare.7797434	Corticosterone quantification	Corticosteroid_BXD_alldata.txt	figshare	doi.org/10.6084/m9.figshare.7797434	https://doi.org/10.6084/m9.figshare.7797434
mouse301_blood	Targeted LC-MS metabolomics	Xevo TQ-S mass spectrometer coupled to Acquity UPLC liquid chromatography system	Waters	LC-MS BXD64_D	Metabolites_BXD_alldata.xlsx	figshare	doi.org/10.6084/m9.figshare.7797434	https://doi.org/10.6084/m9.figshare.7797434	Corticosterone quantification	Corticosteroid_BXD_alldata.txt	figshare	doi.org/10.6084/m9.figshare.7797434	https://doi.org/10.6084/m9.figshare.7797434
mouse302_blood	Targeted LC-MS metabolomics	Xevo TQ-S mass spectrometer coupled to Acquity UPLC liquid chromatography system	Waters	LC-MS BXD64_F	Metabolites_BXD_alldata.xlsx	figshare	doi.org/10.6084/m9.figshare.7797434	https://doi.org/10.6084/m9.figshare.7797434	Corticosterone quantification	Corticosteroid_BXD_alldata.txt	figshare	doi.org/10.6084/m9.figshare.7797434	https://doi.org/10.6084/m9.figshare.7797434
mouse303_blood	Targeted LC-MS metabolomics	Xevo TQ-S mass spectrometer coupled to Acquity UPLC liquid chromatography system	Waters	LC-MS BXD64_H	Metabolites_BXD_alldata.xlsx	figshare	doi.org/10.6084/m9.figshare.7797434	https://doi.org/10.6084/m9.figshare.7797434	Corticosterone quantification	Corticosteroid_BXD_alldata.txt	figshare	doi.org/10.6084/m9.figshare.7797434	https://doi.org/10.6084/m9.figshare.7797434
mouse304_blood	Targeted LC-MS metabolomics	Xevo TQ-S mass spectrometer coupled to Acquity UPLC liquid chromatography system	Waters	LC-MS BXD65_A	Metabolites_BXD_alldata.xlsx	figshare	doi.org/10.6084/m9.figshare.7797434	https://doi.org/10.6084/m9.figshare.7797434	Corticosterone quantification	Corticosteroid_BXD_alldata.txt	figshare	doi.org/10.6084/m9.figshare.7797434	https://doi.org/10.6084/m9.figshare.7797434
mouse305_blood	Targeted LC-MS metabolomics	Xevo TQ-S mass spectrometer coupled to Acquity UPLC liquid chromatography system	Waters	LC-MS BXD65_B	Metabolites_BXD_alldata.xlsx	figshare	doi.org/10.6084/m9.figshare.7797434	https://doi.org/10.6084/m9.figshare.7797434	Corticosterone quantification	Corticosteroid_BXD_alldata.txt	figshare	doi.org/10.6084/m9.figshare.7797434	https://doi.org/10.6084/m9.figshare.7797434
mouse306_blood	Targeted LC-MS metabolomics	Xevo TQ-S mass spectrometer coupled to Acquity UPLC liquid chromatography system	Waters	LC-MS BXD65_F	Metabolites_BXD_alldata.xlsx	figshare	doi.org/10.6084/m9.figshare.7797434	https://doi.org/10.6084/m9.figshare.7797434	Corticosterone quantification	Corticosteroid_BXD_alldata.txt	figshare	doi.org/10.6084/m9.figshare.7797434	https://doi.org/10.6084/m9.figshare.7797434
mouse307_blood	Targeted LC-MS metabolomics	Xevo TQ-S mass spectrometer coupled to Acquity UPLC liquid chromatography system	Waters	LC-MS BXD65_C	Metabolites_BXD_alldata.xlsx	figshare	doi.org/10.6084/m9.figshare.7797434	https://doi.org/10.6084/m9.figshare.7797434	Corticosterone quantification	Corticosteroid_BXD_alldata.txt	figshare	doi.org/10.6084/m9.figshare.7797434	https://doi.org/10.6084/m9.figshare.7797434
mouse308_blood	Targeted LC-MS metabolomics	Xevo TQ-S mass spectrometer coupled to Acquity UPLC liquid chromatography system	Waters	LC-MS BXD65_D	Metabolites_BXD_alldata.xlsx	figshare	doi.org/10.6084/m9.figshare.7797434	https://doi.org/10.6084/m9.figshare.7797434	Corticosterone quantification	Corticosteroid_BXD_alldata.txt	figshare	doi.org/10.6084/m9.figshare.7797434	https://doi.org/10.6084/m9.figshare.7797434
mouse309_blood	Targeted LC-MS metabolomics	Xevo TQ-S mass spectrometer coupled to Acquity UPLC liquid chromatography system	Waters	LC-MS BXD65_E	Metabolites_BXD_alldata.xlsx	figshare	doi.org/10.6084/m9.figshare.7797434	https://doi.org/10.6084/m9.figshare.7797434	Corticosterone quantification	Corticosteroid_BXD_alldata.txt	figshare	doi.org/10.6084/m9.figshare.7797434	https://doi.org/10.6084/m9.figshare.7797434
mouse310_blood	Targeted LC-MS metabolomics	Xevo TQ-S mass spectrometer coupled to Acquity UPLC liquid chromatography system	Waters	LC-MS BXD65_G	Metabolites_BXD_alldata.xlsx	figshare	doi.org/10.6084/m9.figshare.7797434	https://doi.org/10.6084/m9.figshare.7797434	Corticosterone quantification	Corticosteroid_BXD_alldata.txt	figshare	doi.org/10.6084/m9.figshare.7797434	https://doi.org/10.6084/m9.figshare.7797434
mouse311_blood	Targeted LC-MS metabolomics	Xevo TQ-S mass spectrometer coupled to Acquity UPLC liquid chromatography system	Waters	LC-MS BXD66_A	Metabolites_BXD_alldata.xlsx	figshare	doi.org/10.6084/m9.figshare.7797434	https://doi.org/10.6084/m9.figshare.7797434	Corticosterone quantification	Corticosteroid_BXD_alldata.txt	figshare	doi.org/10.6084/m9.figshare.7797434	https://doi.org/10.6084/m9.figshare.7797434
mouse312_blood	Targeted LC-MS metabolomics	Xevo TQ-S mass spectrometer coupled to Acquity UPLC liquid chromatography system	Waters	LC-MS BXD66_C	Metabolites_BXD_alldata.xlsx	figshare	doi.org/10.6084/m9.figshare.7797434	https://doi.org/10.6084/m9.figshare.7797434	Corticosterone quantification	Corticosteroid_BXD_alldata.txt	figshare	doi.org/10.6084/m9.figshare.7797434	https://doi.org/10.6084/m9.figshare.7797434
mouse313_blood	Targeted LC-MS metabolomics	Xevo TQ-S mass spectrometer coupled to Acquity UPLC liquid chromatography system	Waters	LC-MS BXD66_D	Metabolites_BXD_alldata.xlsx	figshare	doi.org/10.6084/m9.figshare.7797434	https://doi.org/10.6084/m9.figshare.7797434	Corticosterone quantification	Corticosteroid_BXD_alldata.txt	figshare	doi.org/10.6084/m9.figshare.7797434	https://doi.org/10.6084/m9.figshare.7797434
mouse314_blood	Targeted LC-MS metabolomics	Xevo TQ-S mass spectrometer coupled to Acquity UPLC liquid chromatography system	Waters	LC-MS BXD66_B	Metabolites_BXD_alldata.xlsx	figshare	doi.org/10.6084/m9.figshare.7797434	https://doi.org/10.6084/m9.figshare.7797434	Corticosterone quantification	Corticosteroid_BXD_alldata.txt	figshare	doi.org/10.6084/m9.figshare.7797434	https://doi.org/10.6084/m9.figshare.7797434
mouse315_blood	Targeted LC-MS metabolomics	Xevo TQ-S mass spectrometer coupled to Acquity UPLC liquid chromatography system	Waters	LC-MS BXD66_E	Metabolites_BXD_alldata.xlsx	figshare	doi.org/10.6084/m9.figshare.7797434	https://doi.org/10.6084/m9.figshare.7797434	Corticosterone quantification	Corticosteroid_BXD_alldata.txt	figshare	doi.org/10.6084/m9.figshare.7797434	https://doi.org/10.6084/m9.figshare.7797434
mouse316_blood	Targeted LC-MS metabolomics	Xevo TQ-S mass spectrometer coupled to Acquity UPLC liquid chromatography system	Waters	LC-MS BXD66_F	Metabolites_BXD_alldata.xlsx	figshare	doi.org/10.6084/m9.figshare.7797434	https://doi.org/10.6084/m9.figshare.7797434	Corticosterone quantification	Corticosteroid_BXD_alldata.txt	figshare	doi.org/10.6084/m9.figshare.7797434	https://doi.org/10.6084/m9.figshare.7797434
mouse317_blood	Targeted LC-MS metabolomics	Xevo TQ-S mass spectrometer coupled to Acquity UPLC liquid chromatography system	Waters	LC-MS BXD67_A	Metabolites_BXD_alldata.xlsx	figshare	doi.org/10.6084/m9.figshare.7797434	https://doi.org/10.6084/m9.figshare.7797434	Corticosterone quantification	Corticosteroid_BXD_alldata.txt	figshare	doi.org/10.6084/m9.figshare.7797434	https://doi.org/10.6084/m9.figshare.7797434
mouse318_blood	Targeted LC-MS metabolomics	Xevo TQ-S mass spectrometer coupled to Acquity UPLC liquid chromatography system	Waters	LC-MS BXD67_C	Metabolites_BXD_alldata.xlsx	figshare	doi.org/10.6084/m9.figshare.7797434	https://doi.org/10.6084/m9.figshare.7797434	Corticosterone quantification	Corticosteroid_BXD_alldata.txt	figshare	doi.org/10.6084/m9.figshare.7797434	https://doi.org/10.6084/m9.figshare.7797434
mouse319_blood	Targeted LC-MS metabolomics	Xevo TQ-S mass spectrometer coupled to Acquity UPLC liquid chromatography system	Waters	LC-MS BXD67_E	Metabolites_BXD_alldata.xlsx	figshare	doi.org/10.6084/m9.figshare.7797434	https://doi.org/10.6084/m9.figshare.7797434	Corticosterone quantification	Corticosteroid_BXD_alldata.txt	figshare	doi.org/10.6084/m9.figshare.7797434	https://doi.org/10.6084/m9.figshare.7797434
mouse320_blood	Targeted LC-MS metabolomics	Xevo TQ-S mass spectrometer coupled to Acquity UPLC liquid chromatography system	Waters	LC-MS BXD67_G	Metabolites_BXD_alldata.xlsx	figshare	doi.org/10.6084/m9.figshare.7797434	https://doi.org/10.6084/m9.figshare.7797434	Corticosterone quantification	Corticosteroid_BXD_alldata.txt	figshare	doi.org/10.6084/m9.figshare.7797434	https://doi.org/10.6084/m9.figshare.7797434
mouse321_blood	Targeted LC-MS metabolomics	Xevo TQ-S mass spectrometer coupled to Acquity UPLC liquid chromatography system	Waters	LC-MS BXD67_B	Metabolites_BXD_alldata.xlsx	figshare	doi.org/10.6084/m9.figshare.7797434	https://doi.org/10.6084/m9.figshare.7797434	Corticosterone quantification	Corticosteroid_BXD_alldata.txt	figshare	doi.org/10.6084/m9.figshare.7797434	https://doi.org/10.6084/m9.figshare.7797434
mouse322_blood	Targeted LC-MS metabolomics	Xevo TQ-S mass spectrometer coupled to Acquity UPLC liquid chromatography system	Waters	LC-MS BXD67_D	Metabolites_BXD_alldata.xlsx	figshare	doi.org/10.6084/m9.figshare.7797434	https://doi.org/10.6084/m9.figshare.7797434	Corticosterone quantification	Corticosteroid_BXD_alldata.txt	figshare	doi.org/10.6084/m9.figshare.7797434	https://doi.org/10.6084/m9.figshare.7797434
mouse323_blood	Targeted LC-MS metabolomics	Xevo TQ-S mass spectrometer coupled to Acquity UPLC liquid chromatography system	Waters	LC-MS BXD67_F	Metabolites_BXD_alldata.xlsx	figshare	doi.org/10.6084/m9.figshare.7797434	https://doi.org/10.6084/m9.figshare.7797434	Corticosterone quantification	Corticosteroid_BXD_alldata.txt	figshare	doi.org/10.6084/m9.figshare.7797434	https://doi.org/10.6084/m9.figshare.7797434
mouse324_blood	Targeted LC-MS metabolomics	Xevo TQ-S mass spectrometer coupled to Acquity UPLC liquid chromatography system	Waters	LC-MS BXD67_H	Metabolites_BXD_alldata.xlsx	figshare	doi.org/10.6084/m9.figshare.7797434	https://doi.org/10.6084/m9.figshare.7797434	Corticosterone quantification	Corticosteroid_BXD_alldata.txt	figshare	doi.org/10.6084/m9.figshare.7797434	https://doi.org/10.6084/m9.figshare.7797434
mouse325_blood	Targeted LC-MS metabolomics	Xevo TQ-S mass spectrometer coupled to Acquity UPLC liquid chromatography system	Waters	LC-MS BXD70_A	Metabolites_BXD_alldata.xlsx	figshare	doi.org/10.6084/m9.figshare.7797434	https://doi.org/10.6084/m9.figshare.7797434	Corticosterone quantification	Corticosteroid_BXD_alldata.txt	figshare	doi.org/10.6084/m9.figshare.7797434	https://doi.org/10.6084/m9.figshare.7797434
mouse326_blood	Targeted LC-MS metabolomics	Xevo TQ-S mass spectrometer coupled to Acquity UPLC liquid chromatography system	Waters	LC-MS BXD70_C	Metabolites_BXD_alldata.xlsx	figshare	doi.org/10.6084/m9.figshare.7797434	https://doi.org/10.6084/m9.figshare.7797434	Corticosterone quantification	Corticosteroid_BXD_alldata.txt	figshare	doi.org/10.6084/m9.figshare.7797434	https://doi.org/10.6084/m9.figshare.7797434
mouse327_blood	Targeted LC-MS metabolomics	Xevo TQ-S mass spectrometer coupled to Acquity UPLC liquid chromatography system	Waters	LC-MS BXD70_D	Metabolites_BXD_alldata.xlsx	figshare	doi.org/10.6084/m9.figshare.7797434	https://doi.org/10.6084/m9.figshare.7797434	Corticosterone quantification	Corticosteroid_BXD_alldata.txt	figshare	doi.org/10.6084/m9.figshare.7797434	https://doi.org/10.6084/m9.figshare.7797434
mouse328_blood	Targeted LC-MS metabolomics	Xevo TQ-S mass spectrometer coupled to Acquity UPLC liquid chromatography system	Waters	LC-MS BXD70_G	Metabolites_BXD_alldata.xlsx	figshare	doi.org/10.6084/m9.figshare.7797434	https://doi.org/10.6084/m9.figshare.7797434	Corticosterone quantification	Corticosteroid_BXD_alldata.txt	figshare	doi.org/10.6084/m9.figshare.7797434	https://doi.org/10.6084/m9.figshare.7797434
mouse329_blood	Targeted LC-MS metabolomics	Xevo TQ-S mass spectrometer coupled to Acquity UPLC liquid chromatography system	Waters	LC-MS BXD70_H	Metabolites_BXD_alldata.xlsx	figshare	doi.org/10.6084/m9.figshare.7797434	https://doi.org/10.6084/m9.figshare.7797434	Corticosterone quantification	Corticosteroid_BXD_alldata.txt	figshare	doi.org/10.6084/m9.figshare.7797434	https://doi.org/10.6084/m9.figshare.7797434
mouse330_blood	Targeted LC-MS metabolomics	Xevo TQ-S mass spectrometer coupled to Acquity UPLC liquid chromatography system	Waters	LC-MS BXD70_B	Metabolites_BXD_alldata.xlsx	figshare	doi.org/10.6084/m9.figshare.7797434	https://doi.org/10.6084/m9.figshare.7797434	Corticosterone quantification	Corticosteroid_BXD_alldata.txt	figshare	doi.org/10.6084/m9.figshare.7797434	https://doi.org/10.6084/m9.figshare.7797434
mouse331_blood	Targeted LC-MS metabolomics	Xevo TQ-S mass spectrometer coupled to Acquity UPLC liquid chromatography system	Waters	LC-MS BXD70_E	Metabolites_BXD_alldata.xlsx	figshare	doi.org/10.6084/m9.figshare.7797434	https://doi.org/10.6084/m9.figshare.7797434	Corticosterone quantification	Corticosteroid_BXD_alldata.txt	figshare	doi.org/10.6084/m9.figshare.7797434	https://doi.org/10.6084/m9.figshare.7797434
mouse332_blood	Targeted LC-MS metabolomics	Xevo TQ-S mass spectrometer coupled to Acquity UPLC liquid chromatography system	Waters	LC-MS BXD70_F	Metabolites_BXD_alldata.xlsx	figshare	doi.org/10.6084/m9.figshare.7797434	https://doi.org/10.6084/m9.figshare.7797434	Corticosterone quantification	Corticosteroid_BXD_alldata.txt	figshare	doi.org/10.6084/m9.figshare.7797434	https://doi.org/10.6084/m9.figshare.7797434
mouse333_blood	Targeted LC-MS metabolomics	Xevo TQ-S mass spectrometer coupled to Acquity UPLC liquid chromatography system	Waters	LC-MS BXD71_A	Metabolites_BXD_alldata.xlsx	figshare	doi.org/10.6084/m9.figshare.7797434	https://doi.org/10.6084/m9.figshare.7797434	Corticosterone quantification	Corticosteroid_BXD_alldata.txt	figshare	doi.org/10.6084/m9.figshare.7797434	https://doi.org/10.6084/m9.figshare.7797434
mouse334_blood	Targeted LC-MS metabolomics	Xevo TQ-S mass spectrometer coupled to Acquity UPLC liquid chromatography system	Waters	LC-MS BXD71_C	Metabolites_BXD_alldata.xlsx	figshare	doi.org/10.6084/m9.figshare.7797434	https://doi.org/10.6084/m9.figshare.7797434	Corticosterone quantification	Corticosteroid_BXD_alldata.txt	figshare	doi.org/10.6084/m9.figshare.7797434	https://doi.org/10.6084/m9.figshare.7797434
mouse335_blood	Targeted LC-MS metabolomics	Xevo TQ-S mass spectrometer coupled to Acquity UPLC liquid chromatography system	Waters	LC-MS BXD71_E	Metabolites_BXD_alldata.xlsx	figshare	doi.org/10.6084/m9.figshare.7797434	https://doi.org/10.6084/m9.figshare.7797434	Corticosterone quantification	Corticosteroid_BXD_alldata.txt	figshare	doi.org/10.6084/m9.figshare.7797434	https://doi.org/10.6084/m9.figshare.7797434
mouse336_blood	Targeted LC-MS metabolomics	Xevo TQ-S mass spectrometer coupled to Acquity UPLC liquid chromatography system	Waters	LC-MS BXD71_G	Metabolites_BXD_alldata.xlsx	figshare	doi.org/10.6084/m9.figshare.7797434	https://doi.org/10.6084/m9.figshare.7797434	Corticosterone quantification	Corticosteroid_BXD_alldata.txt	figshare	doi.org/10.6084/m9.figshare.7797434	https://doi.org/10.6084/m9.figshare.7797434
mouse337_blood	Targeted LC-MS metabolomics	Xevo TQ-S mass spectrometer coupled to Acquity UPLC liquid chromatography system	Waters	LC-MS BXD71_D	Metabolites_BXD_alldata.xlsx	figshare	doi.org/10.6084/m9.figshare.7797434	https://doi.org/10.6084/m9.figshare.7797434	Corticosterone quantification	Corticosteroid_BXD_alldata.txt	figshare	doi.org/10.6084/m9.figshare.7797434	https://doi.org/10.6084/m9.figshare.7797434
mouse338_blood	Targeted LC-MS metabolomics	Xevo TQ-S mass spectrometer coupled to Acquity UPLC liquid chromatography system	Waters	LC-MS BXD71_F	Metabolites_BXD_alldata.xlsx	figshare	doi.org/10.6084/m9.figshare.7797434	https://doi.org/10.6084/m9.figshare.7797434	Corticosterone quantification	Corticosteroid_BXD_alldata.txt	figshare	doi.org/10.6084/m9.figshare.7797434	https://doi.org/10.6084/m9.figshare.7797434
mouse339_blood	Targeted LC-MS metabolomics	Xevo TQ-S mass spectrometer coupled to Acquity UPLC liquid chromatography system	Waters	LC-MS BXD71_H	Metabolites_BXD_alldata.xlsx	figshare	doi.org/10.6084/m9.figshare.7797434	https://doi.org/10.6084/m9.figshare.7797434	Corticosterone quantification	Corticosteroid_BXD_alldata.txt	figshare	doi.org/10.6084/m9.figshare.7797434	https://doi.org/10.6084/m9.figshare.7797434
mouse340_blood	Targeted LC-MS metabolomics	Xevo TQ-S mass spectrometer coupled to Acquity UPLC liquid chromatography system	Waters	LC-MS BXD73_D	Metabolites_BXD_alldata.xlsx	figshare	doi.org/10.6084/m9.figshare.7797434	https://doi.org/10.6084/m9.figshare.7797434	Corticosterone quantification	Corticosteroid_BXD_alldata.txt	figshare	doi.org/10.6084/m9.figshare.7797434	https://doi.org/10.6084/m9.figshare.7797434
mouse341_blood	Targeted LC-MS metabolomics	Xevo TQ-S mass spectrometer coupled to Acquity UPLC liquid chromatography system	Waters	LC-MS BXD73_E	Metabolites_BXD_alldata.xlsx	figshare	doi.org/10.6084/m9.figshare.7797434	https://doi.org/10.6084/m9.figshare.7797434	Corticosterone quantification	Corticosteroid_BXD_alldata.txt	figshare	doi.org/10.6084/m9.figshare.7797434	https://doi.org/10.6084/m9.figshare.7797434
mouse342_blood	Targeted LC-MS metabolomics	Xevo TQ-S mass spectrometer coupled to Acquity UPLC liquid chromatography system	Waters	LC-MS BXD73_F	Metabolites_BXD_alldata.xlsx	figshare	doi.org/10.6084/m9.figshare.7797434	https://doi.org/10.6084/m9.figshare.7797434	Corticosterone quantification	Corticosteroid_BXD_alldata.txt	figshare	doi.org/10.6084/m9.figshare.7797434	https://doi.org/10.6084/m9.figshare.7797434
mouse343_blood	Targeted LC-MS metabolomics	Xevo TQ-S mass spectrometer coupled to Acquity UPLC liquid chromatography system	Waters	LC-MS BXD73_A	Metabolites_BXD_alldata.xlsx	figshare	doi.org/10.6084/m9.figshare.7797434	https://doi.org/10.6084/m9.figshare.7797434	Corticosterone quantification	Corticosteroid_BXD_alldata.txt	figshare	doi.org/10.6084/m9.figshare.7797434	https://doi.org/10.6084/m9.figshare.7797434
mouse344_blood	Targeted LC-MS metabolomics	Xevo TQ-S mass spectrometer coupled to Acquity UPLC liquid chromatography system	Waters	LC-MS BXD73_B	Metabolites_BXD_alldata.xlsx	figshare	doi.org/10.6084/m9.figshare.7797434	https://doi.org/10.6084/m9.figshare.7797434	Corticosterone quantification	Corticosteroid_BXD_alldata.txt	figshare	doi.org/10.6084/m9.figshare.7797434	https://doi.org/10.6084/m9.figshare.7797434
mouse345_blood	Targeted LC-MS metabolomics	Xevo TQ-S mass spectrometer coupled to Acquity UPLC liquid chromatography system	Waters	LC-MS BXD73_C	Metabolites_BXD_alldata.xlsx	figshare	doi.org/10.6084/m9.figshare.7797434	https://doi.org/10.6084/m9.figshare.7797434	Corticosterone quantification	Corticosteroid_BXD_alldata.txt	figshare	doi.org/10.6084/m9.figshare.7797434	https://doi.org/10.6084/m9.figshare.7797434
mouse346_blood	Targeted LC-MS metabolomics	Xevo TQ-S mass spectrometer coupled to Acquity UPLC liquid chromatography system	Waters	LC-MS BXD75_A	Metabolites_BXD_alldata.xlsx	figshare	doi.org/10.6084/m9.figshare.7797434	https://doi.org/10.6084/m9.figshare.7797434	Corticosterone quantification	Corticosteroid_BXD_alldata.txt	figshare	doi.org/10.6084/m9.figshare.7797434	https://doi.org/10.6084/m9.figshare.7797434
mouse347_blood	Targeted LC-MS metabolomics	Xevo TQ-S mass spectrometer coupled to Acquity UPLC liquid chromatography system	Waters	LC-MS BXD75_C	Metabolites_BXD_alldata.xlsx	figshare	doi.org/10.6084/m9.figshare.7797434	https://doi.org/10.6084/m9.figshare.7797434	Corticosterone quantification	Corticosteroid_BXD_alldata.txt	figshare	doi.org/10.6084/m9.figshare.7797434	https://doi.org/10.6084/m9.figshare.7797434
mouse348_blood	Targeted LC-MS metabolomics	Xevo TQ-S mass spectrometer coupled to Acquity UPLC liquid chromatography system	Waters	LC-MS BXD75_D	Metabolites_BXD_alldata.xlsx	figshare	doi.org/10.6084/m9.figshare.7797434	https://doi.org/10.6084/m9.figshare.7797434	Corticosterone quantification	Corticosteroid_BXD_alldata.txt	figshare	doi.org/10.6084/m9.figshare.7797434	https://doi.org/10.6084/m9.figshare.7797434
mouse349_blood	Targeted LC-MS metabolomics	Xevo TQ-S mass spectrometer coupled to Acquity UPLC liquid chromatography system	Waters	LC-MS BXD75_H	Metabolites_BXD_alldata.xlsx	figshare	doi.org/10.6084/m9.figshare.7797434	https://doi.org/10.6084/m9.figshare.7797434	Corticosterone quantification	Corticosteroid_BXD_alldata.txt	figshare	doi.org/10.6084/m9.figshare.7797434	https://doi.org/10.6084/m9.figshare.7797434
mouse350_blood	Targeted LC-MS metabolomics	Xevo TQ-S mass spectrometer coupled to Acquity UPLC liquid chromatography system	Waters	LC-MS BXD75_B	Metabolites_BXD_alldata.xlsx	figshare	doi.org/10.6084/m9.figshare.7797434	https://doi.org/10.6084/m9.figshare.7797434	Corticosterone quantification	Corticosteroid_BXD_alldata.txt	figshare	doi.org/10.6084/m9.figshare.7797434	https://doi.org/10.6084/m9.figshare.7797434
mouse351_blood	Targeted LC-MS metabolomics	Xevo TQ-S mass spectrometer coupled to Acquity UPLC liquid chromatography system	Waters	LC-MS BXD75_E	Metabolites_BXD_alldata.xlsx	figshare	doi.org/10.6084/m9.figshare.7797434	https://doi.org/10.6084/m9.figshare.7797434	Corticosterone quantification	Corticosteroid_BXD_alldata.txt	figshare	doi.org/10.6084/m9.figshare.7797434	https://doi.org/10.6084/m9.figshare.7797434
mouse352_blood	Targeted LC-MS metabolomics	Xevo TQ-S mass spectrometer coupled to Acquity UPLC liquid chromatography system	Waters	LC-MS BXD75_F	Metabolites_BXD_alldata.xlsx	figshare	doi.org/10.6084/m9.figshare.7797434	https://doi.org/10.6084/m9.figshare.7797434	Corticosterone quantification	Corticosteroid_BXD_alldata.txt	figshare	doi.org/10.6084/m9.figshare.7797434	https://doi.org/10.6084/m9.figshare.7797434
mouse353_blood	Targeted LC-MS metabolomics	Xevo TQ-S mass spectrometer coupled to Acquity UPLC liquid chromatography system	Waters	LC-MS BXD75_G	Metabolites_BXD_alldata.xlsx	figshare	doi.org/10.6084/m9.figshare.7797434	https://doi.org/10.6084/m9.figshare.7797434	Corticosterone quantification	Corticosteroid_BXD_alldata.txt	figshare	doi.org/10.6084/m9.figshare.7797434	https://doi.org/10.6084/m9.figshare.7797434
mouse354_blood	Targeted LC-MS metabolomics	Xevo TQ-S mass spectrometer coupled to Acquity UPLC liquid chromatography system	Waters	LC-MS BXD79_B	Metabolites_BXD_alldata.xlsx	figshare	doi.org/10.6084/m9.figshare.7797434	https://doi.org/10.6084/m9.figshare.7797434	Corticosterone quantification	Corticosteroid_BXD_alldata.txt	figshare	doi.org/10.6084/m9.figshare.7797434	https://doi.org/10.6084/m9.figshare.7797434
mouse355_blood	Targeted LC-MS metabolomics	Xevo TQ-S mass spectrometer coupled to Acquity UPLC liquid chromatography system	Waters	LC-MS BXD79_D	Metabolites_BXD_alldata.xlsx	figshare	doi.org/10.6084/m9.figshare.7797434	https://doi.org/10.6084/m9.figshare.7797434	Corticosterone quantification	Corticosteroid_BXD_alldata.txt	figshare	doi.org/10.6084/m9.figshare.7797434	https://doi.org/10.6084/m9.figshare.7797434
mouse356_blood	Targeted LC-MS metabolomics	Xevo TQ-S mass spectrometer coupled to Acquity UPLC liquid chromatography system	Waters	LC-MS BXD79_A	Metabolites_BXD_alldata.xlsx	figshare	doi.org/10.6084/m9.figshare.7797434	https://doi.org/10.6084/m9.figshare.7797434	Corticosterone quantification	Corticosteroid_BXD_alldata.txt	figshare	doi.org/10.6084/m9.figshare.7797434	https://doi.org/10.6084/m9.figshare.7797434
mouse357_blood	Targeted LC-MS metabolomics	Xevo TQ-S mass spectrometer coupled to Acquity UPLC liquid chromatography system	Waters	LC-MS BXD79_C	Metabolites_BXD_alldata.xlsx	figshare	doi.org/10.6084/m9.figshare.7797434	https://doi.org/10.6084/m9.figshare.7797434	Corticosterone quantification	Corticosteroid_BXD_alldata.txt	figshare	doi.org/10.6084/m9.figshare.7797434	https://doi.org/10.6084/m9.figshare.7797434
mouse359_blood	Targeted LC-MS metabolomics	Xevo TQ-S mass spectrometer coupled to Acquity UPLC liquid chromatography system	Waters	LC-MS BXD81_C	Metabolites_BXD_alldata.xlsx	figshare	doi.org/10.6084/m9.figshare.7797434	https://doi.org/10.6084/m9.figshare.7797434	Corticosterone quantification	Corticosteroid_BXD_alldata.txt	figshare	doi.org/10.6084/m9.figshare.7797434	https://doi.org/10.6084/m9.figshare.7797434
mouse360_blood	Targeted LC-MS metabolomics	Xevo TQ-S mass spectrometer coupled to Acquity UPLC liquid chromatography system	Waters	LC-MS BXD81_E	Metabolites_BXD_alldata.xlsx	figshare	doi.org/10.6084/m9.figshare.7797434	https://doi.org/10.6084/m9.figshare.7797434	Corticosterone quantification	Corticosteroid_BXD_alldata.txt	figshare	doi.org/10.6084/m9.figshare.7797434	https://doi.org/10.6084/m9.figshare.7797434
mouse361_blood	Targeted LC-MS metabolomics	Xevo TQ-S mass spectrometer coupled to Acquity UPLC liquid chromatography system	Waters	LC-MS BXD81_F	Metabolites_BXD_alldata.xlsx	figshare	doi.org/10.6084/m9.figshare.7797434	https://doi.org/10.6084/m9.figshare.7797434	Corticosterone quantification	Corticosteroid_BXD_alldata.txt	figshare	doi.org/10.6084/m9.figshare.7797434	https://doi.org/10.6084/m9.figshare.7797434
mouse362_blood	Targeted LC-MS metabolomics	Xevo TQ-S mass spectrometer coupled to Acquity UPLC liquid chromatography system	Waters	LC-MS BXD81_B	Metabolites_BXD_alldata.xlsx	figshare	doi.org/10.6084/m9.figshare.7797434	https://doi.org/10.6084/m9.figshare.7797434	Corticosterone quantification	Corticosteroid_BXD_alldata.txt	figshare	doi.org/10.6084/m9.figshare.7797434	https://doi.org/10.6084/m9.figshare.7797434
mouse363_blood	Targeted LC-MS metabolomics	Xevo TQ-S mass spectrometer coupled to Acquity UPLC liquid chromatography system	Waters	LC-MS BXD81_D	Metabolites_BXD_alldata.xlsx	figshare	doi.org/10.6084/m9.figshare.7797434	https://doi.org/10.6084/m9.figshare.7797434	Corticosterone quantification	Corticosteroid_BXD_alldata.txt	figshare	doi.org/10.6084/m9.figshare.7797434	https://doi.org/10.6084/m9.figshare.7797434
mouse364_blood	Targeted LC-MS metabolomics	Xevo TQ-S mass spectrometer coupled to Acquity UPLC liquid chromatography system	Waters	LC-MS BXD81_G	Metabolites_BXD_alldata.xlsx	figshare	doi.org/10.6084/m9.figshare.7797434	https://doi.org/10.6084/m9.figshare.7797434	Corticosterone quantification	Corticosteroid_BXD_alldata.txt	figshare	doi.org/10.6084/m9.figshare.7797434	https://doi.org/10.6084/m9.figshare.7797434
mouse366_blood	Targeted LC-MS metabolomics	Xevo TQ-S mass spectrometer coupled to Acquity UPLC liquid chromatography system	Waters	LC-MS BXD83_A	Metabolites_BXD_alldata.xlsx	figshare	doi.org/10.6084/m9.figshare.7797434	https://doi.org/10.6084/m9.figshare.7797434	Corticosterone quantification	Corticosteroid_BXD_alldata.txt	figshare	doi.org/10.6084/m9.figshare.7797434	https://doi.org/10.6084/m9.figshare.7797434
mouse367_blood	Targeted LC-MS metabolomics	Xevo TQ-S mass spectrometer coupled to Acquity UPLC liquid chromatography system	Waters	LC-MS BXD83_B	Metabolites_BXD_alldata.xlsx	figshare	doi.org/10.6084/m9.figshare.7797434	https://doi.org/10.6084/m9.figshare.7797434	Corticosterone quantification	Corticosteroid_BXD_alldata.txt	figshare	doi.org/10.6084/m9.figshare.7797434	https://doi.org/10.6084/m9.figshare.7797434
mouse368_blood	Targeted LC-MS metabolomics	Xevo TQ-S mass spectrometer coupled to Acquity UPLC liquid chromatography system	Waters	LC-MS BXD83_F	Metabolites_BXD_alldata.xlsx	figshare	doi.org/10.6084/m9.figshare.7797434	https://doi.org/10.6084/m9.figshare.7797434	Corticosterone quantification	Corticosteroid_BXD_alldata.txt	figshare	doi.org/10.6084/m9.figshare.7797434	https://doi.org/10.6084/m9.figshare.7797434
mouse369_blood	Targeted LC-MS metabolomics	Xevo TQ-S mass spectrometer coupled to Acquity UPLC liquid chromatography system	Waters	LC-MS BXD83_C	Metabolites_BXD_alldata.xlsx	figshare	doi.org/10.6084/m9.figshare.7797434	https://doi.org/10.6084/m9.figshare.7797434	Corticosterone quantification	Corticosteroid_BXD_alldata.txt	figshare	doi.org/10.6084/m9.figshare.7797434	https://doi.org/10.6084/m9.figshare.7797434
mouse370_blood	Targeted LC-MS metabolomics	Xevo TQ-S mass spectrometer coupled to Acquity UPLC liquid chromatography system	Waters	LC-MS BXD83_D	Metabolites_BXD_alldata.xlsx	figshare	doi.org/10.6084/m9.figshare.7797434	https://doi.org/10.6084/m9.figshare.7797434	Corticosterone quantification	Corticosteroid_BXD_alldata.txt	figshare	doi.org/10.6084/m9.figshare.7797434	https://doi.org/10.6084/m9.figshare.7797434
mouse371_blood	Targeted LC-MS metabolomics	Xevo TQ-S mass spectrometer coupled to Acquity UPLC liquid chromatography system	Waters	LC-MS BXD83_E	Metabolites_BXD_alldata.xlsx	figshare	doi.org/10.6084/m9.figshare.7797434	https://doi.org/10.6084/m9.figshare.7797434	Corticosterone quantification	Corticosteroid_BXD_alldata.txt	figshare	doi.org/10.6084/m9.figshare.7797434	https://doi.org/10.6084/m9.figshare.7797434
mouse372_blood	Targeted LC-MS metabolomics	Xevo TQ-S mass spectrometer coupled to Acquity UPLC liquid chromatography system	Waters	LC-MS BXD84_A	Metabolites_BXD_alldata.xlsx	figshare	doi.org/10.6084/m9.figshare.7797434	https://doi.org/10.6084/m9.figshare.7797434	Corticosterone quantification	Corticosteroid_BXD_alldata.txt	figshare	doi.org/10.6084/m9.figshare.7797434	https://doi.org/10.6084/m9.figshare.7797434
mouse373_blood	Targeted LC-MS metabolomics	Xevo TQ-S mass spectrometer coupled to Acquity UPLC liquid chromatography system	Waters	LC-MS BXD84_B	Metabolites_BXD_alldata.xlsx	figshare	doi.org/10.6084/m9.figshare.7797434	https://doi.org/10.6084/m9.figshare.7797434	Corticosterone quantification	Corticosteroid_BXD_alldata.txt	figshare	doi.org/10.6084/m9.figshare.7797434	https://doi.org/10.6084/m9.figshare.7797434
mouse374_blood	Targeted LC-MS metabolomics	Xevo TQ-S mass spectrometer coupled to Acquity UPLC liquid chromatography system	Waters	LC-MS BXD84_D	Metabolites_BXD_alldata.xlsx	figshare	doi.org/10.6084/m9.figshare.7797434	https://doi.org/10.6084/m9.figshare.7797434	Corticosterone quantification	Corticosteroid_BXD_alldata.txt	figshare	doi.org/10.6084/m9.figshare.7797434	https://doi.org/10.6084/m9.figshare.7797434
mouse375_blood	Targeted LC-MS metabolomics	Xevo TQ-S mass spectrometer coupled to Acquity UPLC liquid chromatography system	Waters	LC-MS BXD84_H	Metabolites_BXD_alldata.xlsx	figshare	doi.org/10.6084/m9.figshare.7797434	https://doi.org/10.6084/m9.figshare.7797434	Corticosterone quantification	Corticosteroid_BXD_alldata.txt	figshare	doi.org/10.6084/m9.figshare.7797434	https://doi.org/10.6084/m9.figshare.7797434
mouse376_blood	Targeted LC-MS metabolomics	Xevo TQ-S mass spectrometer coupled to Acquity UPLC liquid chromatography system	Waters	LC-MS BXD84_C	Metabolites_BXD_alldata.xlsx	figshare	doi.org/10.6084/m9.figshare.7797434	https://doi.org/10.6084/m9.figshare.7797434	Corticosterone quantification	Corticosteroid_BXD_alldata.txt	figshare	doi.org/10.6084/m9.figshare.7797434	https://doi.org/10.6084/m9.figshare.7797434
mouse377_blood	Targeted LC-MS metabolomics	Xevo TQ-S mass spectrometer coupled to Acquity UPLC liquid chromatography system	Waters	LC-MS BXD84_E	Metabolites_BXD_alldata.xlsx	figshare	doi.org/10.6084/m9.figshare.7797434	https://doi.org/10.6084/m9.figshare.7797434	Corticosterone quantification	Corticosteroid_BXD_alldata.txt	figshare	doi.org/10.6084/m9.figshare.7797434	https://doi.org/10.6084/m9.figshare.7797434
mouse379_blood	Targeted LC-MS metabolomics	Xevo TQ-S mass spectrometer coupled to Acquity UPLC liquid chromatography system	Waters	LC-MS BXD84_I	Metabolites_BXD_alldata.xlsx	figshare	doi.org/10.6084/m9.figshare.7797434	https://doi.org/10.6084/m9.figshare.7797434	Corticosterone quantification	Corticosteroid_BXD_alldata.txt	figshare	doi.org/10.6084/m9.figshare.7797434	https://doi.org/10.6084/m9.figshare.7797434
mouse380_blood	Targeted LC-MS metabolomics	Xevo TQ-S mass spectrometer coupled to Acquity UPLC liquid chromatography system	Waters	LC-MS BXD85_A	Metabolites_BXD_alldata.xlsx	figshare	doi.org/10.6084/m9.figshare.7797434	https://doi.org/10.6084/m9.figshare.7797434	Corticosterone quantification	Corticosteroid_BXD_alldata.txt	figshare	doi.org/10.6084/m9.figshare.7797434	https://doi.org/10.6084/m9.figshare.7797434
mouse381_blood	Targeted LC-MS metabolomics	Xevo TQ-S mass spectrometer coupled to Acquity UPLC liquid chromatography system	Waters	LC-MS BXD85_B	Metabolites_BXD_alldata.xlsx	figshare	doi.org/10.6084/m9.figshare.7797434	https://doi.org/10.6084/m9.figshare.7797434	Corticosterone quantification	Corticosteroid_BXD_alldata.txt	figshare	doi.org/10.6084/m9.figshare.7797434	https://doi.org/10.6084/m9.figshare.7797434
mouse382_blood	Targeted LC-MS metabolomics	Xevo TQ-S mass spectrometer coupled to Acquity UPLC liquid chromatography system	Waters	LC-MS BXD87_B	Metabolites_BXD_alldata.xlsx	figshare	doi.org/10.6084/m9.figshare.7797434	https://doi.org/10.6084/m9.figshare.7797434	Corticosterone quantification	Corticosteroid_BXD_alldata.txt	figshare	doi.org/10.6084/m9.figshare.7797434	https://doi.org/10.6084/m9.figshare.7797434
mouse383_blood	Targeted LC-MS metabolomics	Xevo TQ-S mass spectrometer coupled to Acquity UPLC liquid chromatography system	Waters	LC-MS BXD87_C	Metabolites_BXD_alldata.xlsx	figshare	doi.org/10.6084/m9.figshare.7797434	https://doi.org/10.6084/m9.figshare.7797434	Corticosterone quantification	Corticosteroid_BXD_alldata.txt	figshare	doi.org/10.6084/m9.figshare.7797434	https://doi.org/10.6084/m9.figshare.7797434
mouse384_blood	Targeted LC-MS metabolomics	Xevo TQ-S mass spectrometer coupled to Acquity UPLC liquid chromatography system	Waters	LC-MS BXD87_D	Metabolites_BXD_alldata.xlsx	figshare	doi.org/10.6084/m9.figshare.7797434	https://doi.org/10.6084/m9.figshare.7797434	Corticosterone quantification	Corticosteroid_BXD_alldata.txt	figshare	doi.org/10.6084/m9.figshare.7797434	https://doi.org/10.6084/m9.figshare.7797434
mouse385_blood	Targeted LC-MS metabolomics	Xevo TQ-S mass spectrometer coupled to Acquity UPLC liquid chromatography system	Waters	LC-MS BXD87_G	Metabolites_BXD_alldata.xlsx	figshare	doi.org/10.6084/m9.figshare.7797434	https://doi.org/10.6084/m9.figshare.7797434	Corticosterone quantification	Corticosteroid_BXD_alldata.txt	figshare	doi.org/10.6084/m9.figshare.7797434	https://doi.org/10.6084/m9.figshare.7797434
mouse386_blood	Targeted LC-MS metabolomics	Xevo TQ-S mass spectrometer coupled to Acquity UPLC liquid chromatography system	Waters	LC-MS BXD87_H	Metabolites_BXD_alldata.xlsx	figshare	doi.org/10.6084/m9.figshare.7797434	https://doi.org/10.6084/m9.figshare.7797434	Corticosterone quantification	Corticosteroid_BXD_alldata.txt	figshare	doi.org/10.6084/m9.figshare.7797434	https://doi.org/10.6084/m9.figshare.7797434
mouse387_blood	Targeted LC-MS metabolomics	Xevo TQ-S mass spectrometer coupled to Acquity UPLC liquid chromatography system	Waters	LC-MS BXD87_A	Metabolites_BXD_alldata.xlsx	figshare	doi.org/10.6084/m9.figshare.7797434	https://doi.org/10.6084/m9.figshare.7797434	Corticosterone quantification	Corticosteroid_BXD_alldata.txt	figshare	doi.org/10.6084/m9.figshare.7797434	https://doi.org/10.6084/m9.figshare.7797434
mouse388_blood	Targeted LC-MS metabolomics	Xevo TQ-S mass spectrometer coupled to Acquity UPLC liquid chromatography system	Waters	LC-MS BXD87_E	Metabolites_BXD_alldata.xlsx	figshare	doi.org/10.6084/m9.figshare.7797434	https://doi.org/10.6084/m9.figshare.7797434	Corticosterone quantification	Corticosteroid_BXD_alldata.txt	figshare	doi.org/10.6084/m9.figshare.7797434	https://doi.org/10.6084/m9.figshare.7797434
mouse389_blood	Targeted LC-MS metabolomics	Xevo TQ-S mass spectrometer coupled to Acquity UPLC liquid chromatography system	Waters	LC-MS BXD87_F	Metabolites_BXD_alldata.xlsx	figshare	doi.org/10.6084/m9.figshare.7797434	https://doi.org/10.6084/m9.figshare.7797434	Corticosterone quantification	Corticosteroid_BXD_alldata.txt	figshare	doi.org/10.6084/m9.figshare.7797434	https://doi.org/10.6084/m9.figshare.7797434
mouse390_blood	Targeted LC-MS metabolomics	Xevo TQ-S mass spectrometer coupled to Acquity UPLC liquid chromatography system	Waters	LC-MS BXD87_I	Metabolites_BXD_alldata.xlsx	figshare	doi.org/10.6084/m9.figshare.7797434	https://doi.org/10.6084/m9.figshare.7797434	Corticosterone quantification	Corticosteroid_BXD_alldata.txt	figshare	doi.org/10.6084/m9.figshare.7797434	https://doi.org/10.6084/m9.figshare.7797434
mouse391_blood	Targeted LC-MS metabolomics	Xevo TQ-S mass spectrometer coupled to Acquity UPLC liquid chromatography system	Waters	LC-MS BXD89_A	Metabolites_BXD_alldata.xlsx	figshare	doi.org/10.6084/m9.figshare.7797434	https://doi.org/10.6084/m9.figshare.7797434	Corticosterone quantification	Corticosteroid_BXD_alldata.txt	figshare	doi.org/10.6084/m9.figshare.7797434	https://doi.org/10.6084/m9.figshare.7797434
mouse392_blood	Targeted LC-MS metabolomics	Xevo TQ-S mass spectrometer coupled to Acquity UPLC liquid chromatography system	Waters	LC-MS BXD89_B	Metabolites_BXD_alldata.xlsx	figshare	doi.org/10.6084/m9.figshare.7797434	https://doi.org/10.6084/m9.figshare.7797434	Corticosterone quantification	Corticosteroid_BXD_alldata.txt	figshare	doi.org/10.6084/m9.figshare.7797434	https://doi.org/10.6084/m9.figshare.7797434
mouse393_blood	Targeted LC-MS metabolomics	Xevo TQ-S mass spectrometer coupled to Acquity UPLC liquid chromatography system	Waters	LC-MS BXD89_E	Metabolites_BXD_alldata.xlsx	figshare	doi.org/10.6084/m9.figshare.7797434	https://doi.org/10.6084/m9.figshare.7797434	Corticosterone quantification	Corticosteroid_BXD_alldata.txt	figshare	doi.org/10.6084/m9.figshare.7797434	https://doi.org/10.6084/m9.figshare.7797434
mouse394_blood	Targeted LC-MS metabolomics	Xevo TQ-S mass spectrometer coupled to Acquity UPLC liquid chromatography system	Waters	LC-MS BXD89_C	Metabolites_BXD_alldata.xlsx	figshare	doi.org/10.6084/m9.figshare.7797434	https://doi.org/10.6084/m9.figshare.7797434	Corticosterone quantification	Corticosteroid_BXD_alldata.txt	figshare	doi.org/10.6084/m9.figshare.7797434	https://doi.org/10.6084/m9.figshare.7797434
mouse395_blood	Targeted LC-MS metabolomics	Xevo TQ-S mass spectrometer coupled to Acquity UPLC liquid chromatography system	Waters	LC-MS BXD89_D	Metabolites_BXD_alldata.xlsx	figshare	doi.org/10.6084/m9.figshare.7797434	https://doi.org/10.6084/m9.figshare.7797434	Corticosterone quantification	Corticosteroid_BXD_alldata.txt	figshare	doi.org/10.6084/m9.figshare.7797434	https://doi.org/10.6084/m9.figshare.7797434
mouse396_blood	Targeted LC-MS metabolomics	Xevo TQ-S mass spectrometer coupled to Acquity UPLC liquid chromatography system	Waters	LC-MS BXD89_F	Metabolites_BXD_alldata.xlsx	figshare	doi.org/10.6084/m9.figshare.7797434	https://doi.org/10.6084/m9.figshare.7797434	Corticosterone quantification	Corticosteroid_BXD_alldata.txt	figshare	doi.org/10.6084/m9.figshare.7797434	https://doi.org/10.6084/m9.figshare.7797434
mouse397_blood	Targeted LC-MS metabolomics	Xevo TQ-S mass spectrometer coupled to Acquity UPLC liquid chromatography system	Waters	LC-MS BXD90_C	Metabolites_BXD_alldata.xlsx	figshare	doi.org/10.6084/m9.figshare.7797434	https://doi.org/10.6084/m9.figshare.7797434	Corticosterone quantification	Corticosteroid_BXD_alldata.txt	figshare	doi.org/10.6084/m9.figshare.7797434	https://doi.org/10.6084/m9.figshare.7797434
mouse398_blood	Targeted LC-MS metabolomics	Xevo TQ-S mass spectrometer coupled to Acquity UPLC liquid chromatography system	Waters	LC-MS BXD90_F	Metabolites_BXD_alldata.xlsx	figshare	doi.org/10.6084/m9.figshare.7797434	https://doi.org/10.6084/m9.figshare.7797434	Corticosterone quantification	Corticosteroid_BXD_alldata.txt	figshare	doi.org/10.6084/m9.figshare.7797434	https://doi.org/10.6084/m9.figshare.7797434
mouse399_blood	Targeted LC-MS metabolomics	Xevo TQ-S mass spectrometer coupled to Acquity UPLC liquid chromatography system	Waters	LC-MS BXD90_F	Metabolites_BXD_alldata.xlsx	figshare	doi.org/10.6084/m9.figshare.7797434	https://doi.org/10.6084/m9.figshare.7797434	Corticosterone quantification	Corticosteroid_BXD_alldata.txt	figshare	doi.org/10.6084/m9.figshare.7797434	https://doi.org/10.6084/m9.figshare.7797434
mouse400_blood	Targeted LC-MS metabolomics	Xevo TQ-S mass spectrometer coupled to Acquity UPLC liquid chromatography system	Waters	LC-MS BXD90_B	Metabolites_BXD_alldata.xlsx	figshare	doi.org/10.6084/m9.figshare.7797434	https://doi.org/10.6084/m9.figshare.7797434	Corticosterone quantification	Corticosteroid_BXD_alldata.txt	figshare	doi.org/10.6084/m9.figshare.7797434	https://doi.org/10.6084/m9.figshare.7797434
mouse401_blood	Targeted LC-MS metabolomics	Xevo TQ-S mass spectrometer coupled to Acquity UPLC liquid chromatography system	Waters	LC-MS BXD90_D	Metabolites_BXD_alldata.xlsx	figshare	doi.org/10.6084/m9.figshare.7797434	https://doi.org/10.6084/m9.figshare.7797434	Corticosterone quantification	Corticosteroid_BXD_alldata.txt	figshare	doi.org/10.6084/m9.figshare.7797434	https://doi.org/10.6084/m9.figshare.7797434
mouse402_blood	Targeted LC-MS metabolomics	Xevo TQ-S mass spectrometer coupled to Acquity UPLC liquid chromatography system	Waters	LC-MS BXD90_E	Metabolites_BXD_alldata.xlsx	figshare	doi.org/10.6084/m9.figshare.7797434	https://doi.org/10.6084/m9.figshare.7797434	Corticosterone quantification	Corticosteroid_BXD_alldata.txt	figshare	doi.org/10.6084/m9.figshare.7797434	https://doi.org/10.6084/m9.figshare.7797434
mouse403_blood	Targeted LC-MS metabolomics	Xevo TQ-S mass spectrometer coupled to Acquity UPLC liquid chromatography system	Waters	LC-MS BXD95_A	Metabolites_BXD_alldata.xlsx	figshare	doi.org/10.6084/m9.figshare.7797434	https://doi.org/10.6084/m9.figshare.7797434	Corticosterone quantification	Corticosteroid_BXD_alldata.txt	figshare	doi.org/10.6084/m9.figshare.7797434	https://doi.org/10.6084/m9.figshare.7797434
mouse404_blood	Targeted LC-MS metabolomics	Xevo TQ-S mass spectrometer coupled to Acquity UPLC liquid chromatography system	Waters	LC-MS BXD95_B	Metabolites_BXD_alldata.xlsx	figshare	doi.org/10.6084/m9.figshare.7797434	https://doi.org/10.6084/m9.figshare.7797434	Corticosterone quantification	Corticosteroid_BXD_alldata.txt	figshare	doi.org/10.6084/m9.figshare.7797434	https://doi.org/10.6084/m9.figshare.7797434
mouse405_blood	Targeted LC-MS metabolomics	Xevo TQ-S mass spectrometer coupled to Acquity UPLC liquid chromatography system	Waters	LC-MS BXD95_E	Metabolites_BXD_alldata.xlsx	figshare	doi.org/10.6084/m9.figshare.7797434	https://doi.org/10.6084/m9.figshare.7797434	Corticosterone quantification	Corticosteroid_BXD_alldata.txt	figshare	doi.org/10.6084/m9.figshare.7797434	https://doi.org/10.6084/m9.figshare.7797434
mouse406_blood	Targeted LC-MS metabolomics	Xevo TQ-S mass spectrometer coupled to Acquity UPLC liquid chromatography system	Waters	LC-MS BXD95_C	Metabolites_BXD_alldata.xlsx	figshare	doi.org/10.6084/m9.figshare.7797434	https://doi.org/10.6084/m9.figshare.7797434	Corticosterone quantification	Corticosteroid_BXD_alldata.txt	figshare	doi.org/10.6084/m9.figshare.7797434	https://doi.org/10.6084/m9.figshare.7797434
mouse407_blood	Targeted LC-MS metabolomics	Xevo TQ-S mass spectrometer coupled to Acquity UPLC liquid chromatography system	Waters	LC-MS BXD95_D	Metabolites_BXD_alldata.xlsx	figshare	doi.org/10.6084/m9.figshare.7797434	https://doi.org/10.6084/m9.figshare.7797434	Corticosterone quantification	Corticosteroid_BXD_alldata.txt	figshare	doi.org/10.6084/m9.figshare.7797434	https://doi.org/10.6084/m9.figshare.7797434
mouse408_blood	Targeted LC-MS metabolomics	Xevo TQ-S mass spectrometer coupled to Acquity UPLC liquid chromatography system	Waters	LC-MS BXD95_F	Metabolites_BXD_alldata.xlsx	figshare	doi.org/10.6084/m9.figshare.7797434	https://doi.org/10.6084/m9.figshare.7797434	Corticosterone quantification	Corticosteroid_BXD_alldata.txt	figshare	doi.org/10.6084/m9.figshare.7797434	https://doi.org/10.6084/m9.figshare.7797434
mouse409_blood	Targeted LC-MS metabolomics	Xevo TQ-S mass spectrometer coupled to Acquity UPLC liquid chromatography system	Waters	LC-MS BXD96_C	Metabolites_BXD_alldata.xlsx	figshare	doi.org/10.6084/m9.figshare.7797434	https://doi.org/10.6084/m9.figshare.7797434	Corticosterone quantification	Corticosteroid_BXD_alldata.txt	figshare	doi.org/10.6084/m9.figshare.7797434	https://doi.org/10.6084/m9.figshare.7797434
mouse410_blood	Targeted LC-MS metabolomics	Xevo TQ-S mass spectrometer coupled to Acquity UPLC liquid chromatography system	Waters	LC-MS BXD96_D	Metabolites_BXD_alldata.xlsx	figshare	doi.org/10.6084/m9.figshare.7797434	https://doi.org/10.6084/m9.figshare.7797434	Corticosterone quantification	Corticosteroid_BXD_alldata.txt	figshare	doi.org/10.6084/m9.figshare.7797434	https://doi.org/10.6084/m9.figshare.7797434
mouse411_blood	Targeted LC-MS metabolomics	Xevo TQ-S mass spectrometer coupled to Acquity UPLC liquid chromatography system	Waters	LC-MS BXD96_E	Metabolites_BXD_alldata.xlsx	figshare	doi.org/10.6084/m9.figshare.7797434	https://doi.org/10.6084/m9.figshare.7797434	Corticosterone quantification	Corticosteroid_BXD_alldata.txt	figshare	doi.org/10.6084/m9.figshare.7797434	https://doi.org/10.6084/m9.figshare.7797434
mouse412_blood	Targeted LC-MS metabolomics	Xevo TQ-S mass spectrometer coupled to Acquity UPLC liquid chromatography system	Waters	LC-MS BXD96_F	Metabolites_BXD_alldata.xlsx	figshare	doi.org/10.6084/m9.figshare.7797434	https://doi.org/10.6084/m9.figshare.7797434	Corticosterone quantification	Corticosteroid_BXD_alldata.txt	figshare	doi.org/10.6084/m9.figshare.7797434	https://doi.org/10.6084/m9.figshare.7797434
mouse413_blood	Targeted LC-MS metabolomics	Xevo TQ-S mass spectrometer coupled to Acquity UPLC liquid chromatography system	Waters	LC-MS BXD96_A	Metabolites_BXD_alldata.xlsx	figshare	doi.org/10.6084/m9.figshare.7797434	https://doi.org/10.6084/m9.figshare.7797434	Corticosterone quantification	Corticosteroid_BXD_alldata.txt	figshare	doi.org/10.6084/m9.figshare.7797434	https://doi.org/10.6084/m9.figshare.7797434
mouse414_blood	Targeted LC-MS metabolomics	Xevo TQ-S mass spectrometer coupled to Acquity UPLC liquid chromatography system	Waters	LC-MS BXD96_B	Metabolites_BXD_alldata.xlsx	figshare	doi.org/10.6084/m9.figshare.7797434	https://doi.org/10.6084/m9.figshare.7797434	Corticosterone quantification	Corticosteroid_BXD_alldata.txt	figshare	doi.org/10.6084/m9.figshare.7797434	https://doi.org/10.6084/m9.figshare.7797434
mouse415_blood	Targeted LC-MS metabolomics	Xevo TQ-S mass spectrometer coupled to Acquity UPLC liquid chromatography system	Waters	LC-MS BXD96_G	Metabolites_BXD_alldata.xlsx	figshare	doi.org/10.6084/m9.figshare.7797434	https://doi.org/10.6084/m9.figshare.7797434	Corticosterone quantification	Corticosteroid_BXD_alldata.txt	figshare	doi.org/10.6084/m9.figshare.7797434	https://doi.org/10.6084/m9.figshare.7797434
mouse416_blood	Targeted LC-MS metabolomics	Xevo TQ-S mass spectrometer coupled to Acquity UPLC liquid chromatography system	Waters	LC-MS BXD96_H	Metabolites_BXD_alldata.xlsx	figshare	doi.org/10.6084/m9.figshare.7797434	https://doi.org/10.6084/m9.figshare.7797434	Corticosterone quantification	Corticosteroid_BXD_alldata.txt	figshare	doi.org/10.6084/m9.figshare.7797434	https://doi.org/10.6084/m9.figshare.7797434
mouse417_blood	Targeted LC-MS metabolomics	Xevo TQ-S mass spectrometer coupled to Acquity UPLC liquid chromatography system	Waters	LC-MS BXD97_A	Metabolites_BXD_alldata.xlsx	figshare	doi.org/10.6084/m9.figshare.7797434	https://doi.org/10.6084/m9.figshare.7797434	Corticosterone quantification	Corticosteroid_BXD_alldata.txt	figshare	doi.org/10.6084/m9.figshare.7797434	https://doi.org/10.6084/m9.figshare.7797434
mouse419_blood	Targeted LC-MS metabolomics	Xevo TQ-S mass spectrometer coupled to Acquity UPLC liquid chromatography system	Waters	LC-MS BXD97_D	Metabolites_BXD_alldata.xlsx	figshare	doi.org/10.6084/m9.figshare.7797434	https://doi.org/10.6084/m9.figshare.7797434	Corticosterone quantification	Corticosteroid_BXD_alldata.txt	figshare	doi.org/10.6084/m9.figshare.7797434	https://doi.org/10.6084/m9.figshare.7797434
mouse420_blood	Targeted LC-MS metabolomics	Xevo TQ-S mass spectrometer coupled to Acquity UPLC liquid chromatography system	Waters	LC-MS BXD97_E	Metabolites_BXD_alldata.xlsx	figshare	doi.org/10.6084/m9.figshare.7797434	https://doi.org/10.6084/m9.figshare.7797434	Corticosterone quantification	Corticosteroid_BXD_alldata.txt	figshare	doi.org/10.6084/m9.figshare.7797434	https://doi.org/10.6084/m9.figshare.7797434
mouse421_blood	Targeted LC-MS metabolomics	Xevo TQ-S mass spectrometer coupled to Acquity UPLC liquid chromatography system	Waters	LC-MS BXD97_B	Metabolites_BXD_alldata.xlsx	figshare	doi.org/10.6084/m9.figshare.7797434	https://doi.org/10.6084/m9.figshare.7797434	Corticosterone quantification	Corticosteroid_BXD_alldata.txt	figshare	doi.org/10.6084/m9.figshare.7797434	https://doi.org/10.6084/m9.figshare.7797434
mouse422_blood	Targeted LC-MS metabolomics	Xevo TQ-S mass spectrometer coupled to Acquity UPLC liquid chromatography system	Waters	LC-MS BXD97_C	Metabolites_BXD_alldata.xlsx	figshare	doi.org/10.6084/m9.figshare.7797434	https://doi.org/10.6084/m9.figshare.7797434	Corticosterone quantification	Corticosteroid_BXD_alldata.txt	figshare	doi.org/10.6084/m9.figshare.7797434	https://doi.org/10.6084/m9.figshare.7797434
mouse424_blood	Targeted LC-MS metabolomics	Xevo TQ-S mass spectrometer coupled to Acquity UPLC liquid chromatography system	Waters	LC-MS BXD97_F	Metabolites_BXD_alldata.xlsx	figshare	doi.org/10.6084/m9.figshare.7797434	https://doi.org/10.6084/m9.figshare.7797434	Corticosterone quantification	Corticosteroid_BXD_alldata.txt	figshare	doi.org/10.6084/m9.figshare.7797434	https://doi.org/10.6084/m9.figshare.7797434
mouse425_blood	Targeted LC-MS metabolomics	Xevo TQ-S mass spectrometer coupled to Acquity UPLC liquid chromatography system	Waters	LC-MS BXD98_A	Metabolites_BXD_alldata.xlsx	figshare	doi.org/10.6084/m9.figshare.7797434	https://doi.org/10.6084/m9.figshare.7797434	Corticosterone quantification	Corticosteroid_BXD_alldata.txt	figshare	doi.org/10.6084/m9.figshare.7797434	https://doi.org/10.6084/m9.figshare.7797434
mouse426_blood	Targeted LC-MS metabolomics	Xevo TQ-S mass spectrometer coupled to Acquity UPLC liquid chromatography system	Waters	LC-MS BXD98_B	Metabolites_BXD_alldata.xlsx	figshare	doi.org/10.6084/m9.figshare.7797434	https://doi.org/10.6084/m9.figshare.7797434	Corticosterone quantification	Corticosteroid_BXD_alldata.txt	figshare	doi.org/10.6084/m9.figshare.7797434	https://doi.org/10.6084/m9.figshare.7797434
mouse427_blood	Targeted LC-MS metabolomics	Xevo TQ-S mass spectrometer coupled to Acquity UPLC liquid chromatography system	Waters	LC-MS BXD98_F	Metabolites_BXD_alldata.xlsx	figshare	doi.org/10.6084/m9.figshare.7797434	https://doi.org/10.6084/m9.figshare.7797434	Corticosterone quantification	Corticosteroid_BXD_alldata.txt	figshare	doi.org/10.6084/m9.figshare.7797434	https://doi.org/10.6084/m9.figshare.7797434
mouse428_blood	Targeted LC-MS metabolomics	Xevo TQ-S mass spectrometer coupled to Acquity UPLC liquid chromatography system	Waters	LC-MS BXD98_C	Metabolites_BXD_alldata.xlsx	figshare	doi.org/10.6084/m9.figshare.7797434	https://doi.org/10.6084/m9.figshare.7797434	Corticosterone quantification	Corticosteroid_BXD_alldata.txt	figshare	doi.org/10.6084/m9.figshare.7797434	https://doi.org/10.6084/m9.figshare.7797434
mouse429_blood	Targeted LC-MS metabolomics	Xevo TQ-S mass spectrometer coupled to Acquity UPLC liquid chromatography system	Waters	LC-MS BXD98_D	Metabolites_BXD_alldata.xlsx	figshare	doi.org/10.6084/m9.figshare.7797434	https://doi.org/10.6084/m9.figshare.7797434	Corticosterone quantification	Corticosteroid_BXD_alldata.txt	figshare	doi.org/10.6084/m9.figshare.7797434	https://doi.org/10.6084/m9.figshare.7797434
mouse430_blood	Targeted LC-MS metabolomics	Xevo TQ-S mass spectrometer coupled to Acquity UPLC liquid chromatography system	Waters	LC-MS BXD98_E	Metabolites_BXD_alldata.xlsx	figshare	doi.org/10.6084/m9.figshare.7797434	https://doi.org/10.6084/m9.figshare.7797434	Corticosterone quantification	Corticosteroid_BXD_alldata.txt	figshare	doi.org/10.6084/m9.figshare.7797434	https://doi.org/10.6084/m9.figshare.7797434
mouse431_blood	Targeted LC-MS metabolomics	Xevo TQ-S mass spectrometer coupled to Acquity UPLC liquid chromatography system	Waters	LC-MS BXD100_A	Metabolites_BXD_alldata.xlsx	figshare	doi.org/10.6084/m9.figshare.7797434	https://doi.org/10.6084/m9.figshare.7797434	Corticosterone quantification	Corticosteroid_BXD_alldata.txt	figshare	doi.org/10.6084/m9.figshare.7797434	https://doi.org/10.6084/m9.figshare.7797434
mouse432_blood	Targeted LC-MS metabolomics	Xevo TQ-S mass spectrometer coupled to Acquity UPLC liquid chromatography system	Waters	LC-MS BXD100_C	Metabolites_BXD_alldata.xlsx	figshare	doi.org/10.6084/m9.figshare.7797434	https://doi.org/10.6084/m9.figshare.7797434	Corticosterone quantification	Corticosteroid_BXD_alldata.txt	figshare	doi.org/10.6084/m9.figshare.7797434	https://doi.org/10.6084/m9.figshare.7797434
mouse434_blood	Targeted LC-MS metabolomics	Xevo TQ-S mass spectrometer coupled to Acquity UPLC liquid chromatography system	Waters	LC-MS BXD100_G	Metabolites_BXD_alldata.xlsx	figshare	doi.org/10.6084/m9.figshare.7797434	https://doi.org/10.6084/m9.figshare.7797434	Corticosterone quantification	Corticosteroid_BXD_alldata.txt	figshare	doi.org/10.6084/m9.figshare.7797434	https://doi.org/10.6084/m9.figshare.7797434
mouse435_blood	Targeted LC-MS metabolomics	Xevo TQ-S mass spectrometer coupled to Acquity UPLC liquid chromatography system	Waters	LC-MS BXD100_B	Metabolites_BXD_alldata.xlsx	figshare	doi.org/10.6084/m9.figshare.7797434	https://doi.org/10.6084/m9.figshare.7797434	Corticosterone quantification	Corticosteroid_BXD_alldata.txt	figshare	doi.org/10.6084/m9.figshare.7797434	https://doi.org/10.6084/m9.figshare.7797434
mouse436_blood	Targeted LC-MS metabolomics	Xevo TQ-S mass spectrometer coupled to Acquity UPLC liquid chromatography system	Waters	LC-MS BXD100_D	Metabolites_BXD_alldata.xlsx	figshare	doi.org/10.6084/m9.figshare.7797434	https://doi.org/10.6084/m9.figshare.7797434	Corticosterone quantification	Corticosteroid_BXD_alldata.txt	figshare	doi.org/10.6084/m9.figshare.7797434	https://doi.org/10.6084/m9.figshare.7797434
mouse437_blood	Targeted LC-MS metabolomics	Xevo TQ-S mass spectrometer coupled to Acquity UPLC liquid chromatography system	Waters	LC-MS BXD100_F	Metabolites_BXD_alldata.xlsx	figshare	doi.org/10.6084/m9.figshare.7797434	https://doi.org/10.6084/m9.figshare.7797434	Corticosterone quantification	Corticosteroid_BXD_alldata.txt	figshare	doi.org/10.6084/m9.figshare.7797434	https://doi.org/10.6084/m9.figshare.7797434
mouse438_blood	Targeted LC-MS metabolomics	Xevo TQ-S mass spectrometer coupled to Acquity UPLC liquid chromatography system	Waters	LC-MS BXD100_H	Metabolites_BXD_alldata.xlsx	figshare	doi.org/10.6084/m9.figshare.7797434	https://doi.org/10.6084/m9.figshare.7797434	Corticosterone quantification	Corticosteroid_BXD_alldata.txt	figshare	doi.org/10.6084/m9.figshare.7797434	https://doi.org/10.6084/m9.figshare.7797434
mouse439_blood	Targeted LC-MS metabolomics	Xevo TQ-S mass spectrometer coupled to Acquity UPLC liquid chromatography system	Waters	LC-MS BXD101_A	Metabolites_BXD_alldata.xlsx	figshare	doi.org/10.6084/m9.figshare.7797434	https://doi.org/10.6084/m9.figshare.7797434	Corticosterone quantification	Corticosteroid_BXD_alldata.txt	figshare	doi.org/10.6084/m9.figshare.7797434	https://doi.org/10.6084/m9.figshare.7797434
mouse440_blood	Targeted LC-MS metabolomics	Xevo TQ-S mass spectrometer coupled to Acquity UPLC liquid chromatography system	Waters	LC-MS BXD101_B	Metabolites_BXD_alldata.xlsx	figshare	doi.org/10.6084/m9.figshare.7797434	https://doi.org/10.6084/m9.figshare.7797434	Corticosterone quantification	Corticosteroid_BXD_alldata.txt	figshare	doi.org/10.6084/m9.figshare.7797434	https://doi.org/10.6084/m9.figshare.7797434
mouse441_blood	Targeted LC-MS metabolomics	Xevo TQ-S mass spectrometer coupled to Acquity UPLC liquid chromatography system	Waters	LC-MS BXD103_A	Metabolites_BXD_alldata.xlsx	figshare	doi.org/10.6084/m9.figshare.7797434	https://doi.org/10.6084/m9.figshare.7797434	Corticosterone quantification	Corticosteroid_BXD_alldata.txt	figshare	doi.org/10.6084/m9.figshare.7797434	https://doi.org/10.6084/m9.figshare.7797434
mouse442_blood	Targeted LC-MS metabolomics	Xevo TQ-S mass spectrometer coupled to Acquity UPLC liquid chromatography system	Waters	LC-MS BXD103_C	Metabolites_BXD_alldata.xlsx	figshare	doi.org/10.6084/m9.figshare.7797434	https://doi.org/10.6084/m9.figshare.7797434	Corticosterone quantification	Corticosteroid_BXD_alldata.txt	figshare	doi.org/10.6084/m9.figshare.7797434	https://doi.org/10.6084/m9.figshare.7797434
mouse443_blood	Targeted LC-MS metabolomics	Xevo TQ-S mass spectrometer coupled to Acquity UPLC liquid chromatography system	Waters	LC-MS BXD103_E	Metabolites_BXD_alldata.xlsx	figshare	doi.org/10.6084/m9.figshare.7797434	https://doi.org/10.6084/m9.figshare.7797434	Corticosterone quantification	Corticosteroid_BXD_alldata.txt	figshare	doi.org/10.6084/m9.figshare.7797434	https://doi.org/10.6084/m9.figshare.7797434
mouse444_blood	Targeted LC-MS metabolomics	Xevo TQ-S mass spectrometer coupled to Acquity UPLC liquid chromatography system	Waters	LC-MS BXD103_B	Metabolites_BXD_alldata.xlsx	figshare	doi.org/10.6084/m9.figshare.7797434	https://doi.org/10.6084/m9.figshare.7797434	Corticosterone quantification	Corticosteroid_BXD_alldata.txt	figshare	doi.org/10.6084/m9.figshare.7797434	https://doi.org/10.6084/m9.figshare.7797434
mouse445_blood	Targeted LC-MS metabolomics	Xevo TQ-S mass spectrometer coupled to Acquity UPLC liquid chromatography system	Waters	LC-MS BXD103_D	Metabolites_BXD_alldata.xlsx	figshare	doi.org/10.6084/m9.figshare.7797434	https://doi.org/10.6084/m9.figshare.7797434	Corticosterone quantification	Corticosteroid_BXD_alldata.txt	figshare	doi.org/10.6084/m9.figshare.7797434	https://doi.org/10.6084/m9.figshare.7797434
mouse446_blood	Targeted LC-MS metabolomics	Xevo TQ-S mass spectrometer coupled to Acquity UPLC liquid chromatography system	Waters	LC-MS BXD103_F	Metabolites_BXD_alldata.xlsx	figshare	doi.org/10.6084/m9.figshare.7797434	https://doi.org/10.6084/m9.figshare.7797434	Corticosterone quantification	Corticosteroid_BXD_alldata.txt	figshare	doi.org/10.6084/m9.figshare.7797434	https://doi.org/10.6084/m9.figshare.7797434
mouse447_blood	Targeted LC-MS metabolomics	Xevo TQ-S mass spectrometer coupled to Acquity UPLC liquid chromatography system	Waters	LC-MS B6D2F1_A	Metabolites_BXD_alldata.xlsx	figshare	doi.org/10.6084/m9.figshare.7797434	https://doi.org/10.6084/m9.figshare.7797434	Corticosterone quantification	Corticosteroid_BXD_alldata.txt	figshare	doi.org/10.6084/m9.figshare.7797434	https://doi.org/10.6084/m9.figshare.7797434
mouse448_blood	Targeted LC-MS metabolomics	Xevo TQ-S mass spectrometer coupled to Acquity UPLC liquid chromatography system	Waters	LC-MS B6D2F1_C	Metabolites_BXD_alldata.xlsx	figshare	doi.org/10.6084/m9.figshare.7797434	https://doi.org/10.6084/m9.figshare.7797434	Corticosterone quantification	Corticosteroid_BXD_alldata.txt	figshare	doi.org/10.6084/m9.figshare.7797434	https://doi.org/10.6084/m9.figshare.7797434
mouse449_blood	Targeted LC-MS metabolomics	Xevo TQ-S mass spectrometer coupled to Acquity UPLC liquid chromatography system	Waters	LC-MS B6D2F1_E	Metabolites_BXD_alldata.xlsx	figshare	doi.org/10.6084/m9.figshare.7797434	https://doi.org/10.6084/m9.figshare.7797434	Corticosterone quantification	Corticosteroid_BXD_alldata.txt	figshare	doi.org/10.6084/m9.figshare.7797434	https://doi.org/10.6084/m9.figshare.7797434
mouse451_blood	Targeted LC-MS metabolomics	Xevo TQ-S mass spectrometer coupled to Acquity UPLC liquid chromatography system	Waters	LC-MS B6D2F1_F	Metabolites_BXD_alldata.xlsx	figshare	doi.org/10.6084/m9.figshare.7797434	https://doi.org/10.6084/m9.figshare.7797434	Corticosterone quantification	Corticosteroid_BXD_alldata.txt	figshare	doi.org/10.6084/m9.figshare.7797434	https://doi.org/10.6084/m9.figshare.7797434
mouse452_blood	Targeted LC-MS metabolomics	Xevo TQ-S mass spectrometer coupled to Acquity UPLC liquid chromatography system	Waters	LC-MS B6D2F1_D	Metabolites_BXD_alldata.xlsx	figshare	doi.org/10.6084/m9.figshare.7797434	https://doi.org/10.6084/m9.figshare.7797434	Corticosterone quantification	Corticosteroid_BXD_alldata.txt	figshare	doi.org/10.6084/m9.figshare.7797434	https://doi.org/10.6084/m9.figshare.7797434
mouse453_blood	Targeted LC-MS metabolomics	Xevo TQ-S mass spectrometer coupled to Acquity UPLC liquid chromatography system	Waters	LC-MS B6D2F1_F	Metabolites_BXD_alldata.xlsx	figshare	doi.org/10.6084/m9.figshare.7797434	https://doi.org/10.6084/m9.figshare.7797434	Corticosterone quantification	Corticosteroid_BXD_alldata.txt	figshare	doi.org/10.6084/m9.figshare.7797434	https://doi.org/10.6084/m9.figshare.7797434
mouse455_blood	Targeted LC-MS metabolomics	Xevo TQ-S mass spectrometer coupled to Acquity UPLC liquid chromatography system	Waters	LC-MS C57BL6_A	Metabolites_BXD_alldata.xlsx	figshare	doi.org/10.6084/m9.figshare.7797434	https://doi.org/10.6084/m9.figshare.7797434	Corticosterone quantification	Corticosteroid_BXD_alldata.txt	figshare	doi.org/10.6084/m9.figshare.7797434	https://doi.org/10.6084/m9.figshare.7797434
mouse456_blood	Targeted LC-MS metabolomics	Xevo TQ-S mass spectrometer coupled to Acquity UPLC liquid chromatography system	Waters	LC-MS C57BL6_C	Metabolites_BXD_alldata.xlsx	figshare	doi.org/10.6084/m9.figshare.7797434	https://doi.org/10.6084/m9.figshare.7797434	Corticosterone quantification	Corticosteroid_BXD_alldata.txt	figshare	doi.org/10.6084/m9.figshare.7797434	https://doi.org/10.6084/m9.figshare.7797434
mouse457_blood	Targeted LC-MS metabolomics	Xevo TQ-S mass spectrometer coupled to Acquity UPLC liquid chromatography system	Waters	LC-MS C57BL6_D	Metabolites_BXD_alldata.xlsx	figshare	doi.org/10.6084/m9.figshare.7797434	https://doi.org/10.6084/m9.figshare.7797434	Corticosterone quantification	Corticosteroid_BXD_alldata.txt	figshare	doi.org/10.6084/m9.figshare.7797434	https://doi.org/10.6084/m9.figshare.7797434
mouse458_blood	Targeted LC-MS metabolomics	Xevo TQ-S mass spectrometer coupled to Acquity UPLC liquid chromatography system	Waters	LC-MS C57BL6_B	Metabolites_BXD_alldata.xlsx	figshare	doi.org/10.6084/m9.figshare.7797434	https://doi.org/10.6084/m9.figshare.7797434	Corticosterone quantification	Corticosteroid_BXD_alldata.txt	figshare	doi.org/10.6084/m9.figshare.7797434	https://doi.org/10.6084/m9.figshare.7797434
mouse459_blood	Targeted LC-MS metabolomics	Xevo TQ-S mass spectrometer coupled to Acquity UPLC liquid chromatography system	Waters	LC-MS C57BL6_E	Metabolites_BXD_alldata.xlsx	figshare	doi.org/10.6084/m9.figshare.7797434	https://doi.org/10.6084/m9.figshare.7797434	Corticosterone quantification	Corticosteroid_BXD_alldata.txt	figshare	doi.org/10.6084/m9.figshare.7797434	https://doi.org/10.6084/m9.figshare.7797434
mouse460_blood	Targeted LC-MS metabolomics	Xevo TQ-S mass spectrometer coupled to Acquity UPLC liquid chromatography system	Waters	LC-MS C57BL6_F	Metabolites_BXD_alldata.xlsx	figshare	doi.org/10.6084/m9.figshare.7797434	https://doi.org/10.6084/m9.figshare.7797434	Corticosterone quantification	Corticosteroid_BXD_alldata.txt	figshare	doi.org/10.6084/m9.figshare.7797434	https://doi.org/10.6084/m9.figshare.7797434
mouse462_blood	Targeted LC-MS metabolomics	Xevo TQ-S mass spectrometer coupled to Acquity UPLC liquid chromatography system	Waters	LC-MS C57BL6_L	Metabolites_BXD_alldata.xlsx	figshare	doi.org/10.6084/m9.figshare.7797434	https://doi.org/10.6084/m9.figshare.7797434	Corticosterone quantification	Corticosteroid_BXD_alldata.txt	figshare	doi.org/10.6084/m9.figshare.7797434	https://doi.org/10.6084/m9.figshare.7797434
mouse463_blood	Targeted LC-MS metabolomics	Xevo TQ-S mass spectrometer coupled to Acquity UPLC liquid chromatography system	Waters	LC-MS C57BL6_M	Metabolites_BXD_alldata.xlsx	figshare	doi.org/10.6084/m9.figshare.7797434	https://doi.org/10.6084/m9.figshare.7797434	Corticosterone quantification	Corticosteroid_BXD_alldata.txt	figshare	doi.org/10.6084/m9.figshare.7797434	https://doi.org/10.6084/m9.figshare.7797434
mouse465_blood	Targeted LC-MS metabolomics	Xevo TQ-S mass spectrometer coupled to Acquity UPLC liquid chromatography system	Waters	LC-MS C57BL6_J	Metabolites_BXD_alldata.xlsx	figshare	doi.org/10.6084/m9.figshare.7797434	https://doi.org/10.6084/m9.figshare.7797434	Corticosterone quantification	Corticosteroid_BXD_alldata.txt	figshare	doi.org/10.6084/m9.figshare.7797434	https://doi.org/10.6084/m9.figshare.7797434
mouse466_blood	Targeted LC-MS metabolomics	Xevo TQ-S mass spectrometer coupled to Acquity UPLC liquid chromatography system	Waters	LC-MS C57BL6_N	Metabolites_BXD_alldata.xlsx	figshare	doi.org/10.6084/m9.figshare.7797434	https://doi.org/10.6084/m9.figshare.7797434	Corticosterone quantification	Corticosteroid_BXD_alldata.txt	figshare	doi.org/10.6084/m9.figshare.7797434	https://doi.org/10.6084/m9.figshare.7797434
mouse468_blood	Targeted LC-MS metabolomics	Xevo TQ-S mass spectrometer coupled to Acquity UPLC liquid chromatography system	Waters	LC-MS D2B6F1_A	Metabolites_BXD_alldata.xlsx	figshare	doi.org/10.6084/m9.figshare.7797434	https://doi.org/10.6084/m9.figshare.7797434	Corticosterone quantification	Corticosteroid_BXD_alldata.txt	figshare	doi.org/10.6084/m9.figshare.7797434	https://doi.org/10.6084/m9.figshare.7797434
mouse469_blood	Targeted LC-MS metabolomics	Xevo TQ-S mass spectrometer coupled to Acquity UPLC liquid chromatography system	Waters	LC-MS D2B6F1_C	Metabolites_BXD_alldata.xlsx	figshare	doi.org/10.6084/m9.figshare.7797434	https://doi.org/10.6084/m9.figshare.7797434	Corticosterone quantification	Corticosteroid_BXD_alldata.txt	figshare	doi.org/10.6084/m9.figshare.7797434	https://doi.org/10.6084/m9.figshare.7797434
mouse471_blood	Targeted LC-MS metabolomics	Xevo TQ-S mass spectrometer coupled to Acquity UPLC liquid chromatography system	Waters	LC-MS D2B6F1_G	Metabolites_BXD_alldata.xlsx	figshare	doi.org/10.6084/m9.figshare.7797434	https://doi.org/10.6084/m9.figshare.7797434	Corticosterone quantification	Corticosteroid_BXD_alldata.txt	figshare	doi.org/10.6084/m9.figshare.7797434	https://doi.org/10.6084/m9.figshare.7797434
mouse472_blood	Targeted LC-MS metabolomics	Xevo TQ-S mass spectrometer coupled to Acquity UPLC liquid chromatography system	Waters	LC-MS D2B6F1_B	Metabolites_BXD_alldata.xlsx	figshare	doi.org/10.6084/m9.figshare.7797434	https://doi.org/10.6084/m9.figshare.7797434	Corticosterone quantification	Corticosteroid_BXD_alldata.txt	figshare	doi.org/10.6084/m9.figshare.7797434	https://doi.org/10.6084/m9.figshare.7797434
mouse473_blood	Targeted LC-MS metabolomics	Xevo TQ-S mass spectrometer coupled to Acquity UPLC liquid chromatography system	Waters	LC-MS D2B6F1_D	Metabolites_BXD_alldata.xlsx	figshare	doi.org/10.6084/m9.figshare.7797434	https://doi.org/10.6084/m9.figshare.7797434	Corticosterone quantification	Corticosteroid_BXD_alldata.txt	figshare	doi.org/10.6084/m9.figshare.7797434	https://doi.org/10.6084/m9.figshare.7797434
mouse474_blood	Targeted LC-MS metabolomics	Xevo TQ-S mass spectrometer coupled to Acquity UPLC liquid chromatography system	Waters	LC-MS D2B6F1_E	Metabolites_BXD_alldata.xlsx	figshare	doi.org/10.6084/m9.figshare.7797434	https://doi.org/10.6084/m9.figshare.7797434	Corticosterone quantification	Corticosteroid_BXD_alldata.txt	figshare	doi.org/10.6084/m9.figshare.7797434	https://doi.org/10.6084/m9.figshare.7797434
mouse475_blood	Targeted LC-MS metabolomics	Xevo TQ-S mass spectrometer coupled to Acquity UPLC liquid chromatography system	Waters	LC-MS D2B6F1_F	Metabolites_BXD_alldata.xlsx	figshare	doi.org/10.6084/m9.figshare.7797434	https://doi.org/10.6084/m9.figshare.7797434	Corticosterone quantification	Corticosteroid_BXD_alldata.txt	figshare	doi.org/10.6084/m9.figshare.7797434	https://doi.org/10.6084/m9.figshare.7797434
mouse476_blood	Targeted LC-MS metabolomics	Xevo TQ-S mass spectrometer coupled to Acquity UPLC liquid chromatography system	Waters	LC-MS D2B6F1_H	Metabolites_BXD_alldata.xlsx	figshare	doi.org/10.6084/m9.figshare.7797434	https://doi.org/10.6084/m9.figshare.7797434	Corticosterone quantification	Corticosteroid_BXD_alldata.txt	figshare	doi.org/10.6084/m9.figshare.7797434	https://doi.org/10.6084/m9.figshare.7797434
mouse478_blood	Targeted LC-MS metabolomics	Xevo TQ-S mass spectrometer coupled to Acquity UPLC liquid chromatography system	Waters	LC-MS DBA_C	Metabolites_BXD_alldata.xlsx	figshare	doi.org/10.6084/m9.figshare.7797434	https://doi.org/10.6084/m9.figshare.7797434	Corticosterone quantification	Corticosteroid_BXD_alldata.txt	figshare	doi.org/10.6084/m9.figshare.7797434	https://doi.org/10.6084/m9.figshare.7797434
mouse479_blood	Targeted LC-MS metabolomics	Xevo TQ-S mass spectrometer coupled to Acquity UPLC liquid chromatography system	Waters	LC-MS DBA_E	Metabolites_BXD_alldata.xlsx	figshare	doi.org/10.6084/m9.figshare.7797434	https://doi.org/10.6084/m9.figshare.7797434	Corticosterone quantification	Corticosteroid_BXD_alldata.txt	figshare	doi.org/10.6084/m9.figshare.7797434	https://doi.org/10.6084/m9.figshare.7797434
mouse481_blood	Targeted LC-MS metabolomics	Xevo TQ-S mass spectrometer coupled to Acquity UPLC liquid chromatography system	Waters	LC-MS DBA_D	Metabolites_BXD_alldata.xlsx	figshare	doi.org/10.6084/m9.figshare.7797434	https://doi.org/10.6084/m9.figshare.7797434	Corticosterone quantification	Corticosteroid_BXD_alldata.txt	figshare	doi.org/10.6084/m9.figshare.7797434	https://doi.org/10.6084/m9.figshare.7797434
mouse482_blood	Targeted LC-MS metabolomics	Xevo TQ-S mass spectrometer coupled to Acquity UPLC liquid chromatography system	Waters	LC-MS DBA_F	Metabolites_BXD_alldata.xlsx	figshare	doi.org/10.6084/m9.figshare.7797434	https://doi.org/10.6084/m9.figshare.7797434	Corticosterone quantification	Corticosteroid_BXD_alldata.txt	figshare	doi.org/10.6084/m9.figshare.7797434	https://doi.org/10.6084/m9.figshare.7797434
mouse483_blood	Targeted LC-MS metabolomics	Xevo TQ-S mass spectrometer coupled to Acquity UPLC liquid chromatography system	Waters	LC-MS DBA_G	Metabolites_BXD_alldata.xlsx	figshare	doi.org/10.6084/m9.figshare.7797434	https://doi.org/10.6084/m9.figshare.7797434	Corticosterone quantification	Corticosteroid_BXD_alldata.txt	figshare	doi.org/10.6084/m9.figshare.7797434	https://doi.org/10.6084/m9.figshare.7797434
mouse484_blood	Targeted LC-MS metabolomics	Xevo TQ-S mass spectrometer coupled to Acquity UPLC liquid chromatography system	Waters	LC-MS DBA_I	Metabolites_BXD_alldata.xlsx	figshare	doi.org/10.6084/m9.figshare.7797434	https://doi.org/10.6084/m9.figshare.7797434	Corticosterone quantification	Corticosteroid_BXD_alldata.txt	figshare	doi.org/10.6084/m9.figshare.7797434	https://doi.org/10.6084/m9.figshare.7797434
mouse485_blood	Targeted LC-MS metabolomics	Xevo TQ-S mass spectrometer coupled to Acquity UPLC liquid chromatography system	Waters	LC-MS DBA_J	Metabolites_BXD_alldata.xlsx	figshare	doi.org/10.6084/m9.figshare.7797434	https://doi.org/10.6084/m9.figshare.7797434	Corticosterone quantification	Corticosteroid_BXD_alldata.txt	figshare	doi.org/10.6084/m9.figshare.7797434	https://doi.org/10.6084/m9.figshare.7797434
mouse486_blood	Targeted LC-MS metabolomics	Xevo TQ-S mass spectrometer coupled to Acquity UPLC liquid chromatography system	Waters	LC-MS DBA_M	Metabolites_BXD_alldata.xlsx	figshare	doi.org/10.6084/m9.figshare.7797434	https://doi.org/10.6084/m9.figshare.7797434	Corticosterone quantification	Corticosteroid_BXD_alldata.txt	figshare	doi.org/10.6084/m9.figshare.7797434	https://doi.org/10.6084/m9.figshare.7797434
mouse487_blood	Targeted LC-MS metabolomics	Xevo TQ-S mass spectrometer coupled to Acquity UPLC liquid chromatography system	Waters	LC-MS DBA_H	Metabolites_BXD_alldata.xlsx	figshare	doi.org/10.6084/m9.figshare.7797434	https://doi.org/10.6084/m9.figshare.7797434	Corticosterone quantification	Corticosteroid_BXD_alldata.txt	figshare	doi.org/10.6084/m9.figshare.7797434	https://doi.org/10.6084/m9.figshare.7797434
mouse488_blood	Targeted LC-MS metabolomics	Xevo TQ-S mass spectrometer coupled to Acquity UPLC liquid chromatography system	Waters	LC-MS DBA_K	Metabolites_BXD_alldata.xlsx	figshare	doi.org/10.6084/m9.figshare.7797434	https://doi.org/10.6084/m9.figshare.7797434	Corticosterone quantification	Corticosteroid_BXD_alldata.txt	figshare	doi.org/10.6084/m9.figshare.7797434	https://doi.org/10.6084/m9.figshare.7797434
mouse489_blood	Targeted LC-MS metabolomics	Xevo TQ-S mass spectrometer coupled to Acquity UPLC liquid chromatography system	Waters	LC-MS DBA_L	Metabolites_BXD_alldata.xlsx	figshare	doi.org/10.6084/m9.figshare.7797434	https://doi.org/10.6084/m9.figshare.7797434	Corticosterone quantification	Corticosteroid_BXD_alldata.txt	figshare	doi.org/10.6084/m9.figshare.7797434	https://doi.org/10.6084/m9.figshare.7797434
mouse490_blood	Targeted LC-MS metabolomics	Xevo TQ-S mass spectrometer coupled to Acquity UPLC liquid chromatography system	Waters	LC-MS DBA_N	Metabolites_BXD_alldata.xlsx	figshare	doi.org/10.6084/m9.figshare.7797434	https://doi.org/10.6084/m9.figshare.7797434	Corticosterone quantification	Corticosteroid_BXD_alldata.txt	figshare	doi.org/10.6084/m9.figshare.7797434	https://doi.org/10.6084/m9.figshare.7797434
