# Supplementary material for: A multi-omics digital research object for the genetics of sleep regulation
Source: Sci Data. 2019 Oct 31;6:258. doi: 10.1038/s41597-019-0171-x (PMC6823400; doi:10.1038/s41597-019-0171-x)
Supplement: Supplementary file 1 — Download metadata file [file 41597_2019_171_MOESM1_ESM.zip › s_Xenarios181A_study.txt]

Source Name	Characteristics[organism]	Term Source REF	Term Accession Number	Comment[organism line]	Comment[organism age]	Comment[organism sex]	Characteristics[organism part]	Term Source REF	Term Accession Number	Protocol REF	Protocol REF	Protocol REF	Protocol REF	Sample Name	Factor Value[sleep deprivation]
mice originated from University of Tennessee Health Science Center, Memphis, TN, United States of America, bought at local facility, EPFL-SV, Lausanne, Switzerland, and bred in-house	Mus musculus	NCBITaxon	NCBITaxon:10090	B6	11 to 14 weeks	male				Animals, breeding, and housing conditions	Study design and sleep deprivation			mouse1	Non Sleep Deprived and Sleep Deprived
mice originated from University of Tennessee Health Science Center, Memphis, TN, United States of America, bought at local facility, EPFL-SV, Lausanne, Switzerland, and bred in-house	Mus musculus	NCBITaxon	NCBITaxon:10090	B6	11 to 14 weeks	male				Animals, breeding, and housing conditions	Study design and sleep deprivation			mouse2	Non Sleep Deprived and Sleep Deprived
mice originated from University of Tennessee Health Science Center, Memphis, TN, United States of America, bought at local facility, EPFL-SV, Lausanne, Switzerland, and bred in-house	Mus musculus	NCBITaxon	NCBITaxon:10090	B6	11 to 14 weeks	male				Animals, breeding, and housing conditions	Study design and sleep deprivation			mouse3	Non Sleep Deprived and Sleep Deprived
mice originated from University of Tennessee Health Science Center, Memphis, TN, United States of America, bought at local facility, EPFL-SV, Lausanne, Switzerland, and bred in-house	Mus musculus	NCBITaxon	NCBITaxon:10090	B6	11 to 14 weeks	male				Animals, breeding, and housing conditions	Study design and sleep deprivation			mouse4	Non Sleep Deprived and Sleep Deprived
mice originated from University of Tennessee Health Science Center, Memphis, TN, United States of America, bought at local facility, EPFL-SV, Lausanne, Switzerland, and bred in-house	Mus musculus	NCBITaxon	NCBITaxon:10090	B6	11 to 14 weeks	male				Animals, breeding, and housing conditions	Study design and sleep deprivation			mouse5	Non Sleep Deprived and Sleep Deprived
mice originated from University of Tennessee Health Science Center, Memphis, TN, United States of America, bought at local facility, EPFL-SV, Lausanne, Switzerland, and bred in-house	Mus musculus	NCBITaxon	NCBITaxon:10090	B6	11 to 14 weeks	male				Animals, breeding, and housing conditions	Study design and sleep deprivation			mouse6	Non Sleep Deprived and Sleep Deprived
mice originated from University of Tennessee Health Science Center, Memphis, TN, United States of America, bought at local facility, EPFL-SV, Lausanne, Switzerland, and bred in-house	Mus musculus	NCBITaxon	NCBITaxon:10090	B6	11 to 14 weeks	male				Animals, breeding, and housing conditions	Study design and sleep deprivation			mouse7	Non Sleep Deprived and Sleep Deprived
mice originated from University of Tennessee Health Science Center, Memphis, TN, United States of America, bought at local facility, EPFL-SV, Lausanne, Switzerland, and bred in-house	Mus musculus	NCBITaxon	NCBITaxon:10090	B6	11 to 14 weeks	male				Animals, breeding, and housing conditions	Study design and sleep deprivation			mouse8	Non Sleep Deprived and Sleep Deprived
mice originated from University of Tennessee Health Science Center, Memphis, TN, United States of America, bought at local facility, EPFL-SV, Lausanne, Switzerland, and bred in-house	Mus musculus	NCBITaxon	NCBITaxon:10090	B6	11 to 14 weeks	male				Animals, breeding, and housing conditions	Study design and sleep deprivation			mouse9	Non Sleep Deprived and Sleep Deprived
mice originated from University of Tennessee Health Science Center, Memphis, TN, United States of America, bought at local facility, EPFL-SV, Lausanne, Switzerland, and bred in-house	Mus musculus	NCBITaxon	NCBITaxon:10090	B6	11 to 14 weeks	male				Animals, breeding, and housing conditions	Study design and sleep deprivation			mouse10	Non Sleep Deprived and Sleep Deprived
mice originated from University of Tennessee Health Science Center, Memphis, TN, United States of America, bought at local facility, EPFL-SV, Lausanne, Switzerland, and bred in-house	Mus musculus	NCBITaxon	NCBITaxon:10090	B6	11 to 14 weeks	male				Animals, breeding, and housing conditions	Study design and sleep deprivation			mouse11	Non Sleep Deprived and Sleep Deprived
mice originated from University of Tennessee Health Science Center, Memphis, TN, United States of America, bought at local facility, EPFL-SV, Lausanne, Switzerland, and bred in-house	Mus musculus	NCBITaxon	NCBITaxon:10090	B6	11 to 14 weeks	male				Animals, breeding, and housing conditions	Study design and sleep deprivation			mouse12	Non Sleep Deprived and Sleep Deprived
mice originated from University of Tennessee Health Science Center, Memphis, TN, United States of America, bought at local facility, EPFL-SV, Lausanne, Switzerland, and bred in-house	Mus musculus	NCBITaxon	NCBITaxon:10090	D2	11 to 14 weeks	male				Animals, breeding, and housing conditions	Study design and sleep deprivation			mouse13	Non Sleep Deprived and Sleep Deprived
mice originated from University of Tennessee Health Science Center, Memphis, TN, United States of America, bought at local facility, EPFL-SV, Lausanne, Switzerland, and bred in-house	Mus musculus	NCBITaxon	NCBITaxon:10090	D2	11 to 14 weeks	male				Animals, breeding, and housing conditions	Study design and sleep deprivation			mouse14	Non Sleep Deprived and Sleep Deprived
mice originated from University of Tennessee Health Science Center, Memphis, TN, United States of America, bought at local facility, EPFL-SV, Lausanne, Switzerland, and bred in-house	Mus musculus	NCBITaxon	NCBITaxon:10090	D2	11 to 14 weeks	male				Animals, breeding, and housing conditions	Study design and sleep deprivation			mouse15	Non Sleep Deprived and Sleep Deprived
mice originated from University of Tennessee Health Science Center, Memphis, TN, United States of America, bought at local facility, EPFL-SV, Lausanne, Switzerland, and bred in-house	Mus musculus	NCBITaxon	NCBITaxon:10090	D2	11 to 14 weeks	male				Animals, breeding, and housing conditions	Study design and sleep deprivation			mouse16	Non Sleep Deprived and Sleep Deprived
mice originated from University of Tennessee Health Science Center, Memphis, TN, United States of America, bought at local facility, EPFL-SV, Lausanne, Switzerland, and bred in-house	Mus musculus	NCBITaxon	NCBITaxon:10090	D2	11 to 14 weeks	male				Animals, breeding, and housing conditions	Study design and sleep deprivation			mouse17	Non Sleep Deprived and Sleep Deprived
mice originated from University of Tennessee Health Science Center, Memphis, TN, United States of America, bought at local facility, EPFL-SV, Lausanne, Switzerland, and bred in-house	Mus musculus	NCBITaxon	NCBITaxon:10090	D2	11 to 14 weeks	male				Animals, breeding, and housing conditions	Study design and sleep deprivation			mouse18	Non Sleep Deprived and Sleep Deprived
mice originated from University of Tennessee Health Science Center, Memphis, TN, United States of America, bought at local facility, EPFL-SV, Lausanne, Switzerland, and bred in-house	Mus musculus	NCBITaxon	NCBITaxon:10090	D2	11 to 14 weeks	male				Animals, breeding, and housing conditions	Study design and sleep deprivation			mouse19	Non Sleep Deprived and Sleep Deprived
mice originated from University of Tennessee Health Science Center, Memphis, TN, United States of America, bought at local facility, EPFL-SV, Lausanne, Switzerland, and bred in-house	Mus musculus	NCBITaxon	NCBITaxon:10090	D2	11 to 14 weeks	male				Animals, breeding, and housing conditions	Study design and sleep deprivation			mouse20	Non Sleep Deprived and Sleep Deprived
mice originated from University of Tennessee Health Science Center, Memphis, TN, United States of America, bought at local facility, EPFL-SV, Lausanne, Switzerland, and bred in-house	Mus musculus	NCBITaxon	NCBITaxon:10090	D2	11 to 14 weeks	male				Animals, breeding, and housing conditions	Study design and sleep deprivation			mouse21	Non Sleep Deprived and Sleep Deprived
mice originated from University of Tennessee Health Science Center, Memphis, TN, United States of America, bought at local facility, EPFL-SV, Lausanne, Switzerland, and bred in-house	Mus musculus	NCBITaxon	NCBITaxon:10090	D2	11 to 14 weeks	male				Animals, breeding, and housing conditions	Study design and sleep deprivation			mouse22	Non Sleep Deprived and Sleep Deprived
mice originated from University of Tennessee Health Science Center, Memphis, TN, United States of America, bought at local facility, EPFL-SV, Lausanne, Switzerland, and bred in-house	Mus musculus	NCBITaxon	NCBITaxon:10090	B6D2F1	11 to 14 weeks	male				Animals, breeding, and housing conditions	Study design and sleep deprivation			mouse23	Non Sleep Deprived and Sleep Deprived
mice originated from University of Tennessee Health Science Center, Memphis, TN, United States of America, bought at local facility, EPFL-SV, Lausanne, Switzerland, and bred in-house	Mus musculus	NCBITaxon	NCBITaxon:10090	B6D2F1	11 to 14 weeks	male				Animals, breeding, and housing conditions	Study design and sleep deprivation			mouse24	Non Sleep Deprived and Sleep Deprived
mice originated from University of Tennessee Health Science Center, Memphis, TN, United States of America, bought at local facility, EPFL-SV, Lausanne, Switzerland, and bred in-house	Mus musculus	NCBITaxon	NCBITaxon:10090	B6D2F1	11 to 14 weeks	male				Animals, breeding, and housing conditions	Study design and sleep deprivation			mouse25	Non Sleep Deprived and Sleep Deprived
mice originated from University of Tennessee Health Science Center, Memphis, TN, United States of America, bought at local facility, EPFL-SV, Lausanne, Switzerland, and bred in-house	Mus musculus	NCBITaxon	NCBITaxon:10090	B6D2F1	11 to 14 weeks	male				Animals, breeding, and housing conditions	Study design and sleep deprivation			mouse26	Non Sleep Deprived and Sleep Deprived
mice originated from University of Tennessee Health Science Center, Memphis, TN, United States of America, bought at local facility, EPFL-SV, Lausanne, Switzerland, and bred in-house	Mus musculus	NCBITaxon	NCBITaxon:10090	B6D2F1	11 to 14 weeks	male				Animals, breeding, and housing conditions	Study design and sleep deprivation			mouse27	Non Sleep Deprived and Sleep Deprived
mice originated from University of Tennessee Health Science Center, Memphis, TN, United States of America, bought at local facility, EPFL-SV, Lausanne, Switzerland, and bred in-house	Mus musculus	NCBITaxon	NCBITaxon:10090	B6D2F1	11 to 14 weeks	male				Animals, breeding, and housing conditions	Study design and sleep deprivation			mouse28	Non Sleep Deprived and Sleep Deprived
mice originated from University of Tennessee Health Science Center, Memphis, TN, United States of America, bought at local facility, EPFL-SV, Lausanne, Switzerland, and bred in-house	Mus musculus	NCBITaxon	NCBITaxon:10090	D2B6F1	11 to 14 weeks	male				Animals, breeding, and housing conditions	Study design and sleep deprivation			mouse29	Non Sleep Deprived and Sleep Deprived
mice originated from University of Tennessee Health Science Center, Memphis, TN, United States of America, bought at local facility, EPFL-SV, Lausanne, Switzerland, and bred in-house	Mus musculus	NCBITaxon	NCBITaxon:10090	D2B6F1	11 to 14 weeks	male				Animals, breeding, and housing conditions	Study design and sleep deprivation			mouse30	Non Sleep Deprived and Sleep Deprived
mice originated from University of Tennessee Health Science Center, Memphis, TN, United States of America, bought at local facility, EPFL-SV, Lausanne, Switzerland, and bred in-house	Mus musculus	NCBITaxon	NCBITaxon:10090	D2B6F1	11 to 14 weeks	male				Animals, breeding, and housing conditions	Study design and sleep deprivation			mouse31	Non Sleep Deprived and Sleep Deprived
mice originated from University of Tennessee Health Science Center, Memphis, TN, United States of America, bought at local facility, EPFL-SV, Lausanne, Switzerland, and bred in-house	Mus musculus	NCBITaxon	NCBITaxon:10090	D2B6F1	11 to 14 weeks	male				Animals, breeding, and housing conditions	Study design and sleep deprivation			mouse32	Non Sleep Deprived and Sleep Deprived
mice originated from University of Tennessee Health Science Center, Memphis, TN, United States of America, bought at local facility, EPFL-SV, Lausanne, Switzerland, and bred in-house	Mus musculus	NCBITaxon	NCBITaxon:10090	D2B6F1	11 to 14 weeks	male				Animals, breeding, and housing conditions	Study design and sleep deprivation			mouse33	Non Sleep Deprived and Sleep Deprived
mice originated from University of Tennessee Health Science Center, Memphis, TN, United States of America, bought at local facility, EPFL-SV, Lausanne, Switzerland, and bred in-house	Mus musculus	NCBITaxon	NCBITaxon:10090	D2B6F1	11 to 14 weeks	male				Animals, breeding, and housing conditions	Study design and sleep deprivation			mouse34	Non Sleep Deprived and Sleep Deprived
mice originated from University of Tennessee Health Science Center, Memphis, TN, United States of America, bought at local facility, EPFL-SV, Lausanne, Switzerland, and bred in-house	Mus musculus	NCBITaxon	NCBITaxon:10090	D2B6F1	11 to 14 weeks	male				Animals, breeding, and housing conditions	Study design and sleep deprivation			mouse35	Non Sleep Deprived and Sleep Deprived
mice originated from University of Tennessee Health Science Center, Memphis, TN, United States of America, bought at local facility, EPFL-SV, Lausanne, Switzerland, and bred in-house	Mus musculus	NCBITaxon	NCBITaxon:10090	BXD043	11 to 14 weeks	male				Animals, breeding, and housing conditions	Study design and sleep deprivation			mouse36	Non Sleep Deprived and Sleep Deprived
mice originated from University of Tennessee Health Science Center, Memphis, TN, United States of America, bought at local facility, EPFL-SV, Lausanne, Switzerland, and bred in-house	Mus musculus	NCBITaxon	NCBITaxon:10090	BXD043	11 to 14 weeks	male				Animals, breeding, and housing conditions	Study design and sleep deprivation			mouse37	Non Sleep Deprived and Sleep Deprived
mice originated from University of Tennessee Health Science Center, Memphis, TN, United States of America, bought at local facility, EPFL-SV, Lausanne, Switzerland, and bred in-house	Mus musculus	NCBITaxon	NCBITaxon:10090	BXD043	11 to 14 weeks	male				Animals, breeding, and housing conditions	Study design and sleep deprivation			mouse38	Non Sleep Deprived and Sleep Deprived
mice originated from University of Tennessee Health Science Center, Memphis, TN, United States of America, bought at local facility, EPFL-SV, Lausanne, Switzerland, and bred in-house	Mus musculus	NCBITaxon	NCBITaxon:10090	BXD043	11 to 14 weeks	male				Animals, breeding, and housing conditions	Study design and sleep deprivation			mouse39	Non Sleep Deprived and Sleep Deprived
mice originated from University of Tennessee Health Science Center, Memphis, TN, United States of America, bought at local facility, EPFL-SV, Lausanne, Switzerland, and bred in-house	Mus musculus	NCBITaxon	NCBITaxon:10090	BXD043	11 to 14 weeks	male				Animals, breeding, and housing conditions	Study design and sleep deprivation			mouse40	Non Sleep Deprived and Sleep Deprived
mice originated from University of Tennessee Health Science Center, Memphis, TN, United States of America, bought at local facility, EPFL-SV, Lausanne, Switzerland, and bred in-house	Mus musculus	NCBITaxon	NCBITaxon:10090	BXD043	11 to 14 weeks	male				Animals, breeding, and housing conditions	Study design and sleep deprivation			mouse41	Non Sleep Deprived and Sleep Deprived
mice originated from University of Tennessee Health Science Center, Memphis, TN, United States of America, bought at local facility, EPFL-SV, Lausanne, Switzerland, and bred in-house	Mus musculus	NCBITaxon	NCBITaxon:10090	BXD043	11 to 14 weeks	male				Animals, breeding, and housing conditions	Study design and sleep deprivation			mouse42	Non Sleep Deprived and Sleep Deprived
mice originated from University of Tennessee Health Science Center, Memphis, TN, United States of America, bought at local facility, EPFL-SV, Lausanne, Switzerland, and bred in-house	Mus musculus	NCBITaxon	NCBITaxon:10090	BXD044	11 to 14 weeks	male				Animals, breeding, and housing conditions	Study design and sleep deprivation			mouse43	Non Sleep Deprived and Sleep Deprived
mice originated from University of Tennessee Health Science Center, Memphis, TN, United States of America, bought at local facility, EPFL-SV, Lausanne, Switzerland, and bred in-house	Mus musculus	NCBITaxon	NCBITaxon:10090	BXD044	11 to 14 weeks	male				Animals, breeding, and housing conditions	Study design and sleep deprivation			mouse44	Non Sleep Deprived and Sleep Deprived
mice originated from University of Tennessee Health Science Center, Memphis, TN, United States of America, bought at local facility, EPFL-SV, Lausanne, Switzerland, and bred in-house	Mus musculus	NCBITaxon	NCBITaxon:10090	BXD044	11 to 14 weeks	male				Animals, breeding, and housing conditions	Study design and sleep deprivation			mouse45	Non Sleep Deprived and Sleep Deprived
mice originated from University of Tennessee Health Science Center, Memphis, TN, United States of America, bought at local facility, EPFL-SV, Lausanne, Switzerland, and bred in-house	Mus musculus	NCBITaxon	NCBITaxon:10090	BXD044	11 to 14 weeks	male				Animals, breeding, and housing conditions	Study design and sleep deprivation			mouse46	Non Sleep Deprived and Sleep Deprived
mice originated from University of Tennessee Health Science Center, Memphis, TN, United States of America, bought at local facility, EPFL-SV, Lausanne, Switzerland, and bred in-house	Mus musculus	NCBITaxon	NCBITaxon:10090	BXD044	11 to 14 weeks	male				Animals, breeding, and housing conditions	Study design and sleep deprivation			mouse47	Non Sleep Deprived and Sleep Deprived
mice originated from University of Tennessee Health Science Center, Memphis, TN, United States of America, bought at local facility, EPFL-SV, Lausanne, Switzerland, and bred in-house	Mus musculus	NCBITaxon	NCBITaxon:10090	BXD044	11 to 14 weeks	male				Animals, breeding, and housing conditions	Study design and sleep deprivation			mouse48	Non Sleep Deprived and Sleep Deprived
mice originated from University of Tennessee Health Science Center, Memphis, TN, United States of America, bought at local facility, EPFL-SV, Lausanne, Switzerland, and bred in-house	Mus musculus	NCBITaxon	NCBITaxon:10090	BXD045	11 to 14 weeks	male				Animals, breeding, and housing conditions	Study design and sleep deprivation			mouse49	Non Sleep Deprived and Sleep Deprived
mice originated from University of Tennessee Health Science Center, Memphis, TN, United States of America, bought at local facility, EPFL-SV, Lausanne, Switzerland, and bred in-house	Mus musculus	NCBITaxon	NCBITaxon:10090	BXD045	11 to 14 weeks	male				Animals, breeding, and housing conditions	Study design and sleep deprivation			mouse50	Non Sleep Deprived and Sleep Deprived
mice originated from University of Tennessee Health Science Center, Memphis, TN, United States of America, bought at local facility, EPFL-SV, Lausanne, Switzerland, and bred in-house	Mus musculus	NCBITaxon	NCBITaxon:10090	BXD045	11 to 14 weeks	male				Animals, breeding, and housing conditions	Study design and sleep deprivation			mouse51	Non Sleep Deprived and Sleep Deprived
mice originated from University of Tennessee Health Science Center, Memphis, TN, United States of America, bought at local facility, EPFL-SV, Lausanne, Switzerland, and bred in-house	Mus musculus	NCBITaxon	NCBITaxon:10090	BXD045	11 to 14 weeks	male				Animals, breeding, and housing conditions	Study design and sleep deprivation			mouse52	Non Sleep Deprived and Sleep Deprived
mice originated from University of Tennessee Health Science Center, Memphis, TN, United States of America, bought at local facility, EPFL-SV, Lausanne, Switzerland, and bred in-house	Mus musculus	NCBITaxon	NCBITaxon:10090	BXD045	11 to 14 weeks	male				Animals, breeding, and housing conditions	Study design and sleep deprivation			mouse53	Non Sleep Deprived and Sleep Deprived
mice originated from University of Tennessee Health Science Center, Memphis, TN, United States of America, bought at local facility, EPFL-SV, Lausanne, Switzerland, and bred in-house	Mus musculus	NCBITaxon	NCBITaxon:10090	BXD045	11 to 14 weeks	male				Animals, breeding, and housing conditions	Study design and sleep deprivation			mouse54	Non Sleep Deprived and Sleep Deprived
mice originated from University of Tennessee Health Science Center, Memphis, TN, United States of America, bought at local facility, EPFL-SV, Lausanne, Switzerland, and bred in-house	Mus musculus	NCBITaxon	NCBITaxon:10090	BXD048	11 to 14 weeks	male				Animals, breeding, and housing conditions	Study design and sleep deprivation			mouse55	Non Sleep Deprived and Sleep Deprived
mice originated from University of Tennessee Health Science Center, Memphis, TN, United States of America, bought at local facility, EPFL-SV, Lausanne, Switzerland, and bred in-house	Mus musculus	NCBITaxon	NCBITaxon:10090	BXD048	11 to 14 weeks	male				Animals, breeding, and housing conditions	Study design and sleep deprivation			mouse56	Non Sleep Deprived and Sleep Deprived
mice originated from University of Tennessee Health Science Center, Memphis, TN, United States of America, bought at local facility, EPFL-SV, Lausanne, Switzerland, and bred in-house	Mus musculus	NCBITaxon	NCBITaxon:10090	BXD048	11 to 14 weeks	male				Animals, breeding, and housing conditions	Study design and sleep deprivation			mouse57	Non Sleep Deprived and Sleep Deprived
mice originated from University of Tennessee Health Science Center, Memphis, TN, United States of America, bought at local facility, EPFL-SV, Lausanne, Switzerland, and bred in-house	Mus musculus	NCBITaxon	NCBITaxon:10090	BXD048	11 to 14 weeks	male				Animals, breeding, and housing conditions	Study design and sleep deprivation			mouse58	Non Sleep Deprived and Sleep Deprived
mice originated from University of Tennessee Health Science Center, Memphis, TN, United States of America, bought at local facility, EPFL-SV, Lausanne, Switzerland, and bred in-house	Mus musculus	NCBITaxon	NCBITaxon:10090	BXD048	11 to 14 weeks	male				Animals, breeding, and housing conditions	Study design and sleep deprivation			mouse59	Non Sleep Deprived and Sleep Deprived
mice originated from University of Tennessee Health Science Center, Memphis, TN, United States of America, bought at local facility, EPFL-SV, Lausanne, Switzerland, and bred in-house	Mus musculus	NCBITaxon	NCBITaxon:10090	BXD048	11 to 14 weeks	male				Animals, breeding, and housing conditions	Study design and sleep deprivation			mouse60	Non Sleep Deprived and Sleep Deprived
mice originated from University of Tennessee Health Science Center, Memphis, TN, United States of America, bought at local facility, EPFL-SV, Lausanne, Switzerland, and bred in-house	Mus musculus	NCBITaxon	NCBITaxon:10090	BXD049	11 to 14 weeks	male				Animals, breeding, and housing conditions	Study design and sleep deprivation			mouse61	Non Sleep Deprived and Sleep Deprived
mice originated from University of Tennessee Health Science Center, Memphis, TN, United States of America, bought at local facility, EPFL-SV, Lausanne, Switzerland, and bred in-house	Mus musculus	NCBITaxon	NCBITaxon:10090	BXD049	11 to 14 weeks	male				Animals, breeding, and housing conditions	Study design and sleep deprivation			mouse62	Non Sleep Deprived and Sleep Deprived
mice originated from University of Tennessee Health Science Center, Memphis, TN, United States of America, bought at local facility, EPFL-SV, Lausanne, Switzerland, and bred in-house	Mus musculus	NCBITaxon	NCBITaxon:10090	BXD049	11 to 14 weeks	male				Animals, breeding, and housing conditions	Study design and sleep deprivation			mouse63	Non Sleep Deprived and Sleep Deprived
mice originated from University of Tennessee Health Science Center, Memphis, TN, United States of America, bought at local facility, EPFL-SV, Lausanne, Switzerland, and bred in-house	Mus musculus	NCBITaxon	NCBITaxon:10090	BXD049	11 to 14 weeks	male				Animals, breeding, and housing conditions	Study design and sleep deprivation			mouse64	Non Sleep Deprived and Sleep Deprived
mice originated from University of Tennessee Health Science Center, Memphis, TN, United States of America, bought at local facility, EPFL-SV, Lausanne, Switzerland, and bred in-house	Mus musculus	NCBITaxon	NCBITaxon:10090	BXD049	11 to 14 weeks	male				Animals, breeding, and housing conditions	Study design and sleep deprivation			mouse65	Non Sleep Deprived and Sleep Deprived
mice originated from University of Tennessee Health Science Center, Memphis, TN, United States of America, bought at local facility, EPFL-SV, Lausanne, Switzerland, and bred in-house	Mus musculus	NCBITaxon	NCBITaxon:10090	BXD049	11 to 14 weeks	male				Animals, breeding, and housing conditions	Study design and sleep deprivation			mouse66	Non Sleep Deprived and Sleep Deprived
mice originated from University of Tennessee Health Science Center, Memphis, TN, United States of America, bought at local facility, EPFL-SV, Lausanne, Switzerland, and bred in-house	Mus musculus	NCBITaxon	NCBITaxon:10090	BXD050	11 to 14 weeks	male				Animals, breeding, and housing conditions	Study design and sleep deprivation			mouse67	Non Sleep Deprived and Sleep Deprived
mice originated from University of Tennessee Health Science Center, Memphis, TN, United States of America, bought at local facility, EPFL-SV, Lausanne, Switzerland, and bred in-house	Mus musculus	NCBITaxon	NCBITaxon:10090	BXD050	11 to 14 weeks	male				Animals, breeding, and housing conditions	Study design and sleep deprivation			mouse68	Non Sleep Deprived and Sleep Deprived
mice originated from University of Tennessee Health Science Center, Memphis, TN, United States of America, bought at local facility, EPFL-SV, Lausanne, Switzerland, and bred in-house	Mus musculus	NCBITaxon	NCBITaxon:10090	BXD050	11 to 14 weeks	male				Animals, breeding, and housing conditions	Study design and sleep deprivation			mouse69	Non Sleep Deprived and Sleep Deprived
mice originated from University of Tennessee Health Science Center, Memphis, TN, United States of America, bought at local facility, EPFL-SV, Lausanne, Switzerland, and bred in-house	Mus musculus	NCBITaxon	NCBITaxon:10090	BXD050	11 to 14 weeks	male				Animals, breeding, and housing conditions	Study design and sleep deprivation			mouse70	Non Sleep Deprived and Sleep Deprived
mice originated from University of Tennessee Health Science Center, Memphis, TN, United States of America, bought at local facility, EPFL-SV, Lausanne, Switzerland, and bred in-house	Mus musculus	NCBITaxon	NCBITaxon:10090	BXD050	11 to 14 weeks	male				Animals, breeding, and housing conditions	Study design and sleep deprivation			mouse71	Non Sleep Deprived and Sleep Deprived
mice originated from University of Tennessee Health Science Center, Memphis, TN, United States of America, bought at local facility, EPFL-SV, Lausanne, Switzerland, and bred in-house	Mus musculus	NCBITaxon	NCBITaxon:10090	BXD050	11 to 14 weeks	male				Animals, breeding, and housing conditions	Study design and sleep deprivation			mouse72	Non Sleep Deprived and Sleep Deprived
mice originated from University of Tennessee Health Science Center, Memphis, TN, United States of America, bought at local facility, EPFL-SV, Lausanne, Switzerland, and bred in-house	Mus musculus	NCBITaxon	NCBITaxon:10090	BXD051	11 to 14 weeks	male				Animals, breeding, and housing conditions	Study design and sleep deprivation			mouse73	Non Sleep Deprived and Sleep Deprived
mice originated from University of Tennessee Health Science Center, Memphis, TN, United States of America, bought at local facility, EPFL-SV, Lausanne, Switzerland, and bred in-house	Mus musculus	NCBITaxon	NCBITaxon:10090	BXD051	11 to 14 weeks	male				Animals, breeding, and housing conditions	Study design and sleep deprivation			mouse74	Non Sleep Deprived and Sleep Deprived
mice originated from University of Tennessee Health Science Center, Memphis, TN, United States of America, bought at local facility, EPFL-SV, Lausanne, Switzerland, and bred in-house	Mus musculus	NCBITaxon	NCBITaxon:10090	BXD051	11 to 14 weeks	male				Animals, breeding, and housing conditions	Study design and sleep deprivation			mouse75	Non Sleep Deprived and Sleep Deprived
mice originated from University of Tennessee Health Science Center, Memphis, TN, United States of America, bought at local facility, EPFL-SV, Lausanne, Switzerland, and bred in-house	Mus musculus	NCBITaxon	NCBITaxon:10090	BXD051	11 to 14 weeks	male				Animals, breeding, and housing conditions	Study design and sleep deprivation			mouse76	Non Sleep Deprived and Sleep Deprived
mice originated from University of Tennessee Health Science Center, Memphis, TN, United States of America, bought at local facility, EPFL-SV, Lausanne, Switzerland, and bred in-house	Mus musculus	NCBITaxon	NCBITaxon:10090	BXD051	11 to 14 weeks	male				Animals, breeding, and housing conditions	Study design and sleep deprivation			mouse77	Non Sleep Deprived and Sleep Deprived
mice originated from University of Tennessee Health Science Center, Memphis, TN, United States of America, bought at local facility, EPFL-SV, Lausanne, Switzerland, and bred in-house	Mus musculus	NCBITaxon	NCBITaxon:10090	BXD051	11 to 14 weeks	male				Animals, breeding, and housing conditions	Study design and sleep deprivation			mouse78	Non Sleep Deprived and Sleep Deprived
mice originated from University of Tennessee Health Science Center, Memphis, TN, United States of America, bought at local facility, EPFL-SV, Lausanne, Switzerland, and bred in-house	Mus musculus	NCBITaxon	NCBITaxon:10090	BXD051	11 to 14 weeks	male				Animals, breeding, and housing conditions	Study design and sleep deprivation			mouse79	Non Sleep Deprived and Sleep Deprived
mice originated from University of Tennessee Health Science Center, Memphis, TN, United States of America, bought at local facility, EPFL-SV, Lausanne, Switzerland, and bred in-house	Mus musculus	NCBITaxon	NCBITaxon:10090	BXD055	11 to 14 weeks	male				Animals, breeding, and housing conditions	Study design and sleep deprivation			mouse80	Non Sleep Deprived and Sleep Deprived
mice originated from University of Tennessee Health Science Center, Memphis, TN, United States of America, bought at local facility, EPFL-SV, Lausanne, Switzerland, and bred in-house	Mus musculus	NCBITaxon	NCBITaxon:10090	BXD055	11 to 14 weeks	male				Animals, breeding, and housing conditions	Study design and sleep deprivation			mouse81	Non Sleep Deprived and Sleep Deprived
mice originated from University of Tennessee Health Science Center, Memphis, TN, United States of America, bought at local facility, EPFL-SV, Lausanne, Switzerland, and bred in-house	Mus musculus	NCBITaxon	NCBITaxon:10090	BXD055	11 to 14 weeks	male				Animals, breeding, and housing conditions	Study design and sleep deprivation			mouse82	Non Sleep Deprived and Sleep Deprived
mice originated from University of Tennessee Health Science Center, Memphis, TN, United States of America, bought at local facility, EPFL-SV, Lausanne, Switzerland, and bred in-house	Mus musculus	NCBITaxon	NCBITaxon:10090	BXD055	11 to 14 weeks	male				Animals, breeding, and housing conditions	Study design and sleep deprivation			mouse83	Non Sleep Deprived and Sleep Deprived
mice originated from University of Tennessee Health Science Center, Memphis, TN, United States of America, bought at local facility, EPFL-SV, Lausanne, Switzerland, and bred in-house	Mus musculus	NCBITaxon	NCBITaxon:10090	BXD055	11 to 14 weeks	male				Animals, breeding, and housing conditions	Study design and sleep deprivation			mouse84	Non Sleep Deprived and Sleep Deprived
mice originated from University of Tennessee Health Science Center, Memphis, TN, United States of America, bought at local facility, EPFL-SV, Lausanne, Switzerland, and bred in-house	Mus musculus	NCBITaxon	NCBITaxon:10090	BXD055	11 to 14 weeks	male				Animals, breeding, and housing conditions	Study design and sleep deprivation			mouse85	Non Sleep Deprived and Sleep Deprived
mice originated from University of Tennessee Health Science Center, Memphis, TN, United States of America, bought at local facility, EPFL-SV, Lausanne, Switzerland, and bred in-house	Mus musculus	NCBITaxon	NCBITaxon:10090	BXD056	11 to 14 weeks	male				Animals, breeding, and housing conditions	Study design and sleep deprivation			mouse86	Non Sleep Deprived and Sleep Deprived
mice originated from University of Tennessee Health Science Center, Memphis, TN, United States of America, bought at local facility, EPFL-SV, Lausanne, Switzerland, and bred in-house	Mus musculus	NCBITaxon	NCBITaxon:10090	BXD056	11 to 14 weeks	male				Animals, breeding, and housing conditions	Study design and sleep deprivation			mouse87	Non Sleep Deprived and Sleep Deprived
mice originated from University of Tennessee Health Science Center, Memphis, TN, United States of America, bought at local facility, EPFL-SV, Lausanne, Switzerland, and bred in-house	Mus musculus	NCBITaxon	NCBITaxon:10090	BXD056	11 to 14 weeks	male				Animals, breeding, and housing conditions	Study design and sleep deprivation			mouse88	Non Sleep Deprived and Sleep Deprived
mice originated from University of Tennessee Health Science Center, Memphis, TN, United States of America, bought at local facility, EPFL-SV, Lausanne, Switzerland, and bred in-house	Mus musculus	NCBITaxon	NCBITaxon:10090	BXD056	11 to 14 weeks	male				Animals, breeding, and housing conditions	Study design and sleep deprivation			mouse89	Non Sleep Deprived and Sleep Deprived
mice originated from University of Tennessee Health Science Center, Memphis, TN, United States of America, bought at local facility, EPFL-SV, Lausanne, Switzerland, and bred in-house	Mus musculus	NCBITaxon	NCBITaxon:10090	BXD056	11 to 14 weeks	male				Animals, breeding, and housing conditions	Study design and sleep deprivation			mouse90	Non Sleep Deprived and Sleep Deprived
mice originated from University of Tennessee Health Science Center, Memphis, TN, United States of America, bought at local facility, EPFL-SV, Lausanne, Switzerland, and bred in-house	Mus musculus	NCBITaxon	NCBITaxon:10090	BXD056	11 to 14 weeks	male				Animals, breeding, and housing conditions	Study design and sleep deprivation			mouse91	Non Sleep Deprived and Sleep Deprived
mice originated from University of Tennessee Health Science Center, Memphis, TN, United States of America, bought at local facility, EPFL-SV, Lausanne, Switzerland, and bred in-house	Mus musculus	NCBITaxon	NCBITaxon:10090	BXD056	11 to 14 weeks	male				Animals, breeding, and housing conditions	Study design and sleep deprivation			mouse92	Non Sleep Deprived and Sleep Deprived
mice originated from University of Tennessee Health Science Center, Memphis, TN, United States of America, bought at local facility, EPFL-SV, Lausanne, Switzerland, and bred in-house	Mus musculus	NCBITaxon	NCBITaxon:10090	BXD061	11 to 14 weeks	male				Animals, breeding, and housing conditions	Study design and sleep deprivation			mouse93	Non Sleep Deprived and Sleep Deprived
mice originated from University of Tennessee Health Science Center, Memphis, TN, United States of America, bought at local facility, EPFL-SV, Lausanne, Switzerland, and bred in-house	Mus musculus	NCBITaxon	NCBITaxon:10090	BXD061	11 to 14 weeks	male				Animals, breeding, and housing conditions	Study design and sleep deprivation			mouse94	Non Sleep Deprived and Sleep Deprived
mice originated from University of Tennessee Health Science Center, Memphis, TN, United States of America, bought at local facility, EPFL-SV, Lausanne, Switzerland, and bred in-house	Mus musculus	NCBITaxon	NCBITaxon:10090	BXD061	11 to 14 weeks	male				Animals, breeding, and housing conditions	Study design and sleep deprivation			mouse95	Non Sleep Deprived and Sleep Deprived
mice originated from University of Tennessee Health Science Center, Memphis, TN, United States of America, bought at local facility, EPFL-SV, Lausanne, Switzerland, and bred in-house	Mus musculus	NCBITaxon	NCBITaxon:10090	BXD061	11 to 14 weeks	male				Animals, breeding, and housing conditions	Study design and sleep deprivation			mouse96	Non Sleep Deprived and Sleep Deprived
mice originated from University of Tennessee Health Science Center, Memphis, TN, United States of America, bought at local facility, EPFL-SV, Lausanne, Switzerland, and bred in-house	Mus musculus	NCBITaxon	NCBITaxon:10090	BXD061	11 to 14 weeks	male				Animals, breeding, and housing conditions	Study design and sleep deprivation			mouse97	Non Sleep Deprived and Sleep Deprived
mice originated from University of Tennessee Health Science Center, Memphis, TN, United States of America, bought at local facility, EPFL-SV, Lausanne, Switzerland, and bred in-house	Mus musculus	NCBITaxon	NCBITaxon:10090	BXD061	11 to 14 weeks	male				Animals, breeding, and housing conditions	Study design and sleep deprivation			mouse98	Non Sleep Deprived and Sleep Deprived
mice originated from University of Tennessee Health Science Center, Memphis, TN, United States of America, bought at local facility, EPFL-SV, Lausanne, Switzerland, and bred in-house	Mus musculus	NCBITaxon	NCBITaxon:10090	BXD064	11 to 14 weeks	male				Animals, breeding, and housing conditions	Study design and sleep deprivation			mouse99	Non Sleep Deprived and Sleep Deprived
mice originated from University of Tennessee Health Science Center, Memphis, TN, United States of America, bought at local facility, EPFL-SV, Lausanne, Switzerland, and bred in-house	Mus musculus	NCBITaxon	NCBITaxon:10090	BXD064	11 to 14 weeks	male				Animals, breeding, and housing conditions	Study design and sleep deprivation			mouse100	Non Sleep Deprived and Sleep Deprived
mice originated from University of Tennessee Health Science Center, Memphis, TN, United States of America, bought at local facility, EPFL-SV, Lausanne, Switzerland, and bred in-house	Mus musculus	NCBITaxon	NCBITaxon:10090	BXD064	11 to 14 weeks	male				Animals, breeding, and housing conditions	Study design and sleep deprivation			mouse101	Non Sleep Deprived and Sleep Deprived
mice originated from University of Tennessee Health Science Center, Memphis, TN, United States of America, bought at local facility, EPFL-SV, Lausanne, Switzerland, and bred in-house	Mus musculus	NCBITaxon	NCBITaxon:10090	BXD064	11 to 14 weeks	male				Animals, breeding, and housing conditions	Study design and sleep deprivation			mouse102	Non Sleep Deprived and Sleep Deprived
mice originated from University of Tennessee Health Science Center, Memphis, TN, United States of America, bought at local facility, EPFL-SV, Lausanne, Switzerland, and bred in-house	Mus musculus	NCBITaxon	NCBITaxon:10090	BXD064	11 to 14 weeks	male				Animals, breeding, and housing conditions	Study design and sleep deprivation			mouse103	Non Sleep Deprived and Sleep Deprived
mice originated from University of Tennessee Health Science Center, Memphis, TN, United States of America, bought at local facility, EPFL-SV, Lausanne, Switzerland, and bred in-house	Mus musculus	NCBITaxon	NCBITaxon:10090	BXD064	11 to 14 weeks	male				Animals, breeding, and housing conditions	Study design and sleep deprivation			mouse104	Non Sleep Deprived and Sleep Deprived
mice originated from University of Tennessee Health Science Center, Memphis, TN, United States of America, bought at local facility, EPFL-SV, Lausanne, Switzerland, and bred in-house	Mus musculus	NCBITaxon	NCBITaxon:10090	BXD065	11 to 14 weeks	male				Animals, breeding, and housing conditions	Study design and sleep deprivation			mouse105	Non Sleep Deprived and Sleep Deprived
mice originated from University of Tennessee Health Science Center, Memphis, TN, United States of America, bought at local facility, EPFL-SV, Lausanne, Switzerland, and bred in-house	Mus musculus	NCBITaxon	NCBITaxon:10090	BXD065	11 to 14 weeks	male				Animals, breeding, and housing conditions	Study design and sleep deprivation			mouse106	Non Sleep Deprived and Sleep Deprived
mice originated from University of Tennessee Health Science Center, Memphis, TN, United States of America, bought at local facility, EPFL-SV, Lausanne, Switzerland, and bred in-house	Mus musculus	NCBITaxon	NCBITaxon:10090	BXD065	11 to 14 weeks	male				Animals, breeding, and housing conditions	Study design and sleep deprivation			mouse107	Non Sleep Deprived and Sleep Deprived
mice originated from University of Tennessee Health Science Center, Memphis, TN, United States of America, bought at local facility, EPFL-SV, Lausanne, Switzerland, and bred in-house	Mus musculus	NCBITaxon	NCBITaxon:10090	BXD065	11 to 14 weeks	male				Animals, breeding, and housing conditions	Study design and sleep deprivation			mouse108	Non Sleep Deprived and Sleep Deprived
mice originated from University of Tennessee Health Science Center, Memphis, TN, United States of America, bought at local facility, EPFL-SV, Lausanne, Switzerland, and bred in-house	Mus musculus	NCBITaxon	NCBITaxon:10090	BXD065	11 to 14 weeks	male				Animals, breeding, and housing conditions	Study design and sleep deprivation			mouse109	Non Sleep Deprived and Sleep Deprived
mice originated from University of Tennessee Health Science Center, Memphis, TN, United States of America, bought at local facility, EPFL-SV, Lausanne, Switzerland, and bred in-house	Mus musculus	NCBITaxon	NCBITaxon:10090	BXD065	11 to 14 weeks	male				Animals, breeding, and housing conditions	Study design and sleep deprivation			mouse110	Non Sleep Deprived and Sleep Deprived
mice originated from University of Tennessee Health Science Center, Memphis, TN, United States of America, bought at local facility, EPFL-SV, Lausanne, Switzerland, and bred in-house	Mus musculus	NCBITaxon	NCBITaxon:10090	BXD066	11 to 14 weeks	male				Animals, breeding, and housing conditions	Study design and sleep deprivation			mouse111	Non Sleep Deprived and Sleep Deprived
mice originated from University of Tennessee Health Science Center, Memphis, TN, United States of America, bought at local facility, EPFL-SV, Lausanne, Switzerland, and bred in-house	Mus musculus	NCBITaxon	NCBITaxon:10090	BXD066	11 to 14 weeks	male				Animals, breeding, and housing conditions	Study design and sleep deprivation			mouse112	Non Sleep Deprived and Sleep Deprived
mice originated from University of Tennessee Health Science Center, Memphis, TN, United States of America, bought at local facility, EPFL-SV, Lausanne, Switzerland, and bred in-house	Mus musculus	NCBITaxon	NCBITaxon:10090	BXD066	11 to 14 weeks	male				Animals, breeding, and housing conditions	Study design and sleep deprivation			mouse113	Non Sleep Deprived and Sleep Deprived
mice originated from University of Tennessee Health Science Center, Memphis, TN, United States of America, bought at local facility, EPFL-SV, Lausanne, Switzerland, and bred in-house	Mus musculus	NCBITaxon	NCBITaxon:10090	BXD066	11 to 14 weeks	male				Animals, breeding, and housing conditions	Study design and sleep deprivation			mouse114	Non Sleep Deprived and Sleep Deprived
mice originated from University of Tennessee Health Science Center, Memphis, TN, United States of America, bought at local facility, EPFL-SV, Lausanne, Switzerland, and bred in-house	Mus musculus	NCBITaxon	NCBITaxon:10090	BXD066	11 to 14 weeks	male				Animals, breeding, and housing conditions	Study design and sleep deprivation			mouse115	Non Sleep Deprived and Sleep Deprived
mice originated from University of Tennessee Health Science Center, Memphis, TN, United States of America, bought at local facility, EPFL-SV, Lausanne, Switzerland, and bred in-house	Mus musculus	NCBITaxon	NCBITaxon:10090	BXD066	11 to 14 weeks	male				Animals, breeding, and housing conditions	Study design and sleep deprivation			mouse116	Non Sleep Deprived and Sleep Deprived
mice originated from University of Tennessee Health Science Center, Memphis, TN, United States of America, bought at local facility, EPFL-SV, Lausanne, Switzerland, and bred in-house	Mus musculus	NCBITaxon	NCBITaxon:10090	BXD067	11 to 14 weeks	male				Animals, breeding, and housing conditions	Study design and sleep deprivation			mouse117	Non Sleep Deprived and Sleep Deprived
mice originated from University of Tennessee Health Science Center, Memphis, TN, United States of America, bought at local facility, EPFL-SV, Lausanne, Switzerland, and bred in-house	Mus musculus	NCBITaxon	NCBITaxon:10090	BXD067	11 to 14 weeks	male				Animals, breeding, and housing conditions	Study design and sleep deprivation			mouse118	Non Sleep Deprived and Sleep Deprived
mice originated from University of Tennessee Health Science Center, Memphis, TN, United States of America, bought at local facility, EPFL-SV, Lausanne, Switzerland, and bred in-house	Mus musculus	NCBITaxon	NCBITaxon:10090	BXD067	11 to 14 weeks	male				Animals, breeding, and housing conditions	Study design and sleep deprivation			mouse119	Non Sleep Deprived and Sleep Deprived
mice originated from University of Tennessee Health Science Center, Memphis, TN, United States of America, bought at local facility, EPFL-SV, Lausanne, Switzerland, and bred in-house	Mus musculus	NCBITaxon	NCBITaxon:10090	BXD067	11 to 14 weeks	male				Animals, breeding, and housing conditions	Study design and sleep deprivation			mouse120	Non Sleep Deprived and Sleep Deprived
mice originated from University of Tennessee Health Science Center, Memphis, TN, United States of America, bought at local facility, EPFL-SV, Lausanne, Switzerland, and bred in-house	Mus musculus	NCBITaxon	NCBITaxon:10090	BXD067	11 to 14 weeks	male				Animals, breeding, and housing conditions	Study design and sleep deprivation			mouse121	Non Sleep Deprived and Sleep Deprived
mice originated from University of Tennessee Health Science Center, Memphis, TN, United States of America, bought at local facility, EPFL-SV, Lausanne, Switzerland, and bred in-house	Mus musculus	NCBITaxon	NCBITaxon:10090	BXD067	11 to 14 weeks	male				Animals, breeding, and housing conditions	Study design and sleep deprivation			mouse122	Non Sleep Deprived and Sleep Deprived
mice originated from University of Tennessee Health Science Center, Memphis, TN, United States of America, bought at local facility, EPFL-SV, Lausanne, Switzerland, and bred in-house	Mus musculus	NCBITaxon	NCBITaxon:10090	BXD070	11 to 14 weeks	male				Animals, breeding, and housing conditions	Study design and sleep deprivation			mouse123	Non Sleep Deprived and Sleep Deprived
mice originated from University of Tennessee Health Science Center, Memphis, TN, United States of America, bought at local facility, EPFL-SV, Lausanne, Switzerland, and bred in-house	Mus musculus	NCBITaxon	NCBITaxon:10090	BXD070	11 to 14 weeks	male				Animals, breeding, and housing conditions	Study design and sleep deprivation			mouse124	Non Sleep Deprived and Sleep Deprived
mice originated from University of Tennessee Health Science Center, Memphis, TN, United States of America, bought at local facility, EPFL-SV, Lausanne, Switzerland, and bred in-house	Mus musculus	NCBITaxon	NCBITaxon:10090	BXD070	11 to 14 weeks	male				Animals, breeding, and housing conditions	Study design and sleep deprivation			mouse125	Non Sleep Deprived and Sleep Deprived
mice originated from University of Tennessee Health Science Center, Memphis, TN, United States of America, bought at local facility, EPFL-SV, Lausanne, Switzerland, and bred in-house	Mus musculus	NCBITaxon	NCBITaxon:10090	BXD070	11 to 14 weeks	male				Animals, breeding, and housing conditions	Study design and sleep deprivation			mouse126	Non Sleep Deprived and Sleep Deprived
mice originated from University of Tennessee Health Science Center, Memphis, TN, United States of America, bought at local facility, EPFL-SV, Lausanne, Switzerland, and bred in-house	Mus musculus	NCBITaxon	NCBITaxon:10090	BXD070	11 to 14 weeks	male				Animals, breeding, and housing conditions	Study design and sleep deprivation			mouse127	Non Sleep Deprived and Sleep Deprived
mice originated from University of Tennessee Health Science Center, Memphis, TN, United States of America, bought at local facility, EPFL-SV, Lausanne, Switzerland, and bred in-house	Mus musculus	NCBITaxon	NCBITaxon:10090	BXD070	11 to 14 weeks	male				Animals, breeding, and housing conditions	Study design and sleep deprivation			mouse128	Non Sleep Deprived and Sleep Deprived
mice originated from University of Tennessee Health Science Center, Memphis, TN, United States of America, bought at local facility, EPFL-SV, Lausanne, Switzerland, and bred in-house	Mus musculus	NCBITaxon	NCBITaxon:10090	BXD071	11 to 14 weeks	male				Animals, breeding, and housing conditions	Study design and sleep deprivation			mouse129	Non Sleep Deprived and Sleep Deprived
mice originated from University of Tennessee Health Science Center, Memphis, TN, United States of America, bought at local facility, EPFL-SV, Lausanne, Switzerland, and bred in-house	Mus musculus	NCBITaxon	NCBITaxon:10090	BXD071	11 to 14 weeks	male				Animals, breeding, and housing conditions	Study design and sleep deprivation			mouse130	Non Sleep Deprived and Sleep Deprived
mice originated from University of Tennessee Health Science Center, Memphis, TN, United States of America, bought at local facility, EPFL-SV, Lausanne, Switzerland, and bred in-house	Mus musculus	NCBITaxon	NCBITaxon:10090	BXD071	11 to 14 weeks	male				Animals, breeding, and housing conditions	Study design and sleep deprivation			mouse131	Non Sleep Deprived and Sleep Deprived
mice originated from University of Tennessee Health Science Center, Memphis, TN, United States of America, bought at local facility, EPFL-SV, Lausanne, Switzerland, and bred in-house	Mus musculus	NCBITaxon	NCBITaxon:10090	BXD071	11 to 14 weeks	male				Animals, breeding, and housing conditions	Study design and sleep deprivation			mouse132	Non Sleep Deprived and Sleep Deprived
mice originated from University of Tennessee Health Science Center, Memphis, TN, United States of America, bought at local facility, EPFL-SV, Lausanne, Switzerland, and bred in-house	Mus musculus	NCBITaxon	NCBITaxon:10090	BXD071	11 to 14 weeks	male				Animals, breeding, and housing conditions	Study design and sleep deprivation			mouse133	Non Sleep Deprived and Sleep Deprived
mice originated from University of Tennessee Health Science Center, Memphis, TN, United States of America, bought at local facility, EPFL-SV, Lausanne, Switzerland, and bred in-house	Mus musculus	NCBITaxon	NCBITaxon:10090	BXD071	11 to 14 weeks	male				Animals, breeding, and housing conditions	Study design and sleep deprivation			mouse134	Non Sleep Deprived and Sleep Deprived
mice originated from University of Tennessee Health Science Center, Memphis, TN, United States of America, bought at local facility, EPFL-SV, Lausanne, Switzerland, and bred in-house	Mus musculus	NCBITaxon	NCBITaxon:10090	BXD073	11 to 14 weeks	male				Animals, breeding, and housing conditions	Study design and sleep deprivation			mouse135	Non Sleep Deprived and Sleep Deprived
mice originated from University of Tennessee Health Science Center, Memphis, TN, United States of America, bought at local facility, EPFL-SV, Lausanne, Switzerland, and bred in-house	Mus musculus	NCBITaxon	NCBITaxon:10090	BXD073	11 to 14 weeks	male				Animals, breeding, and housing conditions	Study design and sleep deprivation			mouse136	Non Sleep Deprived and Sleep Deprived
mice originated from University of Tennessee Health Science Center, Memphis, TN, United States of America, bought at local facility, EPFL-SV, Lausanne, Switzerland, and bred in-house	Mus musculus	NCBITaxon	NCBITaxon:10090	BXD073	11 to 14 weeks	male				Animals, breeding, and housing conditions	Study design and sleep deprivation			mouse137	Non Sleep Deprived and Sleep Deprived
mice originated from University of Tennessee Health Science Center, Memphis, TN, United States of America, bought at local facility, EPFL-SV, Lausanne, Switzerland, and bred in-house	Mus musculus	NCBITaxon	NCBITaxon:10090	BXD073	11 to 14 weeks	male				Animals, breeding, and housing conditions	Study design and sleep deprivation			mouse138	Non Sleep Deprived and Sleep Deprived
mice originated from University of Tennessee Health Science Center, Memphis, TN, United States of America, bought at local facility, EPFL-SV, Lausanne, Switzerland, and bred in-house	Mus musculus	NCBITaxon	NCBITaxon:10090	BXD073	11 to 14 weeks	male				Animals, breeding, and housing conditions	Study design and sleep deprivation			mouse139	Non Sleep Deprived and Sleep Deprived
mice originated from University of Tennessee Health Science Center, Memphis, TN, United States of America, bought at local facility, EPFL-SV, Lausanne, Switzerland, and bred in-house	Mus musculus	NCBITaxon	NCBITaxon:10090	BXD073	11 to 14 weeks	male				Animals, breeding, and housing conditions	Study design and sleep deprivation			mouse140	Non Sleep Deprived and Sleep Deprived
mice originated from University of Tennessee Health Science Center, Memphis, TN, United States of America, bought at local facility, EPFL-SV, Lausanne, Switzerland, and bred in-house	Mus musculus	NCBITaxon	NCBITaxon:10090	BXD075	11 to 14 weeks	male				Animals, breeding, and housing conditions	Study design and sleep deprivation			mouse141	Non Sleep Deprived and Sleep Deprived
mice originated from University of Tennessee Health Science Center, Memphis, TN, United States of America, bought at local facility, EPFL-SV, Lausanne, Switzerland, and bred in-house	Mus musculus	NCBITaxon	NCBITaxon:10090	BXD075	11 to 14 weeks	male				Animals, breeding, and housing conditions	Study design and sleep deprivation			mouse142	Non Sleep Deprived and Sleep Deprived
mice originated from University of Tennessee Health Science Center, Memphis, TN, United States of America, bought at local facility, EPFL-SV, Lausanne, Switzerland, and bred in-house	Mus musculus	NCBITaxon	NCBITaxon:10090	BXD075	11 to 14 weeks	male				Animals, breeding, and housing conditions	Study design and sleep deprivation			mouse143	Non Sleep Deprived and Sleep Deprived
mice originated from University of Tennessee Health Science Center, Memphis, TN, United States of America, bought at local facility, EPFL-SV, Lausanne, Switzerland, and bred in-house	Mus musculus	NCBITaxon	NCBITaxon:10090	BXD075	11 to 14 weeks	male				Animals, breeding, and housing conditions	Study design and sleep deprivation			mouse144	Non Sleep Deprived and Sleep Deprived
mice originated from University of Tennessee Health Science Center, Memphis, TN, United States of America, bought at local facility, EPFL-SV, Lausanne, Switzerland, and bred in-house	Mus musculus	NCBITaxon	NCBITaxon:10090	BXD075	11 to 14 weeks	male				Animals, breeding, and housing conditions	Study design and sleep deprivation			mouse145	Non Sleep Deprived and Sleep Deprived
mice originated from University of Tennessee Health Science Center, Memphis, TN, United States of America, bought at local facility, EPFL-SV, Lausanne, Switzerland, and bred in-house	Mus musculus	NCBITaxon	NCBITaxon:10090	BXD075	11 to 14 weeks	male				Animals, breeding, and housing conditions	Study design and sleep deprivation			mouse146	Non Sleep Deprived and Sleep Deprived
mice originated from University of Tennessee Health Science Center, Memphis, TN, United States of America, bought at local facility, EPFL-SV, Lausanne, Switzerland, and bred in-house	Mus musculus	NCBITaxon	NCBITaxon:10090	BXD075	11 to 14 weeks	male				Animals, breeding, and housing conditions	Study design and sleep deprivation			mouse147	Non Sleep Deprived and Sleep Deprived
mice originated from University of Tennessee Health Science Center, Memphis, TN, United States of America, bought at local facility, EPFL-SV, Lausanne, Switzerland, and bred in-house	Mus musculus	NCBITaxon	NCBITaxon:10090	BXD079	11 to 14 weeks	male				Animals, breeding, and housing conditions	Study design and sleep deprivation			mouse148	Non Sleep Deprived and Sleep Deprived
mice originated from University of Tennessee Health Science Center, Memphis, TN, United States of America, bought at local facility, EPFL-SV, Lausanne, Switzerland, and bred in-house	Mus musculus	NCBITaxon	NCBITaxon:10090	BXD079	11 to 14 weeks	male				Animals, breeding, and housing conditions	Study design and sleep deprivation			mouse149	Non Sleep Deprived and Sleep Deprived
mice originated from University of Tennessee Health Science Center, Memphis, TN, United States of America, bought at local facility, EPFL-SV, Lausanne, Switzerland, and bred in-house	Mus musculus	NCBITaxon	NCBITaxon:10090	BXD081	11 to 14 weeks	male				Animals, breeding, and housing conditions	Study design and sleep deprivation			mouse150	Non Sleep Deprived and Sleep Deprived
mice originated from University of Tennessee Health Science Center, Memphis, TN, United States of America, bought at local facility, EPFL-SV, Lausanne, Switzerland, and bred in-house	Mus musculus	NCBITaxon	NCBITaxon:10090	BXD081	11 to 14 weeks	male				Animals, breeding, and housing conditions	Study design and sleep deprivation			mouse151	Non Sleep Deprived and Sleep Deprived
mice originated from University of Tennessee Health Science Center, Memphis, TN, United States of America, bought at local facility, EPFL-SV, Lausanne, Switzerland, and bred in-house	Mus musculus	NCBITaxon	NCBITaxon:10090	BXD081	11 to 14 weeks	male				Animals, breeding, and housing conditions	Study design and sleep deprivation			mouse152	Non Sleep Deprived and Sleep Deprived
mice originated from University of Tennessee Health Science Center, Memphis, TN, United States of America, bought at local facility, EPFL-SV, Lausanne, Switzerland, and bred in-house	Mus musculus	NCBITaxon	NCBITaxon:10090	BXD081	11 to 14 weeks	male				Animals, breeding, and housing conditions	Study design and sleep deprivation			mouse153	Non Sleep Deprived and Sleep Deprived
mice originated from University of Tennessee Health Science Center, Memphis, TN, United States of America, bought at local facility, EPFL-SV, Lausanne, Switzerland, and bred in-house	Mus musculus	NCBITaxon	NCBITaxon:10090	BXD081	11 to 14 weeks	male				Animals, breeding, and housing conditions	Study design and sleep deprivation			mouse154	Non Sleep Deprived and Sleep Deprived
mice originated from University of Tennessee Health Science Center, Memphis, TN, United States of America, bought at local facility, EPFL-SV, Lausanne, Switzerland, and bred in-house	Mus musculus	NCBITaxon	NCBITaxon:10090	BXD081	11 to 14 weeks	male				Animals, breeding, and housing conditions	Study design and sleep deprivation			mouse155	Non Sleep Deprived and Sleep Deprived
mice originated from University of Tennessee Health Science Center, Memphis, TN, United States of America, bought at local facility, EPFL-SV, Lausanne, Switzerland, and bred in-house	Mus musculus	NCBITaxon	NCBITaxon:10090	BXD083	11 to 14 weeks	male				Animals, breeding, and housing conditions	Study design and sleep deprivation			mouse156	Non Sleep Deprived and Sleep Deprived
mice originated from University of Tennessee Health Science Center, Memphis, TN, United States of America, bought at local facility, EPFL-SV, Lausanne, Switzerland, and bred in-house	Mus musculus	NCBITaxon	NCBITaxon:10090	BXD083	11 to 14 weeks	male				Animals, breeding, and housing conditions	Study design and sleep deprivation			mouse157	Non Sleep Deprived and Sleep Deprived
mice originated from University of Tennessee Health Science Center, Memphis, TN, United States of America, bought at local facility, EPFL-SV, Lausanne, Switzerland, and bred in-house	Mus musculus	NCBITaxon	NCBITaxon:10090	BXD083	11 to 14 weeks	male				Animals, breeding, and housing conditions	Study design and sleep deprivation			mouse158	Non Sleep Deprived and Sleep Deprived
mice originated from University of Tennessee Health Science Center, Memphis, TN, United States of America, bought at local facility, EPFL-SV, Lausanne, Switzerland, and bred in-house	Mus musculus	NCBITaxon	NCBITaxon:10090	BXD083	11 to 14 weeks	male				Animals, breeding, and housing conditions	Study design and sleep deprivation			mouse159	Non Sleep Deprived and Sleep Deprived
mice originated from University of Tennessee Health Science Center, Memphis, TN, United States of America, bought at local facility, EPFL-SV, Lausanne, Switzerland, and bred in-house	Mus musculus	NCBITaxon	NCBITaxon:10090	BXD083	11 to 14 weeks	male				Animals, breeding, and housing conditions	Study design and sleep deprivation			mouse160	Non Sleep Deprived and Sleep Deprived
mice originated from University of Tennessee Health Science Center, Memphis, TN, United States of America, bought at local facility, EPFL-SV, Lausanne, Switzerland, and bred in-house	Mus musculus	NCBITaxon	NCBITaxon:10090	BXD083	11 to 14 weeks	male				Animals, breeding, and housing conditions	Study design and sleep deprivation			mouse161	Non Sleep Deprived and Sleep Deprived
mice originated from University of Tennessee Health Science Center, Memphis, TN, United States of America, bought at local facility, EPFL-SV, Lausanne, Switzerland, and bred in-house	Mus musculus	NCBITaxon	NCBITaxon:10090	BXD084	11 to 14 weeks	male				Animals, breeding, and housing conditions	Study design and sleep deprivation			mouse162	Non Sleep Deprived and Sleep Deprived
mice originated from University of Tennessee Health Science Center, Memphis, TN, United States of America, bought at local facility, EPFL-SV, Lausanne, Switzerland, and bred in-house	Mus musculus	NCBITaxon	NCBITaxon:10090	BXD084	11 to 14 weeks	male				Animals, breeding, and housing conditions	Study design and sleep deprivation			mouse163	Non Sleep Deprived and Sleep Deprived
mice originated from University of Tennessee Health Science Center, Memphis, TN, United States of America, bought at local facility, EPFL-SV, Lausanne, Switzerland, and bred in-house	Mus musculus	NCBITaxon	NCBITaxon:10090	BXD084	11 to 14 weeks	male				Animals, breeding, and housing conditions	Study design and sleep deprivation			mouse164	Non Sleep Deprived and Sleep Deprived
mice originated from University of Tennessee Health Science Center, Memphis, TN, United States of America, bought at local facility, EPFL-SV, Lausanne, Switzerland, and bred in-house	Mus musculus	NCBITaxon	NCBITaxon:10090	BXD084	11 to 14 weeks	male				Animals, breeding, and housing conditions	Study design and sleep deprivation			mouse165	Non Sleep Deprived and Sleep Deprived
mice originated from University of Tennessee Health Science Center, Memphis, TN, United States of America, bought at local facility, EPFL-SV, Lausanne, Switzerland, and bred in-house	Mus musculus	NCBITaxon	NCBITaxon:10090	BXD084	11 to 14 weeks	male				Animals, breeding, and housing conditions	Study design and sleep deprivation			mouse166	Non Sleep Deprived and Sleep Deprived
mice originated from University of Tennessee Health Science Center, Memphis, TN, United States of America, bought at local facility, EPFL-SV, Lausanne, Switzerland, and bred in-house	Mus musculus	NCBITaxon	NCBITaxon:10090	BXD085	11 to 14 weeks	male				Animals, breeding, and housing conditions	Study design and sleep deprivation			mouse167	Non Sleep Deprived and Sleep Deprived
mice originated from University of Tennessee Health Science Center, Memphis, TN, United States of America, bought at local facility, EPFL-SV, Lausanne, Switzerland, and bred in-house	Mus musculus	NCBITaxon	NCBITaxon:10090	BXD085	11 to 14 weeks	male				Animals, breeding, and housing conditions	Study design and sleep deprivation			mouse168	Non Sleep Deprived and Sleep Deprived
mice originated from University of Tennessee Health Science Center, Memphis, TN, United States of America, bought at local facility, EPFL-SV, Lausanne, Switzerland, and bred in-house	Mus musculus	NCBITaxon	NCBITaxon:10090	BXD085	11 to 14 weeks	male				Animals, breeding, and housing conditions	Study design and sleep deprivation			mouse169	Non Sleep Deprived and Sleep Deprived
mice originated from University of Tennessee Health Science Center, Memphis, TN, United States of America, bought at local facility, EPFL-SV, Lausanne, Switzerland, and bred in-house	Mus musculus	NCBITaxon	NCBITaxon:10090	BXD087	11 to 14 weeks	male				Animals, breeding, and housing conditions	Study design and sleep deprivation			mouse170	Non Sleep Deprived and Sleep Deprived
mice originated from University of Tennessee Health Science Center, Memphis, TN, United States of America, bought at local facility, EPFL-SV, Lausanne, Switzerland, and bred in-house	Mus musculus	NCBITaxon	NCBITaxon:10090	BXD087	11 to 14 weeks	male				Animals, breeding, and housing conditions	Study design and sleep deprivation			mouse171	Non Sleep Deprived and Sleep Deprived
mice originated from University of Tennessee Health Science Center, Memphis, TN, United States of America, bought at local facility, EPFL-SV, Lausanne, Switzerland, and bred in-house	Mus musculus	NCBITaxon	NCBITaxon:10090	BXD087	11 to 14 weeks	male				Animals, breeding, and housing conditions	Study design and sleep deprivation			mouse172	Non Sleep Deprived and Sleep Deprived
mice originated from University of Tennessee Health Science Center, Memphis, TN, United States of America, bought at local facility, EPFL-SV, Lausanne, Switzerland, and bred in-house	Mus musculus	NCBITaxon	NCBITaxon:10090	BXD087	11 to 14 weeks	male				Animals, breeding, and housing conditions	Study design and sleep deprivation			mouse173	Non Sleep Deprived and Sleep Deprived
mice originated from University of Tennessee Health Science Center, Memphis, TN, United States of America, bought at local facility, EPFL-SV, Lausanne, Switzerland, and bred in-house	Mus musculus	NCBITaxon	NCBITaxon:10090	BXD087	11 to 14 weeks	male				Animals, breeding, and housing conditions	Study design and sleep deprivation			mouse174	Non Sleep Deprived and Sleep Deprived
mice originated from University of Tennessee Health Science Center, Memphis, TN, United States of America, bought at local facility, EPFL-SV, Lausanne, Switzerland, and bred in-house	Mus musculus	NCBITaxon	NCBITaxon:10090	BXD087	11 to 14 weeks	male				Animals, breeding, and housing conditions	Study design and sleep deprivation			mouse175	Non Sleep Deprived and Sleep Deprived
mice originated from University of Tennessee Health Science Center, Memphis, TN, United States of America, bought at local facility, EPFL-SV, Lausanne, Switzerland, and bred in-house	Mus musculus	NCBITaxon	NCBITaxon:10090	BXD089	11 to 14 weeks	male				Animals, breeding, and housing conditions	Study design and sleep deprivation			mouse176	Non Sleep Deprived and Sleep Deprived
mice originated from University of Tennessee Health Science Center, Memphis, TN, United States of America, bought at local facility, EPFL-SV, Lausanne, Switzerland, and bred in-house	Mus musculus	NCBITaxon	NCBITaxon:10090	BXD089	11 to 14 weeks	male				Animals, breeding, and housing conditions	Study design and sleep deprivation			mouse177	Non Sleep Deprived and Sleep Deprived
mice originated from University of Tennessee Health Science Center, Memphis, TN, United States of America, bought at local facility, EPFL-SV, Lausanne, Switzerland, and bred in-house	Mus musculus	NCBITaxon	NCBITaxon:10090	BXD089	11 to 14 weeks	male				Animals, breeding, and housing conditions	Study design and sleep deprivation			mouse178	Non Sleep Deprived and Sleep Deprived
mice originated from University of Tennessee Health Science Center, Memphis, TN, United States of America, bought at local facility, EPFL-SV, Lausanne, Switzerland, and bred in-house	Mus musculus	NCBITaxon	NCBITaxon:10090	BXD089	11 to 14 weeks	male				Animals, breeding, and housing conditions	Study design and sleep deprivation			mouse179	Non Sleep Deprived and Sleep Deprived
mice originated from University of Tennessee Health Science Center, Memphis, TN, United States of America, bought at local facility, EPFL-SV, Lausanne, Switzerland, and bred in-house	Mus musculus	NCBITaxon	NCBITaxon:10090	BXD089	11 to 14 weeks	male				Animals, breeding, and housing conditions	Study design and sleep deprivation			mouse180	Non Sleep Deprived and Sleep Deprived
mice originated from University of Tennessee Health Science Center, Memphis, TN, United States of America, bought at local facility, EPFL-SV, Lausanne, Switzerland, and bred in-house	Mus musculus	NCBITaxon	NCBITaxon:10090	BXD089	11 to 14 weeks	male				Animals, breeding, and housing conditions	Study design and sleep deprivation			mouse181	Non Sleep Deprived and Sleep Deprived
mice originated from University of Tennessee Health Science Center, Memphis, TN, United States of America, bought at local facility, EPFL-SV, Lausanne, Switzerland, and bred in-house	Mus musculus	NCBITaxon	NCBITaxon:10090	BXD090	11 to 14 weeks	male				Animals, breeding, and housing conditions	Study design and sleep deprivation			mouse182	Non Sleep Deprived and Sleep Deprived
mice originated from University of Tennessee Health Science Center, Memphis, TN, United States of America, bought at local facility, EPFL-SV, Lausanne, Switzerland, and bred in-house	Mus musculus	NCBITaxon	NCBITaxon:10090	BXD090	11 to 14 weeks	male				Animals, breeding, and housing conditions	Study design and sleep deprivation			mouse183	Non Sleep Deprived and Sleep Deprived
mice originated from University of Tennessee Health Science Center, Memphis, TN, United States of America, bought at local facility, EPFL-SV, Lausanne, Switzerland, and bred in-house	Mus musculus	NCBITaxon	NCBITaxon:10090	BXD090	11 to 14 weeks	male				Animals, breeding, and housing conditions	Study design and sleep deprivation			mouse184	Non Sleep Deprived and Sleep Deprived
mice originated from University of Tennessee Health Science Center, Memphis, TN, United States of America, bought at local facility, EPFL-SV, Lausanne, Switzerland, and bred in-house	Mus musculus	NCBITaxon	NCBITaxon:10090	BXD090	11 to 14 weeks	male				Animals, breeding, and housing conditions	Study design and sleep deprivation			mouse185	Non Sleep Deprived and Sleep Deprived
mice originated from University of Tennessee Health Science Center, Memphis, TN, United States of America, bought at local facility, EPFL-SV, Lausanne, Switzerland, and bred in-house	Mus musculus	NCBITaxon	NCBITaxon:10090	BXD090	11 to 14 weeks	male				Animals, breeding, and housing conditions	Study design and sleep deprivation			mouse186	Non Sleep Deprived and Sleep Deprived
mice originated from University of Tennessee Health Science Center, Memphis, TN, United States of America, bought at local facility, EPFL-SV, Lausanne, Switzerland, and bred in-house	Mus musculus	NCBITaxon	NCBITaxon:10090	BXD090	11 to 14 weeks	male				Animals, breeding, and housing conditions	Study design and sleep deprivation			mouse187	Non Sleep Deprived and Sleep Deprived
mice originated from University of Tennessee Health Science Center, Memphis, TN, United States of America, bought at local facility, EPFL-SV, Lausanne, Switzerland, and bred in-house	Mus musculus	NCBITaxon	NCBITaxon:10090	BXD095	11 to 14 weeks	male				Animals, breeding, and housing conditions	Study design and sleep deprivation			mouse188	Non Sleep Deprived and Sleep Deprived
mice originated from University of Tennessee Health Science Center, Memphis, TN, United States of America, bought at local facility, EPFL-SV, Lausanne, Switzerland, and bred in-house	Mus musculus	NCBITaxon	NCBITaxon:10090	BXD095	11 to 14 weeks	male				Animals, breeding, and housing conditions	Study design and sleep deprivation			mouse189	Non Sleep Deprived and Sleep Deprived
mice originated from University of Tennessee Health Science Center, Memphis, TN, United States of America, bought at local facility, EPFL-SV, Lausanne, Switzerland, and bred in-house	Mus musculus	NCBITaxon	NCBITaxon:10090	BXD095	11 to 14 weeks	male				Animals, breeding, and housing conditions	Study design and sleep deprivation			mouse190	Non Sleep Deprived and Sleep Deprived
mice originated from University of Tennessee Health Science Center, Memphis, TN, United States of America, bought at local facility, EPFL-SV, Lausanne, Switzerland, and bred in-house	Mus musculus	NCBITaxon	NCBITaxon:10090	BXD095	11 to 14 weeks	male				Animals, breeding, and housing conditions	Study design and sleep deprivation			mouse191	Non Sleep Deprived and Sleep Deprived
mice originated from University of Tennessee Health Science Center, Memphis, TN, United States of America, bought at local facility, EPFL-SV, Lausanne, Switzerland, and bred in-house	Mus musculus	NCBITaxon	NCBITaxon:10090	BXD095	11 to 14 weeks	male				Animals, breeding, and housing conditions	Study design and sleep deprivation			mouse192	Non Sleep Deprived and Sleep Deprived
mice originated from University of Tennessee Health Science Center, Memphis, TN, United States of America, bought at local facility, EPFL-SV, Lausanne, Switzerland, and bred in-house	Mus musculus	NCBITaxon	NCBITaxon:10090	BXD095	11 to 14 weeks	male				Animals, breeding, and housing conditions	Study design and sleep deprivation			mouse193	Non Sleep Deprived and Sleep Deprived
mice originated from University of Tennessee Health Science Center, Memphis, TN, United States of America, bought at local facility, EPFL-SV, Lausanne, Switzerland, and bred in-house	Mus musculus	NCBITaxon	NCBITaxon:10090	BXD095	11 to 14 weeks	male				Animals, breeding, and housing conditions	Study design and sleep deprivation			mouse194	Non Sleep Deprived and Sleep Deprived
mice originated from University of Tennessee Health Science Center, Memphis, TN, United States of America, bought at local facility, EPFL-SV, Lausanne, Switzerland, and bred in-house	Mus musculus	NCBITaxon	NCBITaxon:10090	BXD096	11 to 14 weeks	male				Animals, breeding, and housing conditions	Study design and sleep deprivation			mouse195	Non Sleep Deprived and Sleep Deprived
mice originated from University of Tennessee Health Science Center, Memphis, TN, United States of America, bought at local facility, EPFL-SV, Lausanne, Switzerland, and bred in-house	Mus musculus	NCBITaxon	NCBITaxon:10090	BXD096	11 to 14 weeks	male				Animals, breeding, and housing conditions	Study design and sleep deprivation			mouse196	Non Sleep Deprived and Sleep Deprived
mice originated from University of Tennessee Health Science Center, Memphis, TN, United States of America, bought at local facility, EPFL-SV, Lausanne, Switzerland, and bred in-house	Mus musculus	NCBITaxon	NCBITaxon:10090	BXD096	11 to 14 weeks	male				Animals, breeding, and housing conditions	Study design and sleep deprivation			mouse197	Non Sleep Deprived and Sleep Deprived
mice originated from University of Tennessee Health Science Center, Memphis, TN, United States of America, bought at local facility, EPFL-SV, Lausanne, Switzerland, and bred in-house	Mus musculus	NCBITaxon	NCBITaxon:10090	BXD096	11 to 14 weeks	male				Animals, breeding, and housing conditions	Study design and sleep deprivation			mouse198	Non Sleep Deprived and Sleep Deprived
mice originated from University of Tennessee Health Science Center, Memphis, TN, United States of America, bought at local facility, EPFL-SV, Lausanne, Switzerland, and bred in-house	Mus musculus	NCBITaxon	NCBITaxon:10090	BXD096	11 to 14 weeks	male				Animals, breeding, and housing conditions	Study design and sleep deprivation			mouse199	Non Sleep Deprived and Sleep Deprived
mice originated from University of Tennessee Health Science Center, Memphis, TN, United States of America, bought at local facility, EPFL-SV, Lausanne, Switzerland, and bred in-house	Mus musculus	NCBITaxon	NCBITaxon:10090	BXD096	11 to 14 weeks	male				Animals, breeding, and housing conditions	Study design and sleep deprivation			mouse200	Non Sleep Deprived and Sleep Deprived
mice originated from University of Tennessee Health Science Center, Memphis, TN, United States of America, bought at local facility, EPFL-SV, Lausanne, Switzerland, and bred in-house	Mus musculus	NCBITaxon	NCBITaxon:10090	BXD096	11 to 14 weeks	male				Animals, breeding, and housing conditions	Study design and sleep deprivation			mouse201	Non Sleep Deprived and Sleep Deprived
mice originated from University of Tennessee Health Science Center, Memphis, TN, United States of America, bought at local facility, EPFL-SV, Lausanne, Switzerland, and bred in-house	Mus musculus	NCBITaxon	NCBITaxon:10090	BXD097	11 to 14 weeks	male				Animals, breeding, and housing conditions	Study design and sleep deprivation			mouse202	Non Sleep Deprived and Sleep Deprived
mice originated from University of Tennessee Health Science Center, Memphis, TN, United States of America, bought at local facility, EPFL-SV, Lausanne, Switzerland, and bred in-house	Mus musculus	NCBITaxon	NCBITaxon:10090	BXD097	11 to 14 weeks	male				Animals, breeding, and housing conditions	Study design and sleep deprivation			mouse203	Non Sleep Deprived and Sleep Deprived
mice originated from University of Tennessee Health Science Center, Memphis, TN, United States of America, bought at local facility, EPFL-SV, Lausanne, Switzerland, and bred in-house	Mus musculus	NCBITaxon	NCBITaxon:10090	BXD097	11 to 14 weeks	male				Animals, breeding, and housing conditions	Study design and sleep deprivation			mouse204	Non Sleep Deprived and Sleep Deprived
mice originated from University of Tennessee Health Science Center, Memphis, TN, United States of America, bought at local facility, EPFL-SV, Lausanne, Switzerland, and bred in-house	Mus musculus	NCBITaxon	NCBITaxon:10090	BXD097	11 to 14 weeks	male				Animals, breeding, and housing conditions	Study design and sleep deprivation			mouse205	Non Sleep Deprived and Sleep Deprived
mice originated from University of Tennessee Health Science Center, Memphis, TN, United States of America, bought at local facility, EPFL-SV, Lausanne, Switzerland, and bred in-house	Mus musculus	NCBITaxon	NCBITaxon:10090	BXD097	11 to 14 weeks	male				Animals, breeding, and housing conditions	Study design and sleep deprivation			mouse206	Non Sleep Deprived and Sleep Deprived
mice originated from University of Tennessee Health Science Center, Memphis, TN, United States of America, bought at local facility, EPFL-SV, Lausanne, Switzerland, and bred in-house	Mus musculus	NCBITaxon	NCBITaxon:10090	BXD097	11 to 14 weeks	male				Animals, breeding, and housing conditions	Study design and sleep deprivation			mouse207	Non Sleep Deprived and Sleep Deprived
mice originated from University of Tennessee Health Science Center, Memphis, TN, United States of America, bought at local facility, EPFL-SV, Lausanne, Switzerland, and bred in-house	Mus musculus	NCBITaxon	NCBITaxon:10090	BXD098	11 to 14 weeks	male				Animals, breeding, and housing conditions	Study design and sleep deprivation			mouse208	Non Sleep Deprived and Sleep Deprived
mice originated from University of Tennessee Health Science Center, Memphis, TN, United States of America, bought at local facility, EPFL-SV, Lausanne, Switzerland, and bred in-house	Mus musculus	NCBITaxon	NCBITaxon:10090	BXD098	11 to 14 weeks	male				Animals, breeding, and housing conditions	Study design and sleep deprivation			mouse209	Non Sleep Deprived and Sleep Deprived
mice originated from University of Tennessee Health Science Center, Memphis, TN, United States of America, bought at local facility, EPFL-SV, Lausanne, Switzerland, and bred in-house	Mus musculus	NCBITaxon	NCBITaxon:10090	BXD098	11 to 14 weeks	male				Animals, breeding, and housing conditions	Study design and sleep deprivation			mouse210	Non Sleep Deprived and Sleep Deprived
mice originated from University of Tennessee Health Science Center, Memphis, TN, United States of America, bought at local facility, EPFL-SV, Lausanne, Switzerland, and bred in-house	Mus musculus	NCBITaxon	NCBITaxon:10090	BXD098	11 to 14 weeks	male				Animals, breeding, and housing conditions	Study design and sleep deprivation			mouse211	Non Sleep Deprived and Sleep Deprived
mice originated from University of Tennessee Health Science Center, Memphis, TN, United States of America, bought at local facility, EPFL-SV, Lausanne, Switzerland, and bred in-house	Mus musculus	NCBITaxon	NCBITaxon:10090	BXD098	11 to 14 weeks	male				Animals, breeding, and housing conditions	Study design and sleep deprivation			mouse212	Non Sleep Deprived and Sleep Deprived
mice originated from University of Tennessee Health Science Center, Memphis, TN, United States of America, bought at local facility, EPFL-SV, Lausanne, Switzerland, and bred in-house	Mus musculus	NCBITaxon	NCBITaxon:10090	BXD100	11 to 14 weeks	male				Animals, breeding, and housing conditions	Study design and sleep deprivation			mouse213	Non Sleep Deprived and Sleep Deprived
mice originated from University of Tennessee Health Science Center, Memphis, TN, United States of America, bought at local facility, EPFL-SV, Lausanne, Switzerland, and bred in-house	Mus musculus	NCBITaxon	NCBITaxon:10090	BXD100	11 to 14 weeks	male				Animals, breeding, and housing conditions	Study design and sleep deprivation			mouse214	Non Sleep Deprived and Sleep Deprived
mice originated from University of Tennessee Health Science Center, Memphis, TN, United States of America, bought at local facility, EPFL-SV, Lausanne, Switzerland, and bred in-house	Mus musculus	NCBITaxon	NCBITaxon:10090	BXD100	11 to 14 weeks	male				Animals, breeding, and housing conditions	Study design and sleep deprivation			mouse215	Non Sleep Deprived and Sleep Deprived
mice originated from University of Tennessee Health Science Center, Memphis, TN, United States of America, bought at local facility, EPFL-SV, Lausanne, Switzerland, and bred in-house	Mus musculus	NCBITaxon	NCBITaxon:10090	BXD100	11 to 14 weeks	male				Animals, breeding, and housing conditions	Study design and sleep deprivation			mouse216	Non Sleep Deprived and Sleep Deprived
mice originated from University of Tennessee Health Science Center, Memphis, TN, United States of America, bought at local facility, EPFL-SV, Lausanne, Switzerland, and bred in-house	Mus musculus	NCBITaxon	NCBITaxon:10090	BXD100	11 to 14 weeks	male				Animals, breeding, and housing conditions	Study design and sleep deprivation			mouse217	Non Sleep Deprived and Sleep Deprived
mice originated from University of Tennessee Health Science Center, Memphis, TN, United States of America, bought at local facility, EPFL-SV, Lausanne, Switzerland, and bred in-house	Mus musculus	NCBITaxon	NCBITaxon:10090	BXD100	11 to 14 weeks	male				Animals, breeding, and housing conditions	Study design and sleep deprivation			mouse218	Non Sleep Deprived and Sleep Deprived
mice originated from University of Tennessee Health Science Center, Memphis, TN, United States of America, bought at local facility, EPFL-SV, Lausanne, Switzerland, and bred in-house	Mus musculus	NCBITaxon	NCBITaxon:10090	BXD100	11 to 14 weeks	male				Animals, breeding, and housing conditions	Study design and sleep deprivation			mouse219	Non Sleep Deprived and Sleep Deprived
mice originated from University of Tennessee Health Science Center, Memphis, TN, United States of America, bought at local facility, EPFL-SV, Lausanne, Switzerland, and bred in-house	Mus musculus	NCBITaxon	NCBITaxon:10090	BXD101	11 to 14 weeks	male				Animals, breeding, and housing conditions	Study design and sleep deprivation			mouse220	Non Sleep Deprived and Sleep Deprived
mice originated from University of Tennessee Health Science Center, Memphis, TN, United States of America, bought at local facility, EPFL-SV, Lausanne, Switzerland, and bred in-house	Mus musculus	NCBITaxon	NCBITaxon:10090	BXD101	11 to 14 weeks	male				Animals, breeding, and housing conditions	Study design and sleep deprivation			mouse221	Non Sleep Deprived and Sleep Deprived
mice originated from University of Tennessee Health Science Center, Memphis, TN, United States of America, bought at local facility, EPFL-SV, Lausanne, Switzerland, and bred in-house	Mus musculus	NCBITaxon	NCBITaxon:10090	BXD103	11 to 14 weeks	male				Animals, breeding, and housing conditions	Study design and sleep deprivation			mouse222	Non Sleep Deprived and Sleep Deprived
mice originated from University of Tennessee Health Science Center, Memphis, TN, United States of America, bought at local facility, EPFL-SV, Lausanne, Switzerland, and bred in-house	Mus musculus	NCBITaxon	NCBITaxon:10090	BXD103	11 to 14 weeks	male				Animals, breeding, and housing conditions	Study design and sleep deprivation			mouse223	Non Sleep Deprived and Sleep Deprived
mice originated from University of Tennessee Health Science Center, Memphis, TN, United States of America, bought at local facility, EPFL-SV, Lausanne, Switzerland, and bred in-house	Mus musculus	NCBITaxon	NCBITaxon:10090	BXD103	11 to 14 weeks	male				Animals, breeding, and housing conditions	Study design and sleep deprivation			mouse224	Non Sleep Deprived and Sleep Deprived
mice originated from University of Tennessee Health Science Center, Memphis, TN, United States of America, bought at local facility, EPFL-SV, Lausanne, Switzerland, and bred in-house	Mus musculus	NCBITaxon	NCBITaxon:10090	BXD103	11 to 14 weeks	male				Animals, breeding, and housing conditions	Study design and sleep deprivation			mouse225	Non Sleep Deprived and Sleep Deprived
mice originated from University of Tennessee Health Science Center, Memphis, TN, United States of America, bought at local facility, EPFL-SV, Lausanne, Switzerland, and bred in-house	Mus musculus	NCBITaxon	NCBITaxon:10090	BXD103	11 to 14 weeks	male				Animals, breeding, and housing conditions	Study design and sleep deprivation			mouse226	Non Sleep Deprived and Sleep Deprived
mice originated from University of Tennessee Health Science Center, Memphis, TN, United States of America, bought at local facility, EPFL-SV, Lausanne, Switzerland, and bred in-house	Mus musculus	NCBITaxon	NCBITaxon:10090	BXD103	11 to 14 weeks	male				Animals, breeding, and housing conditions	Study design and sleep deprivation			mouse227	Non Sleep Deprived and Sleep Deprived
mice originated from University of Tennessee Health Science Center, Memphis, TN, United States of America, bought at local facility, EPFL-SV, Lausanne, Switzerland, and bred in-house	Mus musculus	NCBITaxon	NCBITaxon:10090	BXD043	11 to 14 weeks	male	Cortex	UBERON	UBERON:0001851	Animals, breeding, and housing conditions	Study design and sleep deprivation	Experiment 2: Tissue collection and preparation	RNA extraction and pooling	pooled_BXD43_1_NSD_Cortex	Non Sleep Deprived
mice originated from University of Tennessee Health Science Center, Memphis, TN, United States of America, bought at local facility, EPFL-SV, Lausanne, Switzerland, and bred in-house	Mus musculus	NCBITaxon	NCBITaxon:10090	BXD043	11 to 14 weeks	male	Cortex	UBERON	UBERON:0001851	Animals, breeding, and housing conditions	Study design and sleep deprivation	Experiment 2: Tissue collection and preparation	RNA extraction and pooling	pooled_BXD43_1_SD_Cortex	Sleep Deprived
mice originated from University of Tennessee Health Science Center, Memphis, TN, United States of America, bought at local facility, EPFL-SV, Lausanne, Switzerland, and bred in-house	Mus musculus	NCBITaxon	NCBITaxon:10090	BXD044	11 to 14 weeks	male	Cortex	UBERON	UBERON:0001851	Animals, breeding, and housing conditions	Study design and sleep deprivation	Experiment 2: Tissue collection and preparation	RNA extraction and pooling	pooled_BXD44_1_NSD_Cortex	Non Sleep Deprived
mice originated from University of Tennessee Health Science Center, Memphis, TN, United States of America, bought at local facility, EPFL-SV, Lausanne, Switzerland, and bred in-house	Mus musculus	NCBITaxon	NCBITaxon:10090	BXD044	11 to 14 weeks	male	Cortex	UBERON	UBERON:0001851	Animals, breeding, and housing conditions	Study design and sleep deprivation	Experiment 2: Tissue collection and preparation	RNA extraction and pooling	pooled_BXD44_1_SD_Cortex	Sleep Deprived
mice originated from University of Tennessee Health Science Center, Memphis, TN, United States of America, bought at local facility, EPFL-SV, Lausanne, Switzerland, and bred in-house	Mus musculus	NCBITaxon	NCBITaxon:10090	BXD045	11 to 14 weeks	male	Cortex	UBERON	UBERON:0001851	Animals, breeding, and housing conditions	Study design and sleep deprivation	Experiment 2: Tissue collection and preparation	RNA extraction and pooling	pooled_BXD45_1_NSD_Cortex	Non Sleep Deprived
mice originated from University of Tennessee Health Science Center, Memphis, TN, United States of America, bought at local facility, EPFL-SV, Lausanne, Switzerland, and bred in-house	Mus musculus	NCBITaxon	NCBITaxon:10090	BXD045	11 to 14 weeks	male	Cortex	UBERON	UBERON:0001851	Animals, breeding, and housing conditions	Study design and sleep deprivation	Experiment 2: Tissue collection and preparation	RNA extraction and pooling	pooled_BXD45_1_SD_Cortex	Sleep Deprived
mice originated from University of Tennessee Health Science Center, Memphis, TN, United States of America, bought at local facility, EPFL-SV, Lausanne, Switzerland, and bred in-house	Mus musculus	NCBITaxon	NCBITaxon:10090	BXD048	11 to 14 weeks	male	Cortex	UBERON	UBERON:0001851	Animals, breeding, and housing conditions	Study design and sleep deprivation	Experiment 2: Tissue collection and preparation	RNA extraction and pooling	pooled_BXD48_1_NSD_Cortex	Non Sleep Deprived
mice originated from University of Tennessee Health Science Center, Memphis, TN, United States of America, bought at local facility, EPFL-SV, Lausanne, Switzerland, and bred in-house	Mus musculus	NCBITaxon	NCBITaxon:10090	BXD048	11 to 14 weeks	male	Cortex	UBERON	UBERON:0001851	Animals, breeding, and housing conditions	Study design and sleep deprivation	Experiment 2: Tissue collection and preparation	RNA extraction and pooling	pooled_BXD48_1_SD_Cortex	Sleep Deprived
mice originated from University of Tennessee Health Science Center, Memphis, TN, United States of America, bought at local facility, EPFL-SV, Lausanne, Switzerland, and bred in-house	Mus musculus	NCBITaxon	NCBITaxon:10090	BXD049	11 to 14 weeks	male	Cortex	UBERON	UBERON:0001851	Animals, breeding, and housing conditions	Study design and sleep deprivation	Experiment 2: Tissue collection and preparation	RNA extraction and pooling	pooled_BXD49_1_NSD_Cortex	Non Sleep Deprived
mice originated from University of Tennessee Health Science Center, Memphis, TN, United States of America, bought at local facility, EPFL-SV, Lausanne, Switzerland, and bred in-house	Mus musculus	NCBITaxon	NCBITaxon:10090	BXD049	11 to 14 weeks	male	Cortex	UBERON	UBERON:0001851	Animals, breeding, and housing conditions	Study design and sleep deprivation	Experiment 2: Tissue collection and preparation	RNA extraction and pooling	pooled_BXD49_1_SD_Cortex	Sleep Deprived
mice originated from University of Tennessee Health Science Center, Memphis, TN, United States of America, bought at local facility, EPFL-SV, Lausanne, Switzerland, and bred in-house	Mus musculus	NCBITaxon	NCBITaxon:10090	BXD050	11 to 14 weeks	male	Cortex	UBERON	UBERON:0001851	Animals, breeding, and housing conditions	Study design and sleep deprivation	Experiment 2: Tissue collection and preparation	RNA extraction and pooling	pooled_BXD50_1_NSD_Cortex	Non Sleep Deprived
mice originated from University of Tennessee Health Science Center, Memphis, TN, United States of America, bought at local facility, EPFL-SV, Lausanne, Switzerland, and bred in-house	Mus musculus	NCBITaxon	NCBITaxon:10090	BXD050	11 to 14 weeks	male	Cortex	UBERON	UBERON:0001851	Animals, breeding, and housing conditions	Study design and sleep deprivation	Experiment 2: Tissue collection and preparation	RNA extraction and pooling	pooled_BXD50_1_SD_Cortex	Sleep Deprived
mice originated from University of Tennessee Health Science Center, Memphis, TN, United States of America, bought at local facility, EPFL-SV, Lausanne, Switzerland, and bred in-house	Mus musculus	NCBITaxon	NCBITaxon:10090	BXD051	11 to 14 weeks	male	Cortex	UBERON	UBERON:0001851	Animals, breeding, and housing conditions	Study design and sleep deprivation	Experiment 2: Tissue collection and preparation	RNA extraction and pooling	pooled_BXD51_1_NSD_Cortex	Non Sleep Deprived
mice originated from University of Tennessee Health Science Center, Memphis, TN, United States of America, bought at local facility, EPFL-SV, Lausanne, Switzerland, and bred in-house	Mus musculus	NCBITaxon	NCBITaxon:10090	BXD051	11 to 14 weeks	male	Cortex	UBERON	UBERON:0001851	Animals, breeding, and housing conditions	Study design and sleep deprivation	Experiment 2: Tissue collection and preparation	RNA extraction and pooling	pooled_BXD51_1_SD_Cortex	Sleep Deprived
mice originated from University of Tennessee Health Science Center, Memphis, TN, United States of America, bought at local facility, EPFL-SV, Lausanne, Switzerland, and bred in-house	Mus musculus	NCBITaxon	NCBITaxon:10090	BXD055	11 to 14 weeks	male	Cortex	UBERON	UBERON:0001851	Animals, breeding, and housing conditions	Study design and sleep deprivation	Experiment 2: Tissue collection and preparation	RNA extraction and pooling	pooled_BXD55_1_SD_Cortex	Sleep Deprived
mice originated from University of Tennessee Health Science Center, Memphis, TN, United States of America, bought at local facility, EPFL-SV, Lausanne, Switzerland, and bred in-house	Mus musculus	NCBITaxon	NCBITaxon:10090	BXD055	11 to 14 weeks	male	Cortex	UBERON	UBERON:0001851	Animals, breeding, and housing conditions	Study design and sleep deprivation	Experiment 2: Tissue collection and preparation	RNA extraction and pooling	pooled_BXD55_1_NSD_Cortex	Non Sleep Deprived
mice originated from University of Tennessee Health Science Center, Memphis, TN, United States of America, bought at local facility, EPFL-SV, Lausanne, Switzerland, and bred in-house	Mus musculus	NCBITaxon	NCBITaxon:10090	BXD056	11 to 14 weeks	male	Cortex	UBERON	UBERON:0001851	Animals, breeding, and housing conditions	Study design and sleep deprivation	Experiment 2: Tissue collection and preparation	RNA extraction and pooling	pooled_BXD56_1_SD_Cortex	Sleep Deprived
mice originated from University of Tennessee Health Science Center, Memphis, TN, United States of America, bought at local facility, EPFL-SV, Lausanne, Switzerland, and bred in-house	Mus musculus	NCBITaxon	NCBITaxon:10090	BXD056	11 to 14 weeks	male	Cortex	UBERON	UBERON:0001851	Animals, breeding, and housing conditions	Study design and sleep deprivation	Experiment 2: Tissue collection and preparation	RNA extraction and pooling	pooled_BXD56_1_NSD_Cortex	Non Sleep Deprived
mice originated from University of Tennessee Health Science Center, Memphis, TN, United States of America, bought at local facility, EPFL-SV, Lausanne, Switzerland, and bred in-house	Mus musculus	NCBITaxon	NCBITaxon:10090	BXD061	11 to 14 weeks	male	Cortex	UBERON	UBERON:0001851	Animals, breeding, and housing conditions	Study design and sleep deprivation	Experiment 2: Tissue collection and preparation	RNA extraction and pooling	pooled_BXD61_1_NSD_Cortex	Non Sleep Deprived
mice originated from University of Tennessee Health Science Center, Memphis, TN, United States of America, bought at local facility, EPFL-SV, Lausanne, Switzerland, and bred in-house	Mus musculus	NCBITaxon	NCBITaxon:10090	BXD061	11 to 14 weeks	male	Cortex	UBERON	UBERON:0001851	Animals, breeding, and housing conditions	Study design and sleep deprivation	Experiment 2: Tissue collection and preparation	RNA extraction and pooling	pooled_BXD61_1_SD_Cortex	Sleep Deprived
mice originated from University of Tennessee Health Science Center, Memphis, TN, United States of America, bought at local facility, EPFL-SV, Lausanne, Switzerland, and bred in-house	Mus musculus	NCBITaxon	NCBITaxon:10090	BXD064	11 to 14 weeks	male	Cortex	UBERON	UBERON:0001851	Animals, breeding, and housing conditions	Study design and sleep deprivation	Experiment 2: Tissue collection and preparation	RNA extraction and pooling	pooled_BXD64_1_NSD_Cortex	Non Sleep Deprived
mice originated from University of Tennessee Health Science Center, Memphis, TN, United States of America, bought at local facility, EPFL-SV, Lausanne, Switzerland, and bred in-house	Mus musculus	NCBITaxon	NCBITaxon:10090	BXD064	11 to 14 weeks	male	Cortex	UBERON	UBERON:0001851	Animals, breeding, and housing conditions	Study design and sleep deprivation	Experiment 2: Tissue collection and preparation	RNA extraction and pooling	pooled_BXD64_1_SD_Cortex	Sleep Deprived
mice originated from University of Tennessee Health Science Center, Memphis, TN, United States of America, bought at local facility, EPFL-SV, Lausanne, Switzerland, and bred in-house	Mus musculus	NCBITaxon	NCBITaxon:10090	BXD065	11 to 14 weeks	male	Cortex	UBERON	UBERON:0001851	Animals, breeding, and housing conditions	Study design and sleep deprivation	Experiment 2: Tissue collection and preparation	RNA extraction and pooling	pooled_BXD65_1_NSD_Cortex	Non Sleep Deprived
mice originated from University of Tennessee Health Science Center, Memphis, TN, United States of America, bought at local facility, EPFL-SV, Lausanne, Switzerland, and bred in-house	Mus musculus	NCBITaxon	NCBITaxon:10090	BXD065	11 to 14 weeks	male	Cortex	UBERON	UBERON:0001851	Animals, breeding, and housing conditions	Study design and sleep deprivation	Experiment 2: Tissue collection and preparation	RNA extraction and pooling	pooled_BXD65_1_SD_Cortex	Sleep Deprived
mice originated from University of Tennessee Health Science Center, Memphis, TN, United States of America, bought at local facility, EPFL-SV, Lausanne, Switzerland, and bred in-house	Mus musculus	NCBITaxon	NCBITaxon:10090	BXD066	11 to 14 weeks	male	Cortex	UBERON	UBERON:0001851	Animals, breeding, and housing conditions	Study design and sleep deprivation	Experiment 2: Tissue collection and preparation	RNA extraction and pooling	pooled_BXD66_1_SD_Cortex	Sleep Deprived
mice originated from University of Tennessee Health Science Center, Memphis, TN, United States of America, bought at local facility, EPFL-SV, Lausanne, Switzerland, and bred in-house	Mus musculus	NCBITaxon	NCBITaxon:10090	BXD066	11 to 14 weeks	male	Cortex	UBERON	UBERON:0001851	Animals, breeding, and housing conditions	Study design and sleep deprivation	Experiment 2: Tissue collection and preparation	RNA extraction and pooling	pooled_BXD66_1_NSD_Cortex	Non Sleep Deprived
mice originated from University of Tennessee Health Science Center, Memphis, TN, United States of America, bought at local facility, EPFL-SV, Lausanne, Switzerland, and bred in-house	Mus musculus	NCBITaxon	NCBITaxon:10090	BXD067	11 to 14 weeks	male	Cortex	UBERON	UBERON:0001851	Animals, breeding, and housing conditions	Study design and sleep deprivation	Experiment 2: Tissue collection and preparation	RNA extraction and pooling	pooled_BXD67_1_SD_Cortex	Sleep Deprived
mice originated from University of Tennessee Health Science Center, Memphis, TN, United States of America, bought at local facility, EPFL-SV, Lausanne, Switzerland, and bred in-house	Mus musculus	NCBITaxon	NCBITaxon:10090	BXD067	11 to 14 weeks	male	Cortex	UBERON	UBERON:0001851	Animals, breeding, and housing conditions	Study design and sleep deprivation	Experiment 2: Tissue collection and preparation	RNA extraction and pooling	pooled_BXD67_1_NSD_Cortex	Non Sleep Deprived
mice originated from University of Tennessee Health Science Center, Memphis, TN, United States of America, bought at local facility, EPFL-SV, Lausanne, Switzerland, and bred in-house	Mus musculus	NCBITaxon	NCBITaxon:10090	BXD070	11 to 14 weeks	male	Cortex	UBERON	UBERON:0001851	Animals, breeding, and housing conditions	Study design and sleep deprivation	Experiment 2: Tissue collection and preparation	RNA extraction and pooling	pooled_BXD70_1_SD_Cortex	Sleep Deprived
mice originated from University of Tennessee Health Science Center, Memphis, TN, United States of America, bought at local facility, EPFL-SV, Lausanne, Switzerland, and bred in-house	Mus musculus	NCBITaxon	NCBITaxon:10090	BXD070	11 to 14 weeks	male	Cortex	UBERON	UBERON:0001851	Animals, breeding, and housing conditions	Study design and sleep deprivation	Experiment 2: Tissue collection and preparation	RNA extraction and pooling	pooled_BXD70_1_NSD_Cortex	Non Sleep Deprived
mice originated from University of Tennessee Health Science Center, Memphis, TN, United States of America, bought at local facility, EPFL-SV, Lausanne, Switzerland, and bred in-house	Mus musculus	NCBITaxon	NCBITaxon:10090	BXD071	11 to 14 weeks	male	Cortex	UBERON	UBERON:0001851	Animals, breeding, and housing conditions	Study design and sleep deprivation	Experiment 2: Tissue collection and preparation	RNA extraction and pooling	pooled_BXD71_1_SD_Cortex	Sleep Deprived
mice originated from University of Tennessee Health Science Center, Memphis, TN, United States of America, bought at local facility, EPFL-SV, Lausanne, Switzerland, and bred in-house	Mus musculus	NCBITaxon	NCBITaxon:10090	BXD071	11 to 14 weeks	male	Cortex	UBERON	UBERON:0001851	Animals, breeding, and housing conditions	Study design and sleep deprivation	Experiment 2: Tissue collection and preparation	RNA extraction and pooling	pooled_BXD71_1_NSD_Cortex	Non Sleep Deprived
mice originated from University of Tennessee Health Science Center, Memphis, TN, United States of America, bought at local facility, EPFL-SV, Lausanne, Switzerland, and bred in-house	Mus musculus	NCBITaxon	NCBITaxon:10090	BXD073	11 to 14 weeks	male	Cortex	UBERON	UBERON:0001851	Animals, breeding, and housing conditions	Study design and sleep deprivation	Experiment 2: Tissue collection and preparation	RNA extraction and pooling	pooled_BXD73_1_NSD_Cortex	Non Sleep Deprived
mice originated from University of Tennessee Health Science Center, Memphis, TN, United States of America, bought at local facility, EPFL-SV, Lausanne, Switzerland, and bred in-house	Mus musculus	NCBITaxon	NCBITaxon:10090	BXD073	11 to 14 weeks	male	Cortex	UBERON	UBERON:0001851	Animals, breeding, and housing conditions	Study design and sleep deprivation	Experiment 2: Tissue collection and preparation	RNA extraction and pooling	pooled_BXD73_1_SD_Cortex	Sleep Deprived
mice originated from University of Tennessee Health Science Center, Memphis, TN, United States of America, bought at local facility, EPFL-SV, Lausanne, Switzerland, and bred in-house	Mus musculus	NCBITaxon	NCBITaxon:10090	BXD075	11 to 14 weeks	male	Cortex	UBERON	UBERON:0001851	Animals, breeding, and housing conditions	Study design and sleep deprivation	Experiment 2: Tissue collection and preparation	RNA extraction and pooling	pooled_BXD75_1_NSD_Cortex	Non Sleep Deprived
mice originated from University of Tennessee Health Science Center, Memphis, TN, United States of America, bought at local facility, EPFL-SV, Lausanne, Switzerland, and bred in-house	Mus musculus	NCBITaxon	NCBITaxon:10090	BXD075	11 to 14 weeks	male	Cortex	UBERON	UBERON:0001851	Animals, breeding, and housing conditions	Study design and sleep deprivation	Experiment 2: Tissue collection and preparation	RNA extraction and pooling	pooled_BXD75_1_SD_Cortex	Sleep Deprived
mice originated from University of Tennessee Health Science Center, Memphis, TN, United States of America, bought at local facility, EPFL-SV, Lausanne, Switzerland, and bred in-house	Mus musculus	NCBITaxon	NCBITaxon:10090	BXD079	11 to 14 weeks	male	Cortex	UBERON	UBERON:0001851	Animals, breeding, and housing conditions	Study design and sleep deprivation	Experiment 2: Tissue collection and preparation	RNA extraction and pooling	pooled_BXD79_1_NSD_Cortex	Non Sleep Deprived
mice originated from University of Tennessee Health Science Center, Memphis, TN, United States of America, bought at local facility, EPFL-SV, Lausanne, Switzerland, and bred in-house	Mus musculus	NCBITaxon	NCBITaxon:10090	BXD079	11 to 14 weeks	male	Cortex	UBERON	UBERON:0001851	Animals, breeding, and housing conditions	Study design and sleep deprivation	Experiment 2: Tissue collection and preparation	RNA extraction and pooling	pooled_BXD79_1_SD_Cortex	Sleep Deprived
mice originated from University of Tennessee Health Science Center, Memphis, TN, United States of America, bought at local facility, EPFL-SV, Lausanne, Switzerland, and bred in-house	Mus musculus	NCBITaxon	NCBITaxon:10090	BXD081	11 to 14 weeks	male	Cortex	UBERON	UBERON:0001851	Animals, breeding, and housing conditions	Study design and sleep deprivation	Experiment 2: Tissue collection and preparation	RNA extraction and pooling	pooled_BXD81_1_NSD_Cortex	Non Sleep Deprived
mice originated from University of Tennessee Health Science Center, Memphis, TN, United States of America, bought at local facility, EPFL-SV, Lausanne, Switzerland, and bred in-house	Mus musculus	NCBITaxon	NCBITaxon:10090	BXD081	11 to 14 weeks	male	Cortex	UBERON	UBERON:0001851	Animals, breeding, and housing conditions	Study design and sleep deprivation	Experiment 2: Tissue collection and preparation	RNA extraction and pooling	pooled_BXD81_1_SD_Cortex	Sleep Deprived
mice originated from University of Tennessee Health Science Center, Memphis, TN, United States of America, bought at local facility, EPFL-SV, Lausanne, Switzerland, and bred in-house	Mus musculus	NCBITaxon	NCBITaxon:10090	BXD083	11 to 14 weeks	male	Cortex	UBERON	UBERON:0001851	Animals, breeding, and housing conditions	Study design and sleep deprivation	Experiment 2: Tissue collection and preparation	RNA extraction and pooling	pooled_BXD83_1_NSD_Cortex	Non Sleep Deprived
mice originated from University of Tennessee Health Science Center, Memphis, TN, United States of America, bought at local facility, EPFL-SV, Lausanne, Switzerland, and bred in-house	Mus musculus	NCBITaxon	NCBITaxon:10090	BXD083	11 to 14 weeks	male	Cortex	UBERON	UBERON:0001851	Animals, breeding, and housing conditions	Study design and sleep deprivation	Experiment 2: Tissue collection and preparation	RNA extraction and pooling	pooled_BXD83_1_SD_Cortex	Sleep Deprived
mice originated from University of Tennessee Health Science Center, Memphis, TN, United States of America, bought at local facility, EPFL-SV, Lausanne, Switzerland, and bred in-house	Mus musculus	NCBITaxon	NCBITaxon:10090	BXD084	11 to 14 weeks	male	Cortex	UBERON	UBERON:0001851	Animals, breeding, and housing conditions	Study design and sleep deprivation	Experiment 2: Tissue collection and preparation	RNA extraction and pooling	pooled_BXD84_1_NSD_Cortex	Non Sleep Deprived
mice originated from University of Tennessee Health Science Center, Memphis, TN, United States of America, bought at local facility, EPFL-SV, Lausanne, Switzerland, and bred in-house	Mus musculus	NCBITaxon	NCBITaxon:10090	BXD084	11 to 14 weeks	male	Cortex	UBERON	UBERON:0001851	Animals, breeding, and housing conditions	Study design and sleep deprivation	Experiment 2: Tissue collection and preparation	RNA extraction and pooling	pooled_BXD84_1_SD_Cortex	Sleep Deprived
mice originated from University of Tennessee Health Science Center, Memphis, TN, United States of America, bought at local facility, EPFL-SV, Lausanne, Switzerland, and bred in-house	Mus musculus	NCBITaxon	NCBITaxon:10090	BXD085	11 to 14 weeks	male	Cortex	UBERON	UBERON:0001851	Animals, breeding, and housing conditions	Study design and sleep deprivation	Experiment 2: Tissue collection and preparation	RNA extraction and pooling	pooled_BXD85_1_NSD_Cortex	Non Sleep Deprived
mice originated from University of Tennessee Health Science Center, Memphis, TN, United States of America, bought at local facility, EPFL-SV, Lausanne, Switzerland, and bred in-house	Mus musculus	NCBITaxon	NCBITaxon:10090	BXD085	11 to 14 weeks	male	Cortex	UBERON	UBERON:0001851	Animals, breeding, and housing conditions	Study design and sleep deprivation	Experiment 2: Tissue collection and preparation	RNA extraction and pooling	pooled_BXD85_1_SD_Cortex	Sleep Deprived
mice originated from University of Tennessee Health Science Center, Memphis, TN, United States of America, bought at local facility, EPFL-SV, Lausanne, Switzerland, and bred in-house	Mus musculus	NCBITaxon	NCBITaxon:10090	BXD087	11 to 14 weeks	male	Cortex	UBERON	UBERON:0001851	Animals, breeding, and housing conditions	Study design and sleep deprivation	Experiment 2: Tissue collection and preparation	RNA extraction and pooling	pooled_BXD87_1_NSD_Cortex	Non Sleep Deprived
mice originated from University of Tennessee Health Science Center, Memphis, TN, United States of America, bought at local facility, EPFL-SV, Lausanne, Switzerland, and bred in-house	Mus musculus	NCBITaxon	NCBITaxon:10090	BXD087	11 to 14 weeks	male	Cortex	UBERON	UBERON:0001851	Animals, breeding, and housing conditions	Study design and sleep deprivation	Experiment 2: Tissue collection and preparation	RNA extraction and pooling	pooled_BXD87_1_SD_Cortex	Sleep Deprived
mice originated from University of Tennessee Health Science Center, Memphis, TN, United States of America, bought at local facility, EPFL-SV, Lausanne, Switzerland, and bred in-house	Mus musculus	NCBITaxon	NCBITaxon:10090	BXD089	11 to 14 weeks	male	Cortex	UBERON	UBERON:0001851	Animals, breeding, and housing conditions	Study design and sleep deprivation	Experiment 2: Tissue collection and preparation	RNA extraction and pooling	pooled_BXD89_1_SD_Cortex	Sleep Deprived
mice originated from University of Tennessee Health Science Center, Memphis, TN, United States of America, bought at local facility, EPFL-SV, Lausanne, Switzerland, and bred in-house	Mus musculus	NCBITaxon	NCBITaxon:10090	BXD089	11 to 14 weeks	male	Cortex	UBERON	UBERON:0001851	Animals, breeding, and housing conditions	Study design and sleep deprivation	Experiment 2: Tissue collection and preparation	RNA extraction and pooling	pooled_BXD89_1_NSD_Cortex	Non Sleep Deprived
mice originated from University of Tennessee Health Science Center, Memphis, TN, United States of America, bought at local facility, EPFL-SV, Lausanne, Switzerland, and bred in-house	Mus musculus	NCBITaxon	NCBITaxon:10090	BXD090	11 to 14 weeks	male	Cortex	UBERON	UBERON:0001851	Animals, breeding, and housing conditions	Study design and sleep deprivation	Experiment 2: Tissue collection and preparation	RNA extraction and pooling	pooled_BXD90_1_SD_Cortex	Sleep Deprived
mice originated from University of Tennessee Health Science Center, Memphis, TN, United States of America, bought at local facility, EPFL-SV, Lausanne, Switzerland, and bred in-house	Mus musculus	NCBITaxon	NCBITaxon:10090	BXD090	11 to 14 weeks	male	Cortex	UBERON	UBERON:0001851	Animals, breeding, and housing conditions	Study design and sleep deprivation	Experiment 2: Tissue collection and preparation	RNA extraction and pooling	pooled_BXD90_1_NSD_Cortex	Non Sleep Deprived
mice originated from University of Tennessee Health Science Center, Memphis, TN, United States of America, bought at local facility, EPFL-SV, Lausanne, Switzerland, and bred in-house	Mus musculus	NCBITaxon	NCBITaxon:10090	BXD095	11 to 14 weeks	male	Cortex	UBERON	UBERON:0001851	Animals, breeding, and housing conditions	Study design and sleep deprivation	Experiment 2: Tissue collection and preparation	RNA extraction and pooling	pooled_BXD95_1_SD_Cortex	Sleep Deprived
mice originated from University of Tennessee Health Science Center, Memphis, TN, United States of America, bought at local facility, EPFL-SV, Lausanne, Switzerland, and bred in-house	Mus musculus	NCBITaxon	NCBITaxon:10090	BXD095	11 to 14 weeks	male	Cortex	UBERON	UBERON:0001851	Animals, breeding, and housing conditions	Study design and sleep deprivation	Experiment 2: Tissue collection and preparation	RNA extraction and pooling	pooled_BXD95_1_NSD_Cortex	Non Sleep Deprived
mice originated from University of Tennessee Health Science Center, Memphis, TN, United States of America, bought at local facility, EPFL-SV, Lausanne, Switzerland, and bred in-house	Mus musculus	NCBITaxon	NCBITaxon:10090	BXD096	11 to 14 weeks	male	Cortex	UBERON	UBERON:0001851	Animals, breeding, and housing conditions	Study design and sleep deprivation	Experiment 2: Tissue collection and preparation	RNA extraction and pooling	pooled_BXD96_1_SD_Cortex	Sleep Deprived
mice originated from University of Tennessee Health Science Center, Memphis, TN, United States of America, bought at local facility, EPFL-SV, Lausanne, Switzerland, and bred in-house	Mus musculus	NCBITaxon	NCBITaxon:10090	BXD096	11 to 14 weeks	male	Cortex	UBERON	UBERON:0001851	Animals, breeding, and housing conditions	Study design and sleep deprivation	Experiment 2: Tissue collection and preparation	RNA extraction and pooling	pooled_BXD96_1_NSD_Cortex	Non Sleep Deprived
mice originated from University of Tennessee Health Science Center, Memphis, TN, United States of America, bought at local facility, EPFL-SV, Lausanne, Switzerland, and bred in-house	Mus musculus	NCBITaxon	NCBITaxon:10090	BXD097	11 to 14 weeks	male	Cortex	UBERON	UBERON:0001851	Animals, breeding, and housing conditions	Study design and sleep deprivation	Experiment 2: Tissue collection and preparation	RNA extraction and pooling	pooled_BXD97_1_SD_Cortex	Sleep Deprived
mice originated from University of Tennessee Health Science Center, Memphis, TN, United States of America, bought at local facility, EPFL-SV, Lausanne, Switzerland, and bred in-house	Mus musculus	NCBITaxon	NCBITaxon:10090	BXD097	11 to 14 weeks	male	Cortex	UBERON	UBERON:0001851	Animals, breeding, and housing conditions	Study design and sleep deprivation	Experiment 2: Tissue collection and preparation	RNA extraction and pooling	pooled_BXD97_1_NSD_Cortex	Non Sleep Deprived
mice originated from University of Tennessee Health Science Center, Memphis, TN, United States of America, bought at local facility, EPFL-SV, Lausanne, Switzerland, and bred in-house	Mus musculus	NCBITaxon	NCBITaxon:10090	BXD098	11 to 14 weeks	male	Cortex	UBERON	UBERON:0001851	Animals, breeding, and housing conditions	Study design and sleep deprivation	Experiment 2: Tissue collection and preparation	RNA extraction and pooling	pooled_BXD98_1_SD_Cortex	Sleep Deprived
mice originated from University of Tennessee Health Science Center, Memphis, TN, United States of America, bought at local facility, EPFL-SV, Lausanne, Switzerland, and bred in-house	Mus musculus	NCBITaxon	NCBITaxon:10090	BXD098	11 to 14 weeks	male	Cortex	UBERON	UBERON:0001851	Animals, breeding, and housing conditions	Study design and sleep deprivation	Experiment 2: Tissue collection and preparation	RNA extraction and pooling	pooled_BXD98_1_NSD_Cortex	Non Sleep Deprived
mice originated from University of Tennessee Health Science Center, Memphis, TN, United States of America, bought at local facility, EPFL-SV, Lausanne, Switzerland, and bred in-house	Mus musculus	NCBITaxon	NCBITaxon:10090	BXD100	11 to 14 weeks	male	Cortex	UBERON	UBERON:0001851	Animals, breeding, and housing conditions	Study design and sleep deprivation	Experiment 2: Tissue collection and preparation	RNA extraction and pooling	pooled_BXD100_1_SD_Cortex	Sleep Deprived
mice originated from University of Tennessee Health Science Center, Memphis, TN, United States of America, bought at local facility, EPFL-SV, Lausanne, Switzerland, and bred in-house	Mus musculus	NCBITaxon	NCBITaxon:10090	BXD100	11 to 14 weeks	male	Cortex	UBERON	UBERON:0001851	Animals, breeding, and housing conditions	Study design and sleep deprivation	Experiment 2: Tissue collection and preparation	RNA extraction and pooling	pooled_BXD100_1_NSD_Cortex	Non Sleep Deprived
mice originated from University of Tennessee Health Science Center, Memphis, TN, United States of America, bought at local facility, EPFL-SV, Lausanne, Switzerland, and bred in-house	Mus musculus	NCBITaxon	NCBITaxon:10090	BXD101	11 to 14 weeks	male	Cortex	UBERON	UBERON:0001851	Animals, breeding, and housing conditions	Study design and sleep deprivation	Experiment 2: Tissue collection and preparation	RNA extraction and pooling	pooled_BXD101_1_SD_Cortex	Sleep Deprived
mice originated from University of Tennessee Health Science Center, Memphis, TN, United States of America, bought at local facility, EPFL-SV, Lausanne, Switzerland, and bred in-house	Mus musculus	NCBITaxon	NCBITaxon:10090	BXD101	11 to 14 weeks	male	Cortex	UBERON	UBERON:0001851	Animals, breeding, and housing conditions	Study design and sleep deprivation	Experiment 2: Tissue collection and preparation	RNA extraction and pooling	pooled_BXD101_1_NSD_Cortex	Non Sleep Deprived
mice originated from University of Tennessee Health Science Center, Memphis, TN, United States of America, bought at local facility, EPFL-SV, Lausanne, Switzerland, and bred in-house	Mus musculus	NCBITaxon	NCBITaxon:10090	BXD103	11 to 14 weeks	male	Cortex	UBERON	UBERON:0001851	Animals, breeding, and housing conditions	Study design and sleep deprivation	Experiment 2: Tissue collection and preparation	RNA extraction and pooling	pooled_BXD103_1_SD_Cortex	Sleep Deprived
mice originated from University of Tennessee Health Science Center, Memphis, TN, United States of America, bought at local facility, EPFL-SV, Lausanne, Switzerland, and bred in-house	Mus musculus	NCBITaxon	NCBITaxon:10090	BXD103	11 to 14 weeks	male	Cortex	UBERON	UBERON:0001851	Animals, breeding, and housing conditions	Study design and sleep deprivation	Experiment 2: Tissue collection and preparation	RNA extraction and pooling	pooled_BXD103_1_NSD_Cortex	Non Sleep Deprived
mice originated from University of Tennessee Health Science Center, Memphis, TN, United States of America, bought at local facility, EPFL-SV, Lausanne, Switzerland, and bred in-house	Mus musculus	NCBITaxon	NCBITaxon:10090	B6D2F1	11 to 14 weeks	male	Cortex	UBERON	UBERON:0001851	Animals, breeding, and housing conditions	Study design and sleep deprivation	Experiment 2: Tissue collection and preparation	RNA extraction and pooling	pooled_B6D2F1_1_SD_Cortex	Sleep Deprived
mice originated from University of Tennessee Health Science Center, Memphis, TN, United States of America, bought at local facility, EPFL-SV, Lausanne, Switzerland, and bred in-house	Mus musculus	NCBITaxon	NCBITaxon:10090	B6D2F1	11 to 14 weeks	male	Cortex	UBERON	UBERON:0001851	Animals, breeding, and housing conditions	Study design and sleep deprivation	Experiment 2: Tissue collection and preparation	RNA extraction and pooling	pooled_B6D2F1_1_NSD_Cortex	Non Sleep Deprived
mice originated from University of Tennessee Health Science Center, Memphis, TN, United States of America, bought at local facility, EPFL-SV, Lausanne, Switzerland, and bred in-house	Mus musculus	NCBITaxon	NCBITaxon:10090	B6	11 to 14 weeks	male	Cortex	UBERON	UBERON:0001851	Animals, breeding, and housing conditions	Study design and sleep deprivation	Experiment 2: Tissue collection and preparation	RNA extraction and pooling	pooled_C57BL6_1_SD_Cortex	Sleep Deprived
mice originated from University of Tennessee Health Science Center, Memphis, TN, United States of America, bought at local facility, EPFL-SV, Lausanne, Switzerland, and bred in-house	Mus musculus	NCBITaxon	NCBITaxon:10090	B6	11 to 14 weeks	male	Cortex	UBERON	UBERON:0001851	Animals, breeding, and housing conditions	Study design and sleep deprivation	Experiment 2: Tissue collection and preparation	RNA extraction and pooling	pooled_C57BL6_1_NSD_Cortex	Non Sleep Deprived
mice originated from University of Tennessee Health Science Center, Memphis, TN, United States of America, bought at local facility, EPFL-SV, Lausanne, Switzerland, and bred in-house	Mus musculus	NCBITaxon	NCBITaxon:10090	B6	11 to 14 weeks	male	Cortex	UBERON	UBERON:0001851	Animals, breeding, and housing conditions	Study design and sleep deprivation	Experiment 2: Tissue collection and preparation	RNA extraction and pooling	pooled_C57BL6_2_SD_Cortex	Sleep Deprived
mice originated from University of Tennessee Health Science Center, Memphis, TN, United States of America, bought at local facility, EPFL-SV, Lausanne, Switzerland, and bred in-house	Mus musculus	NCBITaxon	NCBITaxon:10090	B6	11 to 14 weeks	male	Cortex	UBERON	UBERON:0001851	Animals, breeding, and housing conditions	Study design and sleep deprivation	Experiment 2: Tissue collection and preparation	RNA extraction and pooling	pooled_C57BL6_2_NSD_Cortex	Non Sleep Deprived
mice originated from University of Tennessee Health Science Center, Memphis, TN, United States of America, bought at local facility, EPFL-SV, Lausanne, Switzerland, and bred in-house	Mus musculus	NCBITaxon	NCBITaxon:10090	D2B6F1	11 to 14 weeks	male	Cortex	UBERON	UBERON:0001851	Animals, breeding, and housing conditions	Study design and sleep deprivation	Experiment 2: Tissue collection and preparation	RNA extraction and pooling	pooled_D2B6F1_1_NSD_Cortex	Non Sleep Deprived
mice originated from University of Tennessee Health Science Center, Memphis, TN, United States of America, bought at local facility, EPFL-SV, Lausanne, Switzerland, and bred in-house	Mus musculus	NCBITaxon	NCBITaxon:10090	D2B6F1	11 to 14 weeks	male	Cortex	UBERON	UBERON:0001851	Animals, breeding, and housing conditions	Study design and sleep deprivation	Experiment 2: Tissue collection and preparation	RNA extraction and pooling	pooled_D2B6F1_1_SD_Cortex	Sleep Deprived
mice originated from University of Tennessee Health Science Center, Memphis, TN, United States of America, bought at local facility, EPFL-SV, Lausanne, Switzerland, and bred in-house	Mus musculus	NCBITaxon	NCBITaxon:10090	D2	11 to 14 weeks	male	Cortex	UBERON	UBERON:0001851	Animals, breeding, and housing conditions	Study design and sleep deprivation	Experiment 2: Tissue collection and preparation	RNA extraction and pooling	pooled_DBA_1_SD_Cortex	Sleep Deprived
mice originated from University of Tennessee Health Science Center, Memphis, TN, United States of America, bought at local facility, EPFL-SV, Lausanne, Switzerland, and bred in-house	Mus musculus	NCBITaxon	NCBITaxon:10090	D2	11 to 14 weeks	male	Cortex	UBERON	UBERON:0001851	Animals, breeding, and housing conditions	Study design and sleep deprivation	Experiment 2: Tissue collection and preparation	RNA extraction and pooling	pooled_DBA_1_NSD_Cortex	Non Sleep Deprived
mice originated from University of Tennessee Health Science Center, Memphis, TN, United States of America, bought at local facility, EPFL-SV, Lausanne, Switzerland, and bred in-house	Mus musculus	NCBITaxon	NCBITaxon:10090	D2	11 to 14 weeks	male	Cortex	UBERON	UBERON:0001851	Animals, breeding, and housing conditions	Study design and sleep deprivation	Experiment 2: Tissue collection and preparation	RNA extraction and pooling	pooled_DBA_2_SD_Cortex	Sleep Deprived
mice originated from University of Tennessee Health Science Center, Memphis, TN, United States of America, bought at local facility, EPFL-SV, Lausanne, Switzerland, and bred in-house	Mus musculus	NCBITaxon	NCBITaxon:10090	D2	11 to 14 weeks	male	Cortex	UBERON	UBERON:0001851	Animals, breeding, and housing conditions	Study design and sleep deprivation	Experiment 2: Tissue collection and preparation	RNA extraction and pooling	pooled_DBA_2_NSD_Cortex	Non Sleep Deprived
mice originated from University of Tennessee Health Science Center, Memphis, TN, United States of America, bought at local facility, EPFL-SV, Lausanne, Switzerland, and bred in-house	Mus musculus	NCBITaxon	NCBITaxon:10090	BXD043	11 to 14 weeks	male	Liver	UBERON	UBERON:0002107	Animals, breeding, and housing conditions	Study design and sleep deprivation	Experiment 2: Tissue collection and preparation	RNA extraction and pooling	pooled_BXD43_1_NSD_Liver	Non Sleep Deprived
mice originated from University of Tennessee Health Science Center, Memphis, TN, United States of America, bought at local facility, EPFL-SV, Lausanne, Switzerland, and bred in-house	Mus musculus	NCBITaxon	NCBITaxon:10090	BXD043	11 to 14 weeks	male	Liver	UBERON	UBERON:0002107	Animals, breeding, and housing conditions	Study design and sleep deprivation	Experiment 2: Tissue collection and preparation	RNA extraction and pooling	pooled_BXD43_1_SD_Liver	Sleep Deprived
mice originated from University of Tennessee Health Science Center, Memphis, TN, United States of America, bought at local facility, EPFL-SV, Lausanne, Switzerland, and bred in-house	Mus musculus	NCBITaxon	NCBITaxon:10090	BXD044	11 to 14 weeks	male	Liver	UBERON	UBERON:0002107	Animals, breeding, and housing conditions	Study design and sleep deprivation	Experiment 2: Tissue collection and preparation	RNA extraction and pooling	pooled_BXD44_1_NSD_Liver	Non Sleep Deprived
mice originated from University of Tennessee Health Science Center, Memphis, TN, United States of America, bought at local facility, EPFL-SV, Lausanne, Switzerland, and bred in-house	Mus musculus	NCBITaxon	NCBITaxon:10090	BXD044	11 to 14 weeks	male	Liver	UBERON	UBERON:0002107	Animals, breeding, and housing conditions	Study design and sleep deprivation	Experiment 2: Tissue collection and preparation	RNA extraction and pooling	pooled_BXD44_1_SD_Liver	Sleep Deprived
mice originated from University of Tennessee Health Science Center, Memphis, TN, United States of America, bought at local facility, EPFL-SV, Lausanne, Switzerland, and bred in-house	Mus musculus	NCBITaxon	NCBITaxon:10090	BXD045	11 to 14 weeks	male	Liver	UBERON	UBERON:0002107	Animals, breeding, and housing conditions	Study design and sleep deprivation	Experiment 2: Tissue collection and preparation	RNA extraction and pooling	pooled_BXD45_1_NSD_Liver	Non Sleep Deprived
mice originated from University of Tennessee Health Science Center, Memphis, TN, United States of America, bought at local facility, EPFL-SV, Lausanne, Switzerland, and bred in-house	Mus musculus	NCBITaxon	NCBITaxon:10090	BXD045	11 to 14 weeks	male	Liver	UBERON	UBERON:0002107	Animals, breeding, and housing conditions	Study design and sleep deprivation	Experiment 2: Tissue collection and preparation	RNA extraction and pooling	pooled_BXD45_1_SD_Liver	Sleep Deprived
mice originated from University of Tennessee Health Science Center, Memphis, TN, United States of America, bought at local facility, EPFL-SV, Lausanne, Switzerland, and bred in-house	Mus musculus	NCBITaxon	NCBITaxon:10090	BXD048	11 to 14 weeks	male	Liver	UBERON	UBERON:0002107	Animals, breeding, and housing conditions	Study design and sleep deprivation	Experiment 2: Tissue collection and preparation	RNA extraction and pooling	pooled_BXD48_1_NSD_Liver	Non Sleep Deprived
mice originated from University of Tennessee Health Science Center, Memphis, TN, United States of America, bought at local facility, EPFL-SV, Lausanne, Switzerland, and bred in-house	Mus musculus	NCBITaxon	NCBITaxon:10090	BXD048	11 to 14 weeks	male	Liver	UBERON	UBERON:0002107	Animals, breeding, and housing conditions	Study design and sleep deprivation	Experiment 2: Tissue collection and preparation	RNA extraction and pooling	pooled_BXD48_1_SD_Liver	Sleep Deprived
mice originated from University of Tennessee Health Science Center, Memphis, TN, United States of America, bought at local facility, EPFL-SV, Lausanne, Switzerland, and bred in-house	Mus musculus	NCBITaxon	NCBITaxon:10090	BXD049	11 to 14 weeks	male	Liver	UBERON	UBERON:0002107	Animals, breeding, and housing conditions	Study design and sleep deprivation	Experiment 2: Tissue collection and preparation	RNA extraction and pooling	pooled_BXD49_1_NSD_Liver	Non Sleep Deprived
mice originated from University of Tennessee Health Science Center, Memphis, TN, United States of America, bought at local facility, EPFL-SV, Lausanne, Switzerland, and bred in-house	Mus musculus	NCBITaxon	NCBITaxon:10090	BXD049	11 to 14 weeks	male	Liver	UBERON	UBERON:0002107	Animals, breeding, and housing conditions	Study design and sleep deprivation	Experiment 2: Tissue collection and preparation	RNA extraction and pooling	pooled_BXD49_1_SD_Liver	Sleep Deprived
mice originated from University of Tennessee Health Science Center, Memphis, TN, United States of America, bought at local facility, EPFL-SV, Lausanne, Switzerland, and bred in-house	Mus musculus	NCBITaxon	NCBITaxon:10090	BXD050	11 to 14 weeks	male	Liver	UBERON	UBERON:0002107	Animals, breeding, and housing conditions	Study design and sleep deprivation	Experiment 2: Tissue collection and preparation	RNA extraction and pooling	pooled_BXD50_1_NSD_Liver	Non Sleep Deprived
mice originated from University of Tennessee Health Science Center, Memphis, TN, United States of America, bought at local facility, EPFL-SV, Lausanne, Switzerland, and bred in-house	Mus musculus	NCBITaxon	NCBITaxon:10090	BXD050	11 to 14 weeks	male	Liver	UBERON	UBERON:0002107	Animals, breeding, and housing conditions	Study design and sleep deprivation	Experiment 2: Tissue collection and preparation	RNA extraction and pooling	pooled_BXD50_1_SD_Liver	Sleep Deprived
mice originated from University of Tennessee Health Science Center, Memphis, TN, United States of America, bought at local facility, EPFL-SV, Lausanne, Switzerland, and bred in-house	Mus musculus	NCBITaxon	NCBITaxon:10090	BXD051	11 to 14 weeks	male	Liver	UBERON	UBERON:0002107	Animals, breeding, and housing conditions	Study design and sleep deprivation	Experiment 2: Tissue collection and preparation	RNA extraction and pooling	pooled_BXD51_1_NSD_Liver	Non Sleep Deprived
mice originated from University of Tennessee Health Science Center, Memphis, TN, United States of America, bought at local facility, EPFL-SV, Lausanne, Switzerland, and bred in-house	Mus musculus	NCBITaxon	NCBITaxon:10090	BXD051	11 to 14 weeks	male	Liver	UBERON	UBERON:0002107	Animals, breeding, and housing conditions	Study design and sleep deprivation	Experiment 2: Tissue collection and preparation	RNA extraction and pooling	pooled_BXD51_1_SD_Liver	Sleep Deprived
mice originated from University of Tennessee Health Science Center, Memphis, TN, United States of America, bought at local facility, EPFL-SV, Lausanne, Switzerland, and bred in-house	Mus musculus	NCBITaxon	NCBITaxon:10090	BXD055	11 to 14 weeks	male	Liver	UBERON	UBERON:0002107	Animals, breeding, and housing conditions	Study design and sleep deprivation	Experiment 2: Tissue collection and preparation	RNA extraction and pooling	pooled_BXD55_1_SD_Liver	Sleep Deprived
mice originated from University of Tennessee Health Science Center, Memphis, TN, United States of America, bought at local facility, EPFL-SV, Lausanne, Switzerland, and bred in-house	Mus musculus	NCBITaxon	NCBITaxon:10090	BXD055	11 to 14 weeks	male	Liver	UBERON	UBERON:0002107	Animals, breeding, and housing conditions	Study design and sleep deprivation	Experiment 2: Tissue collection and preparation	RNA extraction and pooling	pooled_BXD55_1_NSD_Liver	Non Sleep Deprived
mice originated from University of Tennessee Health Science Center, Memphis, TN, United States of America, bought at local facility, EPFL-SV, Lausanne, Switzerland, and bred in-house	Mus musculus	NCBITaxon	NCBITaxon:10090	BXD056	11 to 14 weeks	male	Liver	UBERON	UBERON:0002107	Animals, breeding, and housing conditions	Study design and sleep deprivation	Experiment 2: Tissue collection and preparation	RNA extraction and pooling	pooled_BXD56_1_SD_Liver	Sleep Deprived
mice originated from University of Tennessee Health Science Center, Memphis, TN, United States of America, bought at local facility, EPFL-SV, Lausanne, Switzerland, and bred in-house	Mus musculus	NCBITaxon	NCBITaxon:10090	BXD056	11 to 14 weeks	male	Liver	UBERON	UBERON:0002107	Animals, breeding, and housing conditions	Study design and sleep deprivation	Experiment 2: Tissue collection and preparation	RNA extraction and pooling	pooled_BXD56_1_NSD_Liver	Non Sleep Deprived
mice originated from University of Tennessee Health Science Center, Memphis, TN, United States of America, bought at local facility, EPFL-SV, Lausanne, Switzerland, and bred in-house	Mus musculus	NCBITaxon	NCBITaxon:10090	BXD061	11 to 14 weeks	male	Liver	UBERON	UBERON:0002107	Animals, breeding, and housing conditions	Study design and sleep deprivation	Experiment 2: Tissue collection and preparation	RNA extraction and pooling	pooled_BXD61_1_NSD_Liver	Non Sleep Deprived
mice originated from University of Tennessee Health Science Center, Memphis, TN, United States of America, bought at local facility, EPFL-SV, Lausanne, Switzerland, and bred in-house	Mus musculus	NCBITaxon	NCBITaxon:10090	BXD061	11 to 14 weeks	male	Liver	UBERON	UBERON:0002107	Animals, breeding, and housing conditions	Study design and sleep deprivation	Experiment 2: Tissue collection and preparation	RNA extraction and pooling	pooled_BXD61_1_SD_Liver	Sleep Deprived
mice originated from University of Tennessee Health Science Center, Memphis, TN, United States of America, bought at local facility, EPFL-SV, Lausanne, Switzerland, and bred in-house	Mus musculus	NCBITaxon	NCBITaxon:10090	BXD064	11 to 14 weeks	male	Liver	UBERON	UBERON:0002107	Animals, breeding, and housing conditions	Study design and sleep deprivation	Experiment 2: Tissue collection and preparation	RNA extraction and pooling	pooled_BXD64_1_NSD_Liver	Non Sleep Deprived
mice originated from University of Tennessee Health Science Center, Memphis, TN, United States of America, bought at local facility, EPFL-SV, Lausanne, Switzerland, and bred in-house	Mus musculus	NCBITaxon	NCBITaxon:10090	BXD064	11 to 14 weeks	male	Liver	UBERON	UBERON:0002107	Animals, breeding, and housing conditions	Study design and sleep deprivation	Experiment 2: Tissue collection and preparation	RNA extraction and pooling	pooled_BXD64_1_SD_Liver	Sleep Deprived
mice originated from University of Tennessee Health Science Center, Memphis, TN, United States of America, bought at local facility, EPFL-SV, Lausanne, Switzerland, and bred in-house	Mus musculus	NCBITaxon	NCBITaxon:10090	BXD065	11 to 14 weeks	male	Liver	UBERON	UBERON:0002107	Animals, breeding, and housing conditions	Study design and sleep deprivation	Experiment 2: Tissue collection and preparation	RNA extraction and pooling	pooled_BXD65_1_NSD_Liver	Non Sleep Deprived
mice originated from University of Tennessee Health Science Center, Memphis, TN, United States of America, bought at local facility, EPFL-SV, Lausanne, Switzerland, and bred in-house	Mus musculus	NCBITaxon	NCBITaxon:10090	BXD065	11 to 14 weeks	male	Liver	UBERON	UBERON:0002107	Animals, breeding, and housing conditions	Study design and sleep deprivation	Experiment 2: Tissue collection and preparation	RNA extraction and pooling	pooled_BXD65_1_SD_Liver	Sleep Deprived
mice originated from University of Tennessee Health Science Center, Memphis, TN, United States of America, bought at local facility, EPFL-SV, Lausanne, Switzerland, and bred in-house	Mus musculus	NCBITaxon	NCBITaxon:10090	BXD066	11 to 14 weeks	male	Liver	UBERON	UBERON:0002107	Animals, breeding, and housing conditions	Study design and sleep deprivation	Experiment 2: Tissue collection and preparation	RNA extraction and pooling	pooled_BXD66_1_SD_Liver	Sleep Deprived
mice originated from University of Tennessee Health Science Center, Memphis, TN, United States of America, bought at local facility, EPFL-SV, Lausanne, Switzerland, and bred in-house	Mus musculus	NCBITaxon	NCBITaxon:10090	BXD066	11 to 14 weeks	male	Liver	UBERON	UBERON:0002107	Animals, breeding, and housing conditions	Study design and sleep deprivation	Experiment 2: Tissue collection and preparation	RNA extraction and pooling	pooled_BXD66_1_NSD_Liver	Non Sleep Deprived
mice originated from University of Tennessee Health Science Center, Memphis, TN, United States of America, bought at local facility, EPFL-SV, Lausanne, Switzerland, and bred in-house	Mus musculus	NCBITaxon	NCBITaxon:10090	BXD067	11 to 14 weeks	male	Liver	UBERON	UBERON:0002107	Animals, breeding, and housing conditions	Study design and sleep deprivation	Experiment 2: Tissue collection and preparation	RNA extraction and pooling	pooled_BXD67_1_SD_Liver	Sleep Deprived
mice originated from University of Tennessee Health Science Center, Memphis, TN, United States of America, bought at local facility, EPFL-SV, Lausanne, Switzerland, and bred in-house	Mus musculus	NCBITaxon	NCBITaxon:10090	BXD067	11 to 14 weeks	male	Liver	UBERON	UBERON:0002107	Animals, breeding, and housing conditions	Study design and sleep deprivation	Experiment 2: Tissue collection and preparation	RNA extraction and pooling	pooled_BXD67_1_NSD_Liver	Non Sleep Deprived
mice originated from University of Tennessee Health Science Center, Memphis, TN, United States of America, bought at local facility, EPFL-SV, Lausanne, Switzerland, and bred in-house	Mus musculus	NCBITaxon	NCBITaxon:10090	BXD070	11 to 14 weeks	male	Liver	UBERON	UBERON:0002107	Animals, breeding, and housing conditions	Study design and sleep deprivation	Experiment 2: Tissue collection and preparation	RNA extraction and pooling	pooled_BXD70_1_SD_Liver	Sleep Deprived
mice originated from University of Tennessee Health Science Center, Memphis, TN, United States of America, bought at local facility, EPFL-SV, Lausanne, Switzerland, and bred in-house	Mus musculus	NCBITaxon	NCBITaxon:10090	BXD070	11 to 14 weeks	male	Liver	UBERON	UBERON:0002107	Animals, breeding, and housing conditions	Study design and sleep deprivation	Experiment 2: Tissue collection and preparation	RNA extraction and pooling	pooled_BXD70_1_NSD_Liver	Non Sleep Deprived
mice originated from University of Tennessee Health Science Center, Memphis, TN, United States of America, bought at local facility, EPFL-SV, Lausanne, Switzerland, and bred in-house	Mus musculus	NCBITaxon	NCBITaxon:10090	BXD071	11 to 14 weeks	male	Liver	UBERON	UBERON:0002107	Animals, breeding, and housing conditions	Study design and sleep deprivation	Experiment 2: Tissue collection and preparation	RNA extraction and pooling	pooled_BXD71_1_SD_Liver	Sleep Deprived
mice originated from University of Tennessee Health Science Center, Memphis, TN, United States of America, bought at local facility, EPFL-SV, Lausanne, Switzerland, and bred in-house	Mus musculus	NCBITaxon	NCBITaxon:10090	BXD071	11 to 14 weeks	male	Liver	UBERON	UBERON:0002107	Animals, breeding, and housing conditions	Study design and sleep deprivation	Experiment 2: Tissue collection and preparation	RNA extraction and pooling	pooled_BXD71_1_NSD_Liver	Non Sleep Deprived
mice originated from University of Tennessee Health Science Center, Memphis, TN, United States of America, bought at local facility, EPFL-SV, Lausanne, Switzerland, and bred in-house	Mus musculus	NCBITaxon	NCBITaxon:10090	BXD073	11 to 14 weeks	male	Liver	UBERON	UBERON:0002107	Animals, breeding, and housing conditions	Study design and sleep deprivation	Experiment 2: Tissue collection and preparation	RNA extraction and pooling	pooled_BXD73_1_NSD_Liver	Non Sleep Deprived
mice originated from University of Tennessee Health Science Center, Memphis, TN, United States of America, bought at local facility, EPFL-SV, Lausanne, Switzerland, and bred in-house	Mus musculus	NCBITaxon	NCBITaxon:10090	BXD073	11 to 14 weeks	male	Liver	UBERON	UBERON:0002107	Animals, breeding, and housing conditions	Study design and sleep deprivation	Experiment 2: Tissue collection and preparation	RNA extraction and pooling	pooled_BXD73_1_SD_Liver	Sleep Deprived
mice originated from University of Tennessee Health Science Center, Memphis, TN, United States of America, bought at local facility, EPFL-SV, Lausanne, Switzerland, and bred in-house	Mus musculus	NCBITaxon	NCBITaxon:10090	BXD075	11 to 14 weeks	male	Liver	UBERON	UBERON:0002107	Animals, breeding, and housing conditions	Study design and sleep deprivation	Experiment 2: Tissue collection and preparation	RNA extraction and pooling	pooled_BXD75_1_NSD_Liver	Non Sleep Deprived
mice originated from University of Tennessee Health Science Center, Memphis, TN, United States of America, bought at local facility, EPFL-SV, Lausanne, Switzerland, and bred in-house	Mus musculus	NCBITaxon	NCBITaxon:10090	BXD075	11 to 14 weeks	male	Liver	UBERON	UBERON:0002107	Animals, breeding, and housing conditions	Study design and sleep deprivation	Experiment 2: Tissue collection and preparation	RNA extraction and pooling	pooled_BXD75_1_SD_Liver	Sleep Deprived
mice originated from University of Tennessee Health Science Center, Memphis, TN, United States of America, bought at local facility, EPFL-SV, Lausanne, Switzerland, and bred in-house	Mus musculus	NCBITaxon	NCBITaxon:10090	BXD079	11 to 14 weeks	male	Liver	UBERON	UBERON:0002107	Animals, breeding, and housing conditions	Study design and sleep deprivation	Experiment 2: Tissue collection and preparation	RNA extraction and pooling	pooled_BXD79_1_NSD_Liver	Non Sleep Deprived
mice originated from University of Tennessee Health Science Center, Memphis, TN, United States of America, bought at local facility, EPFL-SV, Lausanne, Switzerland, and bred in-house	Mus musculus	NCBITaxon	NCBITaxon:10090	BXD079	11 to 14 weeks	male	Liver	UBERON	UBERON:0002107	Animals, breeding, and housing conditions	Study design and sleep deprivation	Experiment 2: Tissue collection and preparation	RNA extraction and pooling	pooled_BXD79_1_SD_Liver	Sleep Deprived
mice originated from University of Tennessee Health Science Center, Memphis, TN, United States of America, bought at local facility, EPFL-SV, Lausanne, Switzerland, and bred in-house	Mus musculus	NCBITaxon	NCBITaxon:10090	BXD081	11 to 14 weeks	male	Liver	UBERON	UBERON:0002107	Animals, breeding, and housing conditions	Study design and sleep deprivation	Experiment 2: Tissue collection and preparation	RNA extraction and pooling	pooled_BXD81_1_NSD_Liver	Non Sleep Deprived
mice originated from University of Tennessee Health Science Center, Memphis, TN, United States of America, bought at local facility, EPFL-SV, Lausanne, Switzerland, and bred in-house	Mus musculus	NCBITaxon	NCBITaxon:10090	BXD081	11 to 14 weeks	male	Liver	UBERON	UBERON:0002107	Animals, breeding, and housing conditions	Study design and sleep deprivation	Experiment 2: Tissue collection and preparation	RNA extraction and pooling	pooled_BXD81_1_SD_Liver	Sleep Deprived
mice originated from University of Tennessee Health Science Center, Memphis, TN, United States of America, bought at local facility, EPFL-SV, Lausanne, Switzerland, and bred in-house	Mus musculus	NCBITaxon	NCBITaxon:10090	BXD083	11 to 14 weeks	male	Liver	UBERON	UBERON:0002107	Animals, breeding, and housing conditions	Study design and sleep deprivation	Experiment 2: Tissue collection and preparation	RNA extraction and pooling	pooled_BXD83_1_NSD_Liver	Non Sleep Deprived
mice originated from University of Tennessee Health Science Center, Memphis, TN, United States of America, bought at local facility, EPFL-SV, Lausanne, Switzerland, and bred in-house	Mus musculus	NCBITaxon	NCBITaxon:10090	BXD083	11 to 14 weeks	male	Liver	UBERON	UBERON:0002107	Animals, breeding, and housing conditions	Study design and sleep deprivation	Experiment 2: Tissue collection and preparation	RNA extraction and pooling	pooled_BXD83_1_SD_Liver	Sleep Deprived
mice originated from University of Tennessee Health Science Center, Memphis, TN, United States of America, bought at local facility, EPFL-SV, Lausanne, Switzerland, and bred in-house	Mus musculus	NCBITaxon	NCBITaxon:10090	BXD084	11 to 14 weeks	male	Liver	UBERON	UBERON:0002107	Animals, breeding, and housing conditions	Study design and sleep deprivation	Experiment 2: Tissue collection and preparation	RNA extraction and pooling	pooled_BXD84_1_NSD_Liver	Non Sleep Deprived
mice originated from University of Tennessee Health Science Center, Memphis, TN, United States of America, bought at local facility, EPFL-SV, Lausanne, Switzerland, and bred in-house	Mus musculus	NCBITaxon	NCBITaxon:10090	BXD084	11 to 14 weeks	male	Liver	UBERON	UBERON:0002107	Animals, breeding, and housing conditions	Study design and sleep deprivation	Experiment 2: Tissue collection and preparation	RNA extraction and pooling	pooled_BXD84_1_SD_Liver	Sleep Deprived
mice originated from University of Tennessee Health Science Center, Memphis, TN, United States of America, bought at local facility, EPFL-SV, Lausanne, Switzerland, and bred in-house	Mus musculus	NCBITaxon	NCBITaxon:10090	BXD085	11 to 14 weeks	male	Liver	UBERON	UBERON:0002107	Animals, breeding, and housing conditions	Study design and sleep deprivation	Experiment 2: Tissue collection and preparation	RNA extraction and pooling	pooled_BXD85_1_NSD_Liver	Non Sleep Deprived
mice originated from University of Tennessee Health Science Center, Memphis, TN, United States of America, bought at local facility, EPFL-SV, Lausanne, Switzerland, and bred in-house	Mus musculus	NCBITaxon	NCBITaxon:10090	BXD085	11 to 14 weeks	male	Liver	UBERON	UBERON:0002107	Animals, breeding, and housing conditions	Study design and sleep deprivation	Experiment 2: Tissue collection and preparation	RNA extraction and pooling	pooled_BXD85_1_SD_Liver	Sleep Deprived
mice originated from University of Tennessee Health Science Center, Memphis, TN, United States of America, bought at local facility, EPFL-SV, Lausanne, Switzerland, and bred in-house	Mus musculus	NCBITaxon	NCBITaxon:10090	BXD087	11 to 14 weeks	male	Liver	UBERON	UBERON:0002107	Animals, breeding, and housing conditions	Study design and sleep deprivation	Experiment 2: Tissue collection and preparation	RNA extraction and pooling	pooled_BXD87_1_NSD_Liver	Non Sleep Deprived
mice originated from University of Tennessee Health Science Center, Memphis, TN, United States of America, bought at local facility, EPFL-SV, Lausanne, Switzerland, and bred in-house	Mus musculus	NCBITaxon	NCBITaxon:10090	BXD087	11 to 14 weeks	male	Liver	UBERON	UBERON:0002107	Animals, breeding, and housing conditions	Study design and sleep deprivation	Experiment 2: Tissue collection and preparation	RNA extraction and pooling	pooled_BXD87_1_SD_Liver	Sleep Deprived
mice originated from University of Tennessee Health Science Center, Memphis, TN, United States of America, bought at local facility, EPFL-SV, Lausanne, Switzerland, and bred in-house	Mus musculus	NCBITaxon	NCBITaxon:10090	BXD089	11 to 14 weeks	male	Liver	UBERON	UBERON:0002107	Animals, breeding, and housing conditions	Study design and sleep deprivation	Experiment 2: Tissue collection and preparation	RNA extraction and pooling	pooled_BXD89_1_SD_Liver	Sleep Deprived
mice originated from University of Tennessee Health Science Center, Memphis, TN, United States of America, bought at local facility, EPFL-SV, Lausanne, Switzerland, and bred in-house	Mus musculus	NCBITaxon	NCBITaxon:10090	BXD089	11 to 14 weeks	male	Liver	UBERON	UBERON:0002107	Animals, breeding, and housing conditions	Study design and sleep deprivation	Experiment 2: Tissue collection and preparation	RNA extraction and pooling	pooled_BXD89_1_NSD_Liver	Non Sleep Deprived
mice originated from University of Tennessee Health Science Center, Memphis, TN, United States of America, bought at local facility, EPFL-SV, Lausanne, Switzerland, and bred in-house	Mus musculus	NCBITaxon	NCBITaxon:10090	BXD090	11 to 14 weeks	male	Liver	UBERON	UBERON:0002107	Animals, breeding, and housing conditions	Study design and sleep deprivation	Experiment 2: Tissue collection and preparation	RNA extraction and pooling	pooled_BXD90_1_SD_Liver	Sleep Deprived
mice originated from University of Tennessee Health Science Center, Memphis, TN, United States of America, bought at local facility, EPFL-SV, Lausanne, Switzerland, and bred in-house	Mus musculus	NCBITaxon	NCBITaxon:10090	BXD090	11 to 14 weeks	male	Liver	UBERON	UBERON:0002107	Animals, breeding, and housing conditions	Study design and sleep deprivation	Experiment 2: Tissue collection and preparation	RNA extraction and pooling	pooled_BXD90_1_NSD_Liver	Non Sleep Deprived
mice originated from University of Tennessee Health Science Center, Memphis, TN, United States of America, bought at local facility, EPFL-SV, Lausanne, Switzerland, and bred in-house	Mus musculus	NCBITaxon	NCBITaxon:10090	BXD095	11 to 14 weeks	male	Liver	UBERON	UBERON:0002107	Animals, breeding, and housing conditions	Study design and sleep deprivation	Experiment 2: Tissue collection and preparation	RNA extraction and pooling	pooled_BXD95_1_SD_Liver	Sleep Deprived
mice originated from University of Tennessee Health Science Center, Memphis, TN, United States of America, bought at local facility, EPFL-SV, Lausanne, Switzerland, and bred in-house	Mus musculus	NCBITaxon	NCBITaxon:10090	BXD095	11 to 14 weeks	male	Liver	UBERON	UBERON:0002107	Animals, breeding, and housing conditions	Study design and sleep deprivation	Experiment 2: Tissue collection and preparation	RNA extraction and pooling	pooled_BXD95_1_NSD_Liver	Non Sleep Deprived
mice originated from University of Tennessee Health Science Center, Memphis, TN, United States of America, bought at local facility, EPFL-SV, Lausanne, Switzerland, and bred in-house	Mus musculus	NCBITaxon	NCBITaxon:10090	BXD096	11 to 14 weeks	male	Liver	UBERON	UBERON:0002107	Animals, breeding, and housing conditions	Study design and sleep deprivation	Experiment 2: Tissue collection and preparation	RNA extraction and pooling	pooled_BXD96_1_SD_Liver	Sleep Deprived
mice originated from University of Tennessee Health Science Center, Memphis, TN, United States of America, bought at local facility, EPFL-SV, Lausanne, Switzerland, and bred in-house	Mus musculus	NCBITaxon	NCBITaxon:10090	BXD096	11 to 14 weeks	male	Liver	UBERON	UBERON:0002107	Animals, breeding, and housing conditions	Study design and sleep deprivation	Experiment 2: Tissue collection and preparation	RNA extraction and pooling	pooled_BXD96_1_NSD_Liver	Non Sleep Deprived
mice originated from University of Tennessee Health Science Center, Memphis, TN, United States of America, bought at local facility, EPFL-SV, Lausanne, Switzerland, and bred in-house	Mus musculus	NCBITaxon	NCBITaxon:10090	BXD097	11 to 14 weeks	male	Liver	UBERON	UBERON:0002107	Animals, breeding, and housing conditions	Study design and sleep deprivation	Experiment 2: Tissue collection and preparation	RNA extraction and pooling	pooled_BXD97_1_SD_Liver	Sleep Deprived
mice originated from University of Tennessee Health Science Center, Memphis, TN, United States of America, bought at local facility, EPFL-SV, Lausanne, Switzerland, and bred in-house	Mus musculus	NCBITaxon	NCBITaxon:10090	BXD097	11 to 14 weeks	male	Liver	UBERON	UBERON:0002107	Animals, breeding, and housing conditions	Study design and sleep deprivation	Experiment 2: Tissue collection and preparation	RNA extraction and pooling	pooled_BXD97_1_NSD_Liver	Non Sleep Deprived
mice originated from University of Tennessee Health Science Center, Memphis, TN, United States of America, bought at local facility, EPFL-SV, Lausanne, Switzerland, and bred in-house	Mus musculus	NCBITaxon	NCBITaxon:10090	BXD098	11 to 14 weeks	male	Liver	UBERON	UBERON:0002107	Animals, breeding, and housing conditions	Study design and sleep deprivation	Experiment 2: Tissue collection and preparation	RNA extraction and pooling	pooled_BXD98_1_SD_Liver	Sleep Deprived
mice originated from University of Tennessee Health Science Center, Memphis, TN, United States of America, bought at local facility, EPFL-SV, Lausanne, Switzerland, and bred in-house	Mus musculus	NCBITaxon	NCBITaxon:10090	BXD098	11 to 14 weeks	male	Liver	UBERON	UBERON:0002107	Animals, breeding, and housing conditions	Study design and sleep deprivation	Experiment 2: Tissue collection and preparation	RNA extraction and pooling	pooled_BXD98_1_NSD_Liver	Non Sleep Deprived
mice originated from University of Tennessee Health Science Center, Memphis, TN, United States of America, bought at local facility, EPFL-SV, Lausanne, Switzerland, and bred in-house	Mus musculus	NCBITaxon	NCBITaxon:10090	BXD100	11 to 14 weeks	male	Liver	UBERON	UBERON:0002107	Animals, breeding, and housing conditions	Study design and sleep deprivation	Experiment 2: Tissue collection and preparation	RNA extraction and pooling	pooled_BXD100_1_SD_Liver	Sleep Deprived
mice originated from University of Tennessee Health Science Center, Memphis, TN, United States of America, bought at local facility, EPFL-SV, Lausanne, Switzerland, and bred in-house	Mus musculus	NCBITaxon	NCBITaxon:10090	BXD100	11 to 14 weeks	male	Liver	UBERON	UBERON:0002107	Animals, breeding, and housing conditions	Study design and sleep deprivation	Experiment 2: Tissue collection and preparation	RNA extraction and pooling	pooled_BXD100_1_NSD_Liver	Non Sleep Deprived
mice originated from University of Tennessee Health Science Center, Memphis, TN, United States of America, bought at local facility, EPFL-SV, Lausanne, Switzerland, and bred in-house	Mus musculus	NCBITaxon	NCBITaxon:10090	BXD101	11 to 14 weeks	male	Liver	UBERON	UBERON:0002107	Animals, breeding, and housing conditions	Study design and sleep deprivation	Experiment 2: Tissue collection and preparation	RNA extraction and pooling	pooled_BXD101_1_SD_Liver	Sleep Deprived
mice originated from University of Tennessee Health Science Center, Memphis, TN, United States of America, bought at local facility, EPFL-SV, Lausanne, Switzerland, and bred in-house	Mus musculus	NCBITaxon	NCBITaxon:10090	BXD101	11 to 14 weeks	male	Liver	UBERON	UBERON:0002107	Animals, breeding, and housing conditions	Study design and sleep deprivation	Experiment 2: Tissue collection and preparation	RNA extraction and pooling	pooled_BXD101_1_NSD_Liver	Non Sleep Deprived
mice originated from University of Tennessee Health Science Center, Memphis, TN, United States of America, bought at local facility, EPFL-SV, Lausanne, Switzerland, and bred in-house	Mus musculus	NCBITaxon	NCBITaxon:10090	BXD103	11 to 14 weeks	male	Liver	UBERON	UBERON:0002107	Animals, breeding, and housing conditions	Study design and sleep deprivation	Experiment 2: Tissue collection and preparation	RNA extraction and pooling	pooled_BXD103_1_SD_Liver	Sleep Deprived
mice originated from University of Tennessee Health Science Center, Memphis, TN, United States of America, bought at local facility, EPFL-SV, Lausanne, Switzerland, and bred in-house	Mus musculus	NCBITaxon	NCBITaxon:10090	BXD103	11 to 14 weeks	male	Liver	UBERON	UBERON:0002107	Animals, breeding, and housing conditions	Study design and sleep deprivation	Experiment 2: Tissue collection and preparation	RNA extraction and pooling	pooled_BXD103_1_NSD_Liver	Non Sleep Deprived
mice originated from University of Tennessee Health Science Center, Memphis, TN, United States of America, bought at local facility, EPFL-SV, Lausanne, Switzerland, and bred in-house	Mus musculus	NCBITaxon	NCBITaxon:10090	B6D2F1	11 to 14 weeks	male	Liver	UBERON	UBERON:0002107	Animals, breeding, and housing conditions	Study design and sleep deprivation	Experiment 2: Tissue collection and preparation	RNA extraction and pooling	pooled_B6D2F1_1_SD_Liver	Sleep Deprived
mice originated from University of Tennessee Health Science Center, Memphis, TN, United States of America, bought at local facility, EPFL-SV, Lausanne, Switzerland, and bred in-house	Mus musculus	NCBITaxon	NCBITaxon:10090	B6D2F1	11 to 14 weeks	male	Liver	UBERON	UBERON:0002107	Animals, breeding, and housing conditions	Study design and sleep deprivation	Experiment 2: Tissue collection and preparation	RNA extraction and pooling	pooled_B6D2F1_1_NSD_Liver	Non Sleep Deprived
mice originated from University of Tennessee Health Science Center, Memphis, TN, United States of America, bought at local facility, EPFL-SV, Lausanne, Switzerland, and bred in-house	Mus musculus	NCBITaxon	NCBITaxon:10090	B6	11 to 14 weeks	male	Liver	UBERON	UBERON:0002107	Animals, breeding, and housing conditions	Study design and sleep deprivation	Experiment 2: Tissue collection and preparation	RNA extraction and pooling	pooled_C57BL6_1_SD_Liver	Sleep Deprived
mice originated from University of Tennessee Health Science Center, Memphis, TN, United States of America, bought at local facility, EPFL-SV, Lausanne, Switzerland, and bred in-house	Mus musculus	NCBITaxon	NCBITaxon:10090	B6	11 to 14 weeks	male	Liver	UBERON	UBERON:0002107	Animals, breeding, and housing conditions	Study design and sleep deprivation	Experiment 2: Tissue collection and preparation	RNA extraction and pooling	pooled_C57BL6_1_NSD_Liver	Non Sleep Deprived
mice originated from University of Tennessee Health Science Center, Memphis, TN, United States of America, bought at local facility, EPFL-SV, Lausanne, Switzerland, and bred in-house	Mus musculus	NCBITaxon	NCBITaxon:10090	B6	11 to 14 weeks	male	Liver	UBERON	UBERON:0002107	Animals, breeding, and housing conditions	Study design and sleep deprivation	Experiment 2: Tissue collection and preparation	RNA extraction and pooling	pooled_C57BL6_2_SD_Liver	Sleep Deprived
mice originated from University of Tennessee Health Science Center, Memphis, TN, United States of America, bought at local facility, EPFL-SV, Lausanne, Switzerland, and bred in-house	Mus musculus	NCBITaxon	NCBITaxon:10090	B6	11 to 14 weeks	male	Liver	UBERON	UBERON:0002107	Animals, breeding, and housing conditions	Study design and sleep deprivation	Experiment 2: Tissue collection and preparation	RNA extraction and pooling	pooled_C57BL6_2_NSD_Liver	Non Sleep Deprived
mice originated from University of Tennessee Health Science Center, Memphis, TN, United States of America, bought at local facility, EPFL-SV, Lausanne, Switzerland, and bred in-house	Mus musculus	NCBITaxon	NCBITaxon:10090	D2B6F1	11 to 14 weeks	male	Liver	UBERON	UBERON:0002107	Animals, breeding, and housing conditions	Study design and sleep deprivation	Experiment 2: Tissue collection and preparation	RNA extraction and pooling	pooled_D2B6F1_1_NSD_Liver	Non Sleep Deprived
mice originated from University of Tennessee Health Science Center, Memphis, TN, United States of America, bought at local facility, EPFL-SV, Lausanne, Switzerland, and bred in-house	Mus musculus	NCBITaxon	NCBITaxon:10090	D2B6F1	11 to 14 weeks	male	Liver	UBERON	UBERON:0002107	Animals, breeding, and housing conditions	Study design and sleep deprivation	Experiment 2: Tissue collection and preparation	RNA extraction and pooling	pooled_D2B6F1_1_SD_Liver	Sleep Deprived
mice originated from University of Tennessee Health Science Center, Memphis, TN, United States of America, bought at local facility, EPFL-SV, Lausanne, Switzerland, and bred in-house	Mus musculus	NCBITaxon	NCBITaxon:10090	D2	11 to 14 weeks	male	Liver	UBERON	UBERON:0002107	Animals, breeding, and housing conditions	Study design and sleep deprivation	Experiment 2: Tissue collection and preparation	RNA extraction and pooling	pooled_DBA_1_SD_Liver	Sleep Deprived
mice originated from University of Tennessee Health Science Center, Memphis, TN, United States of America, bought at local facility, EPFL-SV, Lausanne, Switzerland, and bred in-house	Mus musculus	NCBITaxon	NCBITaxon:10090	D2	11 to 14 weeks	male	Liver	UBERON	UBERON:0002107	Animals, breeding, and housing conditions	Study design and sleep deprivation	Experiment 2: Tissue collection and preparation	RNA extraction and pooling	pooled_DBA_1_NSD_Liver	Non Sleep Deprived
mice originated from University of Tennessee Health Science Center, Memphis, TN, United States of America, bought at local facility, EPFL-SV, Lausanne, Switzerland, and bred in-house	Mus musculus	NCBITaxon	NCBITaxon:10090	D2	11 to 14 weeks	male	Liver	UBERON	UBERON:0002107	Animals, breeding, and housing conditions	Study design and sleep deprivation	Experiment 2: Tissue collection and preparation	RNA extraction and pooling	pooled_DBA_2_SD_Liver	Sleep Deprived
mice originated from University of Tennessee Health Science Center, Memphis, TN, United States of America, bought at local facility, EPFL-SV, Lausanne, Switzerland, and bred in-house	Mus musculus	NCBITaxon	NCBITaxon:10090	D2	11 to 14 weeks	male	Liver	UBERON	UBERON:0002107	Animals, breeding, and housing conditions	Study design and sleep deprivation	Experiment 2: Tissue collection and preparation	RNA extraction and pooling	pooled_DBA_2_NSD_Liver	Non Sleep Deprived
mice originated from University of Tennessee Health Science Center, Memphis, TN, United States of America, bought at local facility, EPFL-SV, Lausanne, Switzerland, and bred in-house	Mus musculus	NCBITaxon	NCBITaxon:10090	BXD043	11 to 14 weeks	male	Blood	UBERON	UBERON:0000178	Animals, breeding, and housing conditions	Study design and sleep deprivation	Experiment 2: Tissue collection and preparation		mouse228_blood	Sleep Deprived
mice originated from University of Tennessee Health Science Center, Memphis, TN, United States of America, bought at local facility, EPFL-SV, Lausanne, Switzerland, and bred in-house	Mus musculus	NCBITaxon	NCBITaxon:10090	BXD043	11 to 14 weeks	male	Blood	UBERON	UBERON:0000178	Animals, breeding, and housing conditions	Study design and sleep deprivation	Experiment 2: Tissue collection and preparation		mouse229_blood	Sleep Deprived
mice originated from University of Tennessee Health Science Center, Memphis, TN, United States of America, bought at local facility, EPFL-SV, Lausanne, Switzerland, and bred in-house	Mus musculus	NCBITaxon	NCBITaxon:10090	BXD043	11 to 14 weeks	male	Blood	UBERON	UBERON:0000178	Animals, breeding, and housing conditions	Study design and sleep deprivation	Experiment 2: Tissue collection and preparation		mouse230_blood	Sleep Deprived
mice originated from University of Tennessee Health Science Center, Memphis, TN, United States of America, bought at local facility, EPFL-SV, Lausanne, Switzerland, and bred in-house	Mus musculus	NCBITaxon	NCBITaxon:10090	BXD043	11 to 14 weeks	male	Blood	UBERON	UBERON:0000178	Animals, breeding, and housing conditions	Study design and sleep deprivation	Experiment 2: Tissue collection and preparation		mouse231_blood	Sleep Deprived
mice originated from University of Tennessee Health Science Center, Memphis, TN, United States of America, bought at local facility, EPFL-SV, Lausanne, Switzerland, and bred in-house	Mus musculus	NCBITaxon	NCBITaxon:10090	BXD043	11 to 14 weeks	male	Blood	UBERON	UBERON:0000178	Animals, breeding, and housing conditions	Study design and sleep deprivation	Experiment 2: Tissue collection and preparation		mouse232_blood	Non Sleep Deprived
mice originated from University of Tennessee Health Science Center, Memphis, TN, United States of America, bought at local facility, EPFL-SV, Lausanne, Switzerland, and bred in-house	Mus musculus	NCBITaxon	NCBITaxon:10090	BXD043	11 to 14 weeks	male	Blood	UBERON	UBERON:0000178	Animals, breeding, and housing conditions	Study design and sleep deprivation	Experiment 2: Tissue collection and preparation		mouse233_blood	Non Sleep Deprived
mice originated from University of Tennessee Health Science Center, Memphis, TN, United States of America, bought at local facility, EPFL-SV, Lausanne, Switzerland, and bred in-house	Mus musculus	NCBITaxon	NCBITaxon:10090	BXD043	11 to 14 weeks	male	Blood	UBERON	UBERON:0000178	Animals, breeding, and housing conditions	Study design and sleep deprivation	Experiment 2: Tissue collection and preparation		mouse234_blood	Non Sleep Deprived
mice originated from University of Tennessee Health Science Center, Memphis, TN, United States of America, bought at local facility, EPFL-SV, Lausanne, Switzerland, and bred in-house	Mus musculus	NCBITaxon	NCBITaxon:10090	BXD043	11 to 14 weeks	male	Blood	UBERON	UBERON:0000178	Animals, breeding, and housing conditions	Study design and sleep deprivation	Experiment 2: Tissue collection and preparation		mouse235_blood	Non Sleep Deprived
mice originated from University of Tennessee Health Science Center, Memphis, TN, United States of America, bought at local facility, EPFL-SV, Lausanne, Switzerland, and bred in-house	Mus musculus	NCBITaxon	NCBITaxon:10090	BXD044	11 to 14 weeks	male	Blood	UBERON	UBERON:0000178	Animals, breeding, and housing conditions	Study design and sleep deprivation	Experiment 2: Tissue collection and preparation		mouse236_blood	Sleep Deprived
mice originated from University of Tennessee Health Science Center, Memphis, TN, United States of America, bought at local facility, EPFL-SV, Lausanne, Switzerland, and bred in-house	Mus musculus	NCBITaxon	NCBITaxon:10090	BXD044	11 to 14 weeks	male	Blood	UBERON	UBERON:0000178	Animals, breeding, and housing conditions	Study design and sleep deprivation	Experiment 2: Tissue collection and preparation		mouse237_blood	Sleep Deprived
mice originated from University of Tennessee Health Science Center, Memphis, TN, United States of America, bought at local facility, EPFL-SV, Lausanne, Switzerland, and bred in-house	Mus musculus	NCBITaxon	NCBITaxon:10090	BXD044	11 to 14 weeks	male	Blood	UBERON	UBERON:0000178	Animals, breeding, and housing conditions	Study design and sleep deprivation	Experiment 2: Tissue collection and preparation		mouse238_blood	Sleep Deprived
mice originated from University of Tennessee Health Science Center, Memphis, TN, United States of America, bought at local facility, EPFL-SV, Lausanne, Switzerland, and bred in-house	Mus musculus	NCBITaxon	NCBITaxon:10090	BXD044	11 to 14 weeks	male	Blood	UBERON	UBERON:0000178	Animals, breeding, and housing conditions	Study design and sleep deprivation	Experiment 2: Tissue collection and preparation		mouse239_blood	Sleep Deprived
mice originated from University of Tennessee Health Science Center, Memphis, TN, United States of America, bought at local facility, EPFL-SV, Lausanne, Switzerland, and bred in-house	Mus musculus	NCBITaxon	NCBITaxon:10090	BXD044	11 to 14 weeks	male	Blood	UBERON	UBERON:0000178	Animals, breeding, and housing conditions	Study design and sleep deprivation	Experiment 2: Tissue collection and preparation		mouse240_blood	Non Sleep Deprived
mice originated from University of Tennessee Health Science Center, Memphis, TN, United States of America, bought at local facility, EPFL-SV, Lausanne, Switzerland, and bred in-house	Mus musculus	NCBITaxon	NCBITaxon:10090	BXD044	11 to 14 weeks	male	Blood	UBERON	UBERON:0000178	Animals, breeding, and housing conditions	Study design and sleep deprivation	Experiment 2: Tissue collection and preparation		mouse241_blood	Non Sleep Deprived
mice originated from University of Tennessee Health Science Center, Memphis, TN, United States of America, bought at local facility, EPFL-SV, Lausanne, Switzerland, and bred in-house	Mus musculus	NCBITaxon	NCBITaxon:10090	BXD044	11 to 14 weeks	male	Blood	UBERON	UBERON:0000178	Animals, breeding, and housing conditions	Study design and sleep deprivation	Experiment 2: Tissue collection and preparation		mouse242_blood	Non Sleep Deprived
mice originated from University of Tennessee Health Science Center, Memphis, TN, United States of America, bought at local facility, EPFL-SV, Lausanne, Switzerland, and bred in-house	Mus musculus	NCBITaxon	NCBITaxon:10090	BXD044	11 to 14 weeks	male	Blood	UBERON	UBERON:0000178	Animals, breeding, and housing conditions	Study design and sleep deprivation	Experiment 2: Tissue collection and preparation		mouse243_blood	Non Sleep Deprived
mice originated from University of Tennessee Health Science Center, Memphis, TN, United States of America, bought at local facility, EPFL-SV, Lausanne, Switzerland, and bred in-house	Mus musculus	NCBITaxon	NCBITaxon:10090	BXD045	11 to 14 weeks	male	Blood	UBERON	UBERON:0000178	Animals, breeding, and housing conditions	Study design and sleep deprivation	Experiment 2: Tissue collection and preparation		mouse244_blood	Sleep Deprived
mice originated from University of Tennessee Health Science Center, Memphis, TN, United States of America, bought at local facility, EPFL-SV, Lausanne, Switzerland, and bred in-house	Mus musculus	NCBITaxon	NCBITaxon:10090	BXD045	11 to 14 weeks	male	Blood	UBERON	UBERON:0000178	Animals, breeding, and housing conditions	Study design and sleep deprivation	Experiment 2: Tissue collection and preparation		mouse245_blood	Sleep Deprived
mice originated from University of Tennessee Health Science Center, Memphis, TN, United States of America, bought at local facility, EPFL-SV, Lausanne, Switzerland, and bred in-house	Mus musculus	NCBITaxon	NCBITaxon:10090	BXD045	11 to 14 weeks	male	Blood	UBERON	UBERON:0000178	Animals, breeding, and housing conditions	Study design and sleep deprivation	Experiment 2: Tissue collection and preparation		mouse246_blood	Sleep Deprived
mice originated from University of Tennessee Health Science Center, Memphis, TN, United States of America, bought at local facility, EPFL-SV, Lausanne, Switzerland, and bred in-house	Mus musculus	NCBITaxon	NCBITaxon:10090	BXD045	11 to 14 weeks	male	Blood	UBERON	UBERON:0000178	Animals, breeding, and housing conditions	Study design and sleep deprivation	Experiment 2: Tissue collection and preparation		mouse247_blood	Non Sleep Deprived
mice originated from University of Tennessee Health Science Center, Memphis, TN, United States of America, bought at local facility, EPFL-SV, Lausanne, Switzerland, and bred in-house	Mus musculus	NCBITaxon	NCBITaxon:10090	BXD045	11 to 14 weeks	male	Blood	UBERON	UBERON:0000178	Animals, breeding, and housing conditions	Study design and sleep deprivation	Experiment 2: Tissue collection and preparation		mouse248_blood	Non Sleep Deprived
mice originated from University of Tennessee Health Science Center, Memphis, TN, United States of America, bought at local facility, EPFL-SV, Lausanne, Switzerland, and bred in-house	Mus musculus	NCBITaxon	NCBITaxon:10090	BXD045	11 to 14 weeks	male	Blood	UBERON	UBERON:0000178	Animals, breeding, and housing conditions	Study design and sleep deprivation	Experiment 2: Tissue collection and preparation		mouse249_blood	Non Sleep Deprived
mice originated from University of Tennessee Health Science Center, Memphis, TN, United States of America, bought at local facility, EPFL-SV, Lausanne, Switzerland, and bred in-house	Mus musculus	NCBITaxon	NCBITaxon:10090	BXD048	11 to 14 weeks	male	Blood	UBERON	UBERON:0000178	Animals, breeding, and housing conditions	Study design and sleep deprivation	Experiment 2: Tissue collection and preparation		mouse250_blood	Sleep Deprived
mice originated from University of Tennessee Health Science Center, Memphis, TN, United States of America, bought at local facility, EPFL-SV, Lausanne, Switzerland, and bred in-house	Mus musculus	NCBITaxon	NCBITaxon:10090	BXD048	11 to 14 weeks	male	Blood	UBERON	UBERON:0000178	Animals, breeding, and housing conditions	Study design and sleep deprivation	Experiment 2: Tissue collection and preparation		mouse251_blood	Sleep Deprived
mice originated from University of Tennessee Health Science Center, Memphis, TN, United States of America, bought at local facility, EPFL-SV, Lausanne, Switzerland, and bred in-house	Mus musculus	NCBITaxon	NCBITaxon:10090	BXD048	11 to 14 weeks	male	Blood	UBERON	UBERON:0000178	Animals, breeding, and housing conditions	Study design and sleep deprivation	Experiment 2: Tissue collection and preparation		mouse252_blood	Sleep Deprived
mice originated from University of Tennessee Health Science Center, Memphis, TN, United States of America, bought at local facility, EPFL-SV, Lausanne, Switzerland, and bred in-house	Mus musculus	NCBITaxon	NCBITaxon:10090	BXD048	11 to 14 weeks	male	Blood	UBERON	UBERON:0000178	Animals, breeding, and housing conditions	Study design and sleep deprivation	Experiment 2: Tissue collection and preparation		mouse253_blood	Non Sleep Deprived
mice originated from University of Tennessee Health Science Center, Memphis, TN, United States of America, bought at local facility, EPFL-SV, Lausanne, Switzerland, and bred in-house	Mus musculus	NCBITaxon	NCBITaxon:10090	BXD048	11 to 14 weeks	male	Blood	UBERON	UBERON:0000178	Animals, breeding, and housing conditions	Study design and sleep deprivation	Experiment 2: Tissue collection and preparation		mouse254_blood	Non Sleep Deprived
mice originated from University of Tennessee Health Science Center, Memphis, TN, United States of America, bought at local facility, EPFL-SV, Lausanne, Switzerland, and bred in-house	Mus musculus	NCBITaxon	NCBITaxon:10090	BXD048	11 to 14 weeks	male	Blood	UBERON	UBERON:0000178	Animals, breeding, and housing conditions	Study design and sleep deprivation	Experiment 2: Tissue collection and preparation		mouse255_blood	Non Sleep Deprived
mice originated from University of Tennessee Health Science Center, Memphis, TN, United States of America, bought at local facility, EPFL-SV, Lausanne, Switzerland, and bred in-house	Mus musculus	NCBITaxon	NCBITaxon:10090	BXD049	11 to 14 weeks	male	Blood	UBERON	UBERON:0000178	Animals, breeding, and housing conditions	Study design and sleep deprivation	Experiment 2: Tissue collection and preparation		mouse256_blood	Sleep Deprived
mice originated from University of Tennessee Health Science Center, Memphis, TN, United States of America, bought at local facility, EPFL-SV, Lausanne, Switzerland, and bred in-house	Mus musculus	NCBITaxon	NCBITaxon:10090	BXD049	11 to 14 weeks	male	Blood	UBERON	UBERON:0000178	Animals, breeding, and housing conditions	Study design and sleep deprivation	Experiment 2: Tissue collection and preparation		mouse257_blood	Sleep Deprived
mice originated from University of Tennessee Health Science Center, Memphis, TN, United States of America, bought at local facility, EPFL-SV, Lausanne, Switzerland, and bred in-house	Mus musculus	NCBITaxon	NCBITaxon:10090	BXD049	11 to 14 weeks	male	Blood	UBERON	UBERON:0000178	Animals, breeding, and housing conditions	Study design and sleep deprivation	Experiment 2: Tissue collection and preparation		mouse258_blood	Sleep Deprived
mice originated from University of Tennessee Health Science Center, Memphis, TN, United States of America, bought at local facility, EPFL-SV, Lausanne, Switzerland, and bred in-house	Mus musculus	NCBITaxon	NCBITaxon:10090	BXD049	11 to 14 weeks	male	Blood	UBERON	UBERON:0000178	Animals, breeding, and housing conditions	Study design and sleep deprivation	Experiment 2: Tissue collection and preparation		mouse259_blood	Non Sleep Deprived
mice originated from University of Tennessee Health Science Center, Memphis, TN, United States of America, bought at local facility, EPFL-SV, Lausanne, Switzerland, and bred in-house	Mus musculus	NCBITaxon	NCBITaxon:10090	BXD049	11 to 14 weeks	male	Blood	UBERON	UBERON:0000178	Animals, breeding, and housing conditions	Study design and sleep deprivation	Experiment 2: Tissue collection and preparation		mouse260_blood	Non Sleep Deprived
mice originated from University of Tennessee Health Science Center, Memphis, TN, United States of America, bought at local facility, EPFL-SV, Lausanne, Switzerland, and bred in-house	Mus musculus	NCBITaxon	NCBITaxon:10090	BXD049	11 to 14 weeks	male	Blood	UBERON	UBERON:0000178	Animals, breeding, and housing conditions	Study design and sleep deprivation	Experiment 2: Tissue collection and preparation		mouse261_blood	Non Sleep Deprived
mice originated from University of Tennessee Health Science Center, Memphis, TN, United States of America, bought at local facility, EPFL-SV, Lausanne, Switzerland, and bred in-house	Mus musculus	NCBITaxon	NCBITaxon:10090	BXD050	11 to 14 weeks	male	Blood	UBERON	UBERON:0000178	Animals, breeding, and housing conditions	Study design and sleep deprivation	Experiment 2: Tissue collection and preparation		mouse262_blood	Sleep Deprived
mice originated from University of Tennessee Health Science Center, Memphis, TN, United States of America, bought at local facility, EPFL-SV, Lausanne, Switzerland, and bred in-house	Mus musculus	NCBITaxon	NCBITaxon:10090	BXD050	11 to 14 weeks	male	Blood	UBERON	UBERON:0000178	Animals, breeding, and housing conditions	Study design and sleep deprivation	Experiment 2: Tissue collection and preparation		mouse263_blood	Sleep Deprived
mice originated from University of Tennessee Health Science Center, Memphis, TN, United States of America, bought at local facility, EPFL-SV, Lausanne, Switzerland, and bred in-house	Mus musculus	NCBITaxon	NCBITaxon:10090	BXD050	11 to 14 weeks	male	Blood	UBERON	UBERON:0000178	Animals, breeding, and housing conditions	Study design and sleep deprivation	Experiment 2: Tissue collection and preparation		mouse264_blood	Sleep Deprived
mice originated from University of Tennessee Health Science Center, Memphis, TN, United States of America, bought at local facility, EPFL-SV, Lausanne, Switzerland, and bred in-house	Mus musculus	NCBITaxon	NCBITaxon:10090	BXD050	11 to 14 weeks	male	Blood	UBERON	UBERON:0000178	Animals, breeding, and housing conditions	Study design and sleep deprivation	Experiment 2: Tissue collection and preparation		mouse265_blood	Non Sleep Deprived
mice originated from University of Tennessee Health Science Center, Memphis, TN, United States of America, bought at local facility, EPFL-SV, Lausanne, Switzerland, and bred in-house	Mus musculus	NCBITaxon	NCBITaxon:10090	BXD050	11 to 14 weeks	male	Blood	UBERON	UBERON:0000178	Animals, breeding, and housing conditions	Study design and sleep deprivation	Experiment 2: Tissue collection and preparation		mouse266_blood	Non Sleep Deprived
mice originated from University of Tennessee Health Science Center, Memphis, TN, United States of America, bought at local facility, EPFL-SV, Lausanne, Switzerland, and bred in-house	Mus musculus	NCBITaxon	NCBITaxon:10090	BXD050	11 to 14 weeks	male	Blood	UBERON	UBERON:0000178	Animals, breeding, and housing conditions	Study design and sleep deprivation	Experiment 2: Tissue collection and preparation		mouse267_blood	Non Sleep Deprived
mice originated from University of Tennessee Health Science Center, Memphis, TN, United States of America, bought at local facility, EPFL-SV, Lausanne, Switzerland, and bred in-house	Mus musculus	NCBITaxon	NCBITaxon:10090	BXD051	11 to 14 weeks	male	Blood	UBERON	UBERON:0000178	Animals, breeding, and housing conditions	Study design and sleep deprivation	Experiment 2: Tissue collection and preparation		mouse268_blood	Sleep Deprived
mice originated from University of Tennessee Health Science Center, Memphis, TN, United States of America, bought at local facility, EPFL-SV, Lausanne, Switzerland, and bred in-house	Mus musculus	NCBITaxon	NCBITaxon:10090	BXD051	11 to 14 weeks	male	Blood	UBERON	UBERON:0000178	Animals, breeding, and housing conditions	Study design and sleep deprivation	Experiment 2: Tissue collection and preparation		mouse269_blood	Sleep Deprived
mice originated from University of Tennessee Health Science Center, Memphis, TN, United States of America, bought at local facility, EPFL-SV, Lausanne, Switzerland, and bred in-house	Mus musculus	NCBITaxon	NCBITaxon:10090	BXD051	11 to 14 weeks	male	Blood	UBERON	UBERON:0000178	Animals, breeding, and housing conditions	Study design and sleep deprivation	Experiment 2: Tissue collection and preparation		mouse270_blood	Sleep Deprived
mice originated from University of Tennessee Health Science Center, Memphis, TN, United States of America, bought at local facility, EPFL-SV, Lausanne, Switzerland, and bred in-house	Mus musculus	NCBITaxon	NCBITaxon:10090	BXD051	11 to 14 weeks	male	Blood	UBERON	UBERON:0000178	Animals, breeding, and housing conditions	Study design and sleep deprivation	Experiment 2: Tissue collection and preparation		mouse271_blood	Non Sleep Deprived
mice originated from University of Tennessee Health Science Center, Memphis, TN, United States of America, bought at local facility, EPFL-SV, Lausanne, Switzerland, and bred in-house	Mus musculus	NCBITaxon	NCBITaxon:10090	BXD051	11 to 14 weeks	male	Blood	UBERON	UBERON:0000178	Animals, breeding, and housing conditions	Study design and sleep deprivation	Experiment 2: Tissue collection and preparation		mouse272_blood	Non Sleep Deprived
mice originated from University of Tennessee Health Science Center, Memphis, TN, United States of America, bought at local facility, EPFL-SV, Lausanne, Switzerland, and bred in-house	Mus musculus	NCBITaxon	NCBITaxon:10090	BXD051	11 to 14 weeks	male	Blood	UBERON	UBERON:0000178	Animals, breeding, and housing conditions	Study design and sleep deprivation	Experiment 2: Tissue collection and preparation		mouse273_blood	Non Sleep Deprived
mice originated from University of Tennessee Health Science Center, Memphis, TN, United States of America, bought at local facility, EPFL-SV, Lausanne, Switzerland, and bred in-house	Mus musculus	NCBITaxon	NCBITaxon:10090	BXD051	11 to 14 weeks	male	Blood	UBERON	UBERON:0000178	Animals, breeding, and housing conditions	Study design and sleep deprivation	Experiment 2: Tissue collection and preparation		mouse274_blood	Non Sleep Deprived
mice originated from University of Tennessee Health Science Center, Memphis, TN, United States of America, bought at local facility, EPFL-SV, Lausanne, Switzerland, and bred in-house	Mus musculus	NCBITaxon	NCBITaxon:10090	BXD055	11 to 14 weeks	male	Blood	UBERON	UBERON:0000178	Animals, breeding, and housing conditions	Study design and sleep deprivation	Experiment 2: Tissue collection and preparation		mouse275_blood	Sleep Deprived
mice originated from University of Tennessee Health Science Center, Memphis, TN, United States of America, bought at local facility, EPFL-SV, Lausanne, Switzerland, and bred in-house	Mus musculus	NCBITaxon	NCBITaxon:10090	BXD055	11 to 14 weeks	male	Blood	UBERON	UBERON:0000178	Animals, breeding, and housing conditions	Study design and sleep deprivation	Experiment 2: Tissue collection and preparation		mouse276_blood	Sleep Deprived
mice originated from University of Tennessee Health Science Center, Memphis, TN, United States of America, bought at local facility, EPFL-SV, Lausanne, Switzerland, and bred in-house	Mus musculus	NCBITaxon	NCBITaxon:10090	BXD055	11 to 14 weeks	male	Blood	UBERON	UBERON:0000178	Animals, breeding, and housing conditions	Study design and sleep deprivation	Experiment 2: Tissue collection and preparation		mouse277_blood	Sleep Deprived
mice originated from University of Tennessee Health Science Center, Memphis, TN, United States of America, bought at local facility, EPFL-SV, Lausanne, Switzerland, and bred in-house	Mus musculus	NCBITaxon	NCBITaxon:10090	BXD055	11 to 14 weeks	male	Blood	UBERON	UBERON:0000178	Animals, breeding, and housing conditions	Study design and sleep deprivation	Experiment 2: Tissue collection and preparation		mouse278_blood	Non Sleep Deprived
mice originated from University of Tennessee Health Science Center, Memphis, TN, United States of America, bought at local facility, EPFL-SV, Lausanne, Switzerland, and bred in-house	Mus musculus	NCBITaxon	NCBITaxon:10090	BXD055	11 to 14 weeks	male	Blood	UBERON	UBERON:0000178	Animals, breeding, and housing conditions	Study design and sleep deprivation	Experiment 2: Tissue collection and preparation		mouse279_blood	Non Sleep Deprived
mice originated from University of Tennessee Health Science Center, Memphis, TN, United States of America, bought at local facility, EPFL-SV, Lausanne, Switzerland, and bred in-house	Mus musculus	NCBITaxon	NCBITaxon:10090	BXD055	11 to 14 weeks	male	Blood	UBERON	UBERON:0000178	Animals, breeding, and housing conditions	Study design and sleep deprivation	Experiment 2: Tissue collection and preparation		mouse280_blood	Non Sleep Deprived
mice originated from University of Tennessee Health Science Center, Memphis, TN, United States of America, bought at local facility, EPFL-SV, Lausanne, Switzerland, and bred in-house	Mus musculus	NCBITaxon	NCBITaxon:10090	BXD056	11 to 14 weeks	male	Blood	UBERON	UBERON:0000178	Animals, breeding, and housing conditions	Study design and sleep deprivation	Experiment 2: Tissue collection and preparation		mouse281_blood	Sleep Deprived
mice originated from University of Tennessee Health Science Center, Memphis, TN, United States of America, bought at local facility, EPFL-SV, Lausanne, Switzerland, and bred in-house	Mus musculus	NCBITaxon	NCBITaxon:10090	BXD056	11 to 14 weeks	male	Blood	UBERON	UBERON:0000178	Animals, breeding, and housing conditions	Study design and sleep deprivation	Experiment 2: Tissue collection and preparation		mouse282_blood	Sleep Deprived
mice originated from University of Tennessee Health Science Center, Memphis, TN, United States of America, bought at local facility, EPFL-SV, Lausanne, Switzerland, and bred in-house	Mus musculus	NCBITaxon	NCBITaxon:10090	BXD056	11 to 14 weeks	male	Blood	UBERON	UBERON:0000178	Animals, breeding, and housing conditions	Study design and sleep deprivation	Experiment 2: Tissue collection and preparation		mouse283_blood	Sleep Deprived
mice originated from University of Tennessee Health Science Center, Memphis, TN, United States of America, bought at local facility, EPFL-SV, Lausanne, Switzerland, and bred in-house	Mus musculus	NCBITaxon	NCBITaxon:10090	BXD056	11 to 14 weeks	male	Blood	UBERON	UBERON:0000178	Animals, breeding, and housing conditions	Study design and sleep deprivation	Experiment 2: Tissue collection and preparation		mouse284_blood	Non Sleep Deprived
mice originated from University of Tennessee Health Science Center, Memphis, TN, United States of America, bought at local facility, EPFL-SV, Lausanne, Switzerland, and bred in-house	Mus musculus	NCBITaxon	NCBITaxon:10090	BXD056	11 to 14 weeks	male	Blood	UBERON	UBERON:0000178	Animals, breeding, and housing conditions	Study design and sleep deprivation	Experiment 2: Tissue collection and preparation		mouse285_blood	Non Sleep Deprived
mice originated from University of Tennessee Health Science Center, Memphis, TN, United States of America, bought at local facility, EPFL-SV, Lausanne, Switzerland, and bred in-house	Mus musculus	NCBITaxon	NCBITaxon:10090	BXD056	11 to 14 weeks	male	Blood	UBERON	UBERON:0000178	Animals, breeding, and housing conditions	Study design and sleep deprivation	Experiment 2: Tissue collection and preparation		mouse286_blood	Non Sleep Deprived
mice originated from University of Tennessee Health Science Center, Memphis, TN, United States of America, bought at local facility, EPFL-SV, Lausanne, Switzerland, and bred in-house	Mus musculus	NCBITaxon	NCBITaxon:10090	BXD056	11 to 14 weeks	male	Blood	UBERON	UBERON:0000178	Animals, breeding, and housing conditions	Study design and sleep deprivation	Experiment 2: Tissue collection and preparation		mouse287_blood	Non Sleep Deprived
mice originated from University of Tennessee Health Science Center, Memphis, TN, United States of America, bought at local facility, EPFL-SV, Lausanne, Switzerland, and bred in-house	Mus musculus	NCBITaxon	NCBITaxon:10090	BXD061	11 to 14 weeks	male	Blood	UBERON	UBERON:0000178	Animals, breeding, and housing conditions	Study design and sleep deprivation	Experiment 2: Tissue collection and preparation		mouse288_blood	Sleep Deprived
mice originated from University of Tennessee Health Science Center, Memphis, TN, United States of America, bought at local facility, EPFL-SV, Lausanne, Switzerland, and bred in-house	Mus musculus	NCBITaxon	NCBITaxon:10090	BXD061	11 to 14 weeks	male	Blood	UBERON	UBERON:0000178	Animals, breeding, and housing conditions	Study design and sleep deprivation	Experiment 2: Tissue collection and preparation		mouse289_blood	Sleep Deprived
mice originated from University of Tennessee Health Science Center, Memphis, TN, United States of America, bought at local facility, EPFL-SV, Lausanne, Switzerland, and bred in-house	Mus musculus	NCBITaxon	NCBITaxon:10090	BXD061	11 to 14 weeks	male	Blood	UBERON	UBERON:0000178	Animals, breeding, and housing conditions	Study design and sleep deprivation	Experiment 2: Tissue collection and preparation		mouse290_blood	Sleep Deprived
mice originated from University of Tennessee Health Science Center, Memphis, TN, United States of America, bought at local facility, EPFL-SV, Lausanne, Switzerland, and bred in-house	Mus musculus	NCBITaxon	NCBITaxon:10090	BXD061	11 to 14 weeks	male	Blood	UBERON	UBERON:0000178	Animals, breeding, and housing conditions	Study design and sleep deprivation	Experiment 2: Tissue collection and preparation		mouse291_blood	Sleep Deprived
mice originated from University of Tennessee Health Science Center, Memphis, TN, United States of America, bought at local facility, EPFL-SV, Lausanne, Switzerland, and bred in-house	Mus musculus	NCBITaxon	NCBITaxon:10090	BXD061	11 to 14 weeks	male	Blood	UBERON	UBERON:0000178	Animals, breeding, and housing conditions	Study design and sleep deprivation	Experiment 2: Tissue collection and preparation		mouse292_blood	Sleep Deprived
mice originated from University of Tennessee Health Science Center, Memphis, TN, United States of America, bought at local facility, EPFL-SV, Lausanne, Switzerland, and bred in-house	Mus musculus	NCBITaxon	NCBITaxon:10090	BXD061	11 to 14 weeks	male	Blood	UBERON	UBERON:0000178	Animals, breeding, and housing conditions	Study design and sleep deprivation	Experiment 2: Tissue collection and preparation		mouse293_blood	Non Sleep Deprived
mice originated from University of Tennessee Health Science Center, Memphis, TN, United States of America, bought at local facility, EPFL-SV, Lausanne, Switzerland, and bred in-house	Mus musculus	NCBITaxon	NCBITaxon:10090	BXD061	11 to 14 weeks	male	Blood	UBERON	UBERON:0000178	Animals, breeding, and housing conditions	Study design and sleep deprivation	Experiment 2: Tissue collection and preparation		mouse294_blood	Non Sleep Deprived
mice originated from University of Tennessee Health Science Center, Memphis, TN, United States of America, bought at local facility, EPFL-SV, Lausanne, Switzerland, and bred in-house	Mus musculus	NCBITaxon	NCBITaxon:10090	BXD061	11 to 14 weeks	male	Blood	UBERON	UBERON:0000178	Animals, breeding, and housing conditions	Study design and sleep deprivation	Experiment 2: Tissue collection and preparation		mouse295_blood	Non Sleep Deprived
mice originated from University of Tennessee Health Science Center, Memphis, TN, United States of America, bought at local facility, EPFL-SV, Lausanne, Switzerland, and bred in-house	Mus musculus	NCBITaxon	NCBITaxon:10090	BXD064	11 to 14 weeks	male	Blood	UBERON	UBERON:0000178	Animals, breeding, and housing conditions	Study design and sleep deprivation	Experiment 2: Tissue collection and preparation		mouse296_blood	Sleep Deprived
mice originated from University of Tennessee Health Science Center, Memphis, TN, United States of America, bought at local facility, EPFL-SV, Lausanne, Switzerland, and bred in-house	Mus musculus	NCBITaxon	NCBITaxon:10090	BXD064	11 to 14 weeks	male	Blood	UBERON	UBERON:0000178	Animals, breeding, and housing conditions	Study design and sleep deprivation	Experiment 2: Tissue collection and preparation		mouse297_blood	Sleep Deprived
mice originated from University of Tennessee Health Science Center, Memphis, TN, United States of America, bought at local facility, EPFL-SV, Lausanne, Switzerland, and bred in-house	Mus musculus	NCBITaxon	NCBITaxon:10090	BXD064	11 to 14 weeks	male	Blood	UBERON	UBERON:0000178	Animals, breeding, and housing conditions	Study design and sleep deprivation	Experiment 2: Tissue collection and preparation		mouse298_blood	Sleep Deprived
mice originated from University of Tennessee Health Science Center, Memphis, TN, United States of America, bought at local facility, EPFL-SV, Lausanne, Switzerland, and bred in-house	Mus musculus	NCBITaxon	NCBITaxon:10090	BXD064	11 to 14 weeks	male	Blood	UBERON	UBERON:0000178	Animals, breeding, and housing conditions	Study design and sleep deprivation	Experiment 2: Tissue collection and preparation		mouse299_blood	Sleep Deprived
mice originated from University of Tennessee Health Science Center, Memphis, TN, United States of America, bought at local facility, EPFL-SV, Lausanne, Switzerland, and bred in-house	Mus musculus	NCBITaxon	NCBITaxon:10090	BXD064	11 to 14 weeks	male	Blood	UBERON	UBERON:0000178	Animals, breeding, and housing conditions	Study design and sleep deprivation	Experiment 2: Tissue collection and preparation		mouse300_blood	Non Sleep Deprived
mice originated from University of Tennessee Health Science Center, Memphis, TN, United States of America, bought at local facility, EPFL-SV, Lausanne, Switzerland, and bred in-house	Mus musculus	NCBITaxon	NCBITaxon:10090	BXD064	11 to 14 weeks	male	Blood	UBERON	UBERON:0000178	Animals, breeding, and housing conditions	Study design and sleep deprivation	Experiment 2: Tissue collection and preparation		mouse301_blood	Non Sleep Deprived
mice originated from University of Tennessee Health Science Center, Memphis, TN, United States of America, bought at local facility, EPFL-SV, Lausanne, Switzerland, and bred in-house	Mus musculus	NCBITaxon	NCBITaxon:10090	BXD064	11 to 14 weeks	male	Blood	UBERON	UBERON:0000178	Animals, breeding, and housing conditions	Study design and sleep deprivation	Experiment 2: Tissue collection and preparation		mouse302_blood	Non Sleep Deprived
mice originated from University of Tennessee Health Science Center, Memphis, TN, United States of America, bought at local facility, EPFL-SV, Lausanne, Switzerland, and bred in-house	Mus musculus	NCBITaxon	NCBITaxon:10090	BXD064	11 to 14 weeks	male	Blood	UBERON	UBERON:0000178	Animals, breeding, and housing conditions	Study design and sleep deprivation	Experiment 2: Tissue collection and preparation		mouse303_blood	Non Sleep Deprived
mice originated from University of Tennessee Health Science Center, Memphis, TN, United States of America, bought at local facility, EPFL-SV, Lausanne, Switzerland, and bred in-house	Mus musculus	NCBITaxon	NCBITaxon:10090	BXD065	11 to 14 weeks	male	Blood	UBERON	UBERON:0000178	Animals, breeding, and housing conditions	Study design and sleep deprivation	Experiment 2: Tissue collection and preparation		mouse304_blood	Sleep Deprived
mice originated from University of Tennessee Health Science Center, Memphis, TN, United States of America, bought at local facility, EPFL-SV, Lausanne, Switzerland, and bred in-house	Mus musculus	NCBITaxon	NCBITaxon:10090	BXD065	11 to 14 weeks	male	Blood	UBERON	UBERON:0000178	Animals, breeding, and housing conditions	Study design and sleep deprivation	Experiment 2: Tissue collection and preparation		mouse305_blood	Sleep Deprived
mice originated from University of Tennessee Health Science Center, Memphis, TN, United States of America, bought at local facility, EPFL-SV, Lausanne, Switzerland, and bred in-house	Mus musculus	NCBITaxon	NCBITaxon:10090	BXD065	11 to 14 weeks	male	Blood	UBERON	UBERON:0000178	Animals, breeding, and housing conditions	Study design and sleep deprivation	Experiment 2: Tissue collection and preparation		mouse306_blood	Sleep Deprived
mice originated from University of Tennessee Health Science Center, Memphis, TN, United States of America, bought at local facility, EPFL-SV, Lausanne, Switzerland, and bred in-house	Mus musculus	NCBITaxon	NCBITaxon:10090	BXD065	11 to 14 weeks	male	Blood	UBERON	UBERON:0000178	Animals, breeding, and housing conditions	Study design and sleep deprivation	Experiment 2: Tissue collection and preparation		mouse307_blood	Non Sleep Deprived
mice originated from University of Tennessee Health Science Center, Memphis, TN, United States of America, bought at local facility, EPFL-SV, Lausanne, Switzerland, and bred in-house	Mus musculus	NCBITaxon	NCBITaxon:10090	BXD065	11 to 14 weeks	male	Blood	UBERON	UBERON:0000178	Animals, breeding, and housing conditions	Study design and sleep deprivation	Experiment 2: Tissue collection and preparation		mouse308_blood	Non Sleep Deprived
mice originated from University of Tennessee Health Science Center, Memphis, TN, United States of America, bought at local facility, EPFL-SV, Lausanne, Switzerland, and bred in-house	Mus musculus	NCBITaxon	NCBITaxon:10090	BXD065	11 to 14 weeks	male	Blood	UBERON	UBERON:0000178	Animals, breeding, and housing conditions	Study design and sleep deprivation	Experiment 2: Tissue collection and preparation		mouse309_blood	Non Sleep Deprived
mice originated from University of Tennessee Health Science Center, Memphis, TN, United States of America, bought at local facility, EPFL-SV, Lausanne, Switzerland, and bred in-house	Mus musculus	NCBITaxon	NCBITaxon:10090	BXD065	11 to 14 weeks	male	Blood	UBERON	UBERON:0000178	Animals, breeding, and housing conditions	Study design and sleep deprivation	Experiment 2: Tissue collection and preparation		mouse310_blood	Non Sleep Deprived
mice originated from University of Tennessee Health Science Center, Memphis, TN, United States of America, bought at local facility, EPFL-SV, Lausanne, Switzerland, and bred in-house	Mus musculus	NCBITaxon	NCBITaxon:10090	BXD066	11 to 14 weeks	male	Blood	UBERON	UBERON:0000178	Animals, breeding, and housing conditions	Study design and sleep deprivation	Experiment 2: Tissue collection and preparation		mouse311_blood	Sleep Deprived
mice originated from University of Tennessee Health Science Center, Memphis, TN, United States of America, bought at local facility, EPFL-SV, Lausanne, Switzerland, and bred in-house	Mus musculus	NCBITaxon	NCBITaxon:10090	BXD066	11 to 14 weeks	male	Blood	UBERON	UBERON:0000178	Animals, breeding, and housing conditions	Study design and sleep deprivation	Experiment 2: Tissue collection and preparation		mouse312_blood	Sleep Deprived
mice originated from University of Tennessee Health Science Center, Memphis, TN, United States of America, bought at local facility, EPFL-SV, Lausanne, Switzerland, and bred in-house	Mus musculus	NCBITaxon	NCBITaxon:10090	BXD066	11 to 14 weeks	male	Blood	UBERON	UBERON:0000178	Animals, breeding, and housing conditions	Study design and sleep deprivation	Experiment 2: Tissue collection and preparation		mouse313_blood	Sleep Deprived
mice originated from University of Tennessee Health Science Center, Memphis, TN, United States of America, bought at local facility, EPFL-SV, Lausanne, Switzerland, and bred in-house	Mus musculus	NCBITaxon	NCBITaxon:10090	BXD066	11 to 14 weeks	male	Blood	UBERON	UBERON:0000178	Animals, breeding, and housing conditions	Study design and sleep deprivation	Experiment 2: Tissue collection and preparation		mouse314_blood	Non Sleep Deprived
mice originated from University of Tennessee Health Science Center, Memphis, TN, United States of America, bought at local facility, EPFL-SV, Lausanne, Switzerland, and bred in-house	Mus musculus	NCBITaxon	NCBITaxon:10090	BXD066	11 to 14 weeks	male	Blood	UBERON	UBERON:0000178	Animals, breeding, and housing conditions	Study design and sleep deprivation	Experiment 2: Tissue collection and preparation		mouse315_blood	Non Sleep Deprived
mice originated from University of Tennessee Health Science Center, Memphis, TN, United States of America, bought at local facility, EPFL-SV, Lausanne, Switzerland, and bred in-house	Mus musculus	NCBITaxon	NCBITaxon:10090	BXD066	11 to 14 weeks	male	Blood	UBERON	UBERON:0000178	Animals, breeding, and housing conditions	Study design and sleep deprivation	Experiment 2: Tissue collection and preparation		mouse316_blood	Non Sleep Deprived
mice originated from University of Tennessee Health Science Center, Memphis, TN, United States of America, bought at local facility, EPFL-SV, Lausanne, Switzerland, and bred in-house	Mus musculus	NCBITaxon	NCBITaxon:10090	BXD067	11 to 14 weeks	male	Blood	UBERON	UBERON:0000178	Animals, breeding, and housing conditions	Study design and sleep deprivation	Experiment 2: Tissue collection and preparation		mouse317_blood	Sleep Deprived
mice originated from University of Tennessee Health Science Center, Memphis, TN, United States of America, bought at local facility, EPFL-SV, Lausanne, Switzerland, and bred in-house	Mus musculus	NCBITaxon	NCBITaxon:10090	BXD067	11 to 14 weeks	male	Blood	UBERON	UBERON:0000178	Animals, breeding, and housing conditions	Study design and sleep deprivation	Experiment 2: Tissue collection and preparation		mouse318_blood	Sleep Deprived
mice originated from University of Tennessee Health Science Center, Memphis, TN, United States of America, bought at local facility, EPFL-SV, Lausanne, Switzerland, and bred in-house	Mus musculus	NCBITaxon	NCBITaxon:10090	BXD067	11 to 14 weeks	male	Blood	UBERON	UBERON:0000178	Animals, breeding, and housing conditions	Study design and sleep deprivation	Experiment 2: Tissue collection and preparation		mouse319_blood	Sleep Deprived
mice originated from University of Tennessee Health Science Center, Memphis, TN, United States of America, bought at local facility, EPFL-SV, Lausanne, Switzerland, and bred in-house	Mus musculus	NCBITaxon	NCBITaxon:10090	BXD067	11 to 14 weeks	male	Blood	UBERON	UBERON:0000178	Animals, breeding, and housing conditions	Study design and sleep deprivation	Experiment 2: Tissue collection and preparation		mouse320_blood	Sleep Deprived
mice originated from University of Tennessee Health Science Center, Memphis, TN, United States of America, bought at local facility, EPFL-SV, Lausanne, Switzerland, and bred in-house	Mus musculus	NCBITaxon	NCBITaxon:10090	BXD067	11 to 14 weeks	male	Blood	UBERON	UBERON:0000178	Animals, breeding, and housing conditions	Study design and sleep deprivation	Experiment 2: Tissue collection and preparation		mouse321_blood	Non Sleep Deprived
mice originated from University of Tennessee Health Science Center, Memphis, TN, United States of America, bought at local facility, EPFL-SV, Lausanne, Switzerland, and bred in-house	Mus musculus	NCBITaxon	NCBITaxon:10090	BXD067	11 to 14 weeks	male	Blood	UBERON	UBERON:0000178	Animals, breeding, and housing conditions	Study design and sleep deprivation	Experiment 2: Tissue collection and preparation		mouse322_blood	Non Sleep Deprived
mice originated from University of Tennessee Health Science Center, Memphis, TN, United States of America, bought at local facility, EPFL-SV, Lausanne, Switzerland, and bred in-house	Mus musculus	NCBITaxon	NCBITaxon:10090	BXD067	11 to 14 weeks	male	Blood	UBERON	UBERON:0000178	Animals, breeding, and housing conditions	Study design and sleep deprivation	Experiment 2: Tissue collection and preparation		mouse323_blood	Non Sleep Deprived
mice originated from University of Tennessee Health Science Center, Memphis, TN, United States of America, bought at local facility, EPFL-SV, Lausanne, Switzerland, and bred in-house	Mus musculus	NCBITaxon	NCBITaxon:10090	BXD067	11 to 14 weeks	male	Blood	UBERON	UBERON:0000178	Animals, breeding, and housing conditions	Study design and sleep deprivation	Experiment 2: Tissue collection and preparation		mouse324_blood	Non Sleep Deprived
mice originated from University of Tennessee Health Science Center, Memphis, TN, United States of America, bought at local facility, EPFL-SV, Lausanne, Switzerland, and bred in-house	Mus musculus	NCBITaxon	NCBITaxon:10090	BXD070	11 to 14 weeks	male	Blood	UBERON	UBERON:0000178	Animals, breeding, and housing conditions	Study design and sleep deprivation	Experiment 2: Tissue collection and preparation		mouse325_blood	Sleep Deprived
mice originated from University of Tennessee Health Science Center, Memphis, TN, United States of America, bought at local facility, EPFL-SV, Lausanne, Switzerland, and bred in-house	Mus musculus	NCBITaxon	NCBITaxon:10090	BXD070	11 to 14 weeks	male	Blood	UBERON	UBERON:0000178	Animals, breeding, and housing conditions	Study design and sleep deprivation	Experiment 2: Tissue collection and preparation		mouse326_blood	Sleep Deprived
mice originated from University of Tennessee Health Science Center, Memphis, TN, United States of America, bought at local facility, EPFL-SV, Lausanne, Switzerland, and bred in-house	Mus musculus	NCBITaxon	NCBITaxon:10090	BXD070	11 to 14 weeks	male	Blood	UBERON	UBERON:0000178	Animals, breeding, and housing conditions	Study design and sleep deprivation	Experiment 2: Tissue collection and preparation		mouse327_blood	Sleep Deprived
mice originated from University of Tennessee Health Science Center, Memphis, TN, United States of America, bought at local facility, EPFL-SV, Lausanne, Switzerland, and bred in-house	Mus musculus	NCBITaxon	NCBITaxon:10090	BXD070	11 to 14 weeks	male	Blood	UBERON	UBERON:0000178	Animals, breeding, and housing conditions	Study design and sleep deprivation	Experiment 2: Tissue collection and preparation		mouse328_blood	Sleep Deprived
mice originated from University of Tennessee Health Science Center, Memphis, TN, United States of America, bought at local facility, EPFL-SV, Lausanne, Switzerland, and bred in-house	Mus musculus	NCBITaxon	NCBITaxon:10090	BXD070	11 to 14 weeks	male	Blood	UBERON	UBERON:0000178	Animals, breeding, and housing conditions	Study design and sleep deprivation	Experiment 2: Tissue collection and preparation		mouse329_blood	Sleep Deprived
mice originated from University of Tennessee Health Science Center, Memphis, TN, United States of America, bought at local facility, EPFL-SV, Lausanne, Switzerland, and bred in-house	Mus musculus	NCBITaxon	NCBITaxon:10090	BXD070	11 to 14 weeks	male	Blood	UBERON	UBERON:0000178	Animals, breeding, and housing conditions	Study design and sleep deprivation	Experiment 2: Tissue collection and preparation		mouse330_blood	Non Sleep Deprived
mice originated from University of Tennessee Health Science Center, Memphis, TN, United States of America, bought at local facility, EPFL-SV, Lausanne, Switzerland, and bred in-house	Mus musculus	NCBITaxon	NCBITaxon:10090	BXD070	11 to 14 weeks	male	Blood	UBERON	UBERON:0000178	Animals, breeding, and housing conditions	Study design and sleep deprivation	Experiment 2: Tissue collection and preparation		mouse331_blood	Non Sleep Deprived
mice originated from University of Tennessee Health Science Center, Memphis, TN, United States of America, bought at local facility, EPFL-SV, Lausanne, Switzerland, and bred in-house	Mus musculus	NCBITaxon	NCBITaxon:10090	BXD070	11 to 14 weeks	male	Blood	UBERON	UBERON:0000178	Animals, breeding, and housing conditions	Study design and sleep deprivation	Experiment 2: Tissue collection and preparation		mouse332_blood	Non Sleep Deprived
mice originated from University of Tennessee Health Science Center, Memphis, TN, United States of America, bought at local facility, EPFL-SV, Lausanne, Switzerland, and bred in-house	Mus musculus	NCBITaxon	NCBITaxon:10090	BXD071	11 to 14 weeks	male	Blood	UBERON	UBERON:0000178	Animals, breeding, and housing conditions	Study design and sleep deprivation	Experiment 2: Tissue collection and preparation		mouse333_blood	Sleep Deprived
mice originated from University of Tennessee Health Science Center, Memphis, TN, United States of America, bought at local facility, EPFL-SV, Lausanne, Switzerland, and bred in-house	Mus musculus	NCBITaxon	NCBITaxon:10090	BXD071	11 to 14 weeks	male	Blood	UBERON	UBERON:0000178	Animals, breeding, and housing conditions	Study design and sleep deprivation	Experiment 2: Tissue collection and preparation		mouse334_blood	Sleep Deprived
mice originated from University of Tennessee Health Science Center, Memphis, TN, United States of America, bought at local facility, EPFL-SV, Lausanne, Switzerland, and bred in-house	Mus musculus	NCBITaxon	NCBITaxon:10090	BXD071	11 to 14 weeks	male	Blood	UBERON	UBERON:0000178	Animals, breeding, and housing conditions	Study design and sleep deprivation	Experiment 2: Tissue collection and preparation		mouse335_blood	Sleep Deprived
mice originated from University of Tennessee Health Science Center, Memphis, TN, United States of America, bought at local facility, EPFL-SV, Lausanne, Switzerland, and bred in-house	Mus musculus	NCBITaxon	NCBITaxon:10090	BXD071	11 to 14 weeks	male	Blood	UBERON	UBERON:0000178	Animals, breeding, and housing conditions	Study design and sleep deprivation	Experiment 2: Tissue collection and preparation		mouse336_blood	Sleep Deprived
mice originated from University of Tennessee Health Science Center, Memphis, TN, United States of America, bought at local facility, EPFL-SV, Lausanne, Switzerland, and bred in-house	Mus musculus	NCBITaxon	NCBITaxon:10090	BXD071	11 to 14 weeks	male	Blood	UBERON	UBERON:0000178	Animals, breeding, and housing conditions	Study design and sleep deprivation	Experiment 2: Tissue collection and preparation		mouse337_blood	Non Sleep Deprived
mice originated from University of Tennessee Health Science Center, Memphis, TN, United States of America, bought at local facility, EPFL-SV, Lausanne, Switzerland, and bred in-house	Mus musculus	NCBITaxon	NCBITaxon:10090	BXD071	11 to 14 weeks	male	Blood	UBERON	UBERON:0000178	Animals, breeding, and housing conditions	Study design and sleep deprivation	Experiment 2: Tissue collection and preparation		mouse338_blood	Non Sleep Deprived
mice originated from University of Tennessee Health Science Center, Memphis, TN, United States of America, bought at local facility, EPFL-SV, Lausanne, Switzerland, and bred in-house	Mus musculus	NCBITaxon	NCBITaxon:10090	BXD071	11 to 14 weeks	male	Blood	UBERON	UBERON:0000178	Animals, breeding, and housing conditions	Study design and sleep deprivation	Experiment 2: Tissue collection and preparation		mouse339_blood	Non Sleep Deprived
mice originated from University of Tennessee Health Science Center, Memphis, TN, United States of America, bought at local facility, EPFL-SV, Lausanne, Switzerland, and bred in-house	Mus musculus	NCBITaxon	NCBITaxon:10090	BXD073	11 to 14 weeks	male	Blood	UBERON	UBERON:0000178	Animals, breeding, and housing conditions	Study design and sleep deprivation	Experiment 2: Tissue collection and preparation		mouse340_blood	Sleep Deprived
mice originated from University of Tennessee Health Science Center, Memphis, TN, United States of America, bought at local facility, EPFL-SV, Lausanne, Switzerland, and bred in-house	Mus musculus	NCBITaxon	NCBITaxon:10090	BXD073	11 to 14 weeks	male	Blood	UBERON	UBERON:0000178	Animals, breeding, and housing conditions	Study design and sleep deprivation	Experiment 2: Tissue collection and preparation		mouse341_blood	Sleep Deprived
mice originated from University of Tennessee Health Science Center, Memphis, TN, United States of America, bought at local facility, EPFL-SV, Lausanne, Switzerland, and bred in-house	Mus musculus	NCBITaxon	NCBITaxon:10090	BXD073	11 to 14 weeks	male	Blood	UBERON	UBERON:0000178	Animals, breeding, and housing conditions	Study design and sleep deprivation	Experiment 2: Tissue collection and preparation		mouse342_blood	Sleep Deprived
mice originated from University of Tennessee Health Science Center, Memphis, TN, United States of America, bought at local facility, EPFL-SV, Lausanne, Switzerland, and bred in-house	Mus musculus	NCBITaxon	NCBITaxon:10090	BXD073	11 to 14 weeks	male	Blood	UBERON	UBERON:0000178	Animals, breeding, and housing conditions	Study design and sleep deprivation	Experiment 2: Tissue collection and preparation		mouse343_blood	Non Sleep Deprived
mice originated from University of Tennessee Health Science Center, Memphis, TN, United States of America, bought at local facility, EPFL-SV, Lausanne, Switzerland, and bred in-house	Mus musculus	NCBITaxon	NCBITaxon:10090	BXD073	11 to 14 weeks	male	Blood	UBERON	UBERON:0000178	Animals, breeding, and housing conditions	Study design and sleep deprivation	Experiment 2: Tissue collection and preparation		mouse344_blood	Non Sleep Deprived
mice originated from University of Tennessee Health Science Center, Memphis, TN, United States of America, bought at local facility, EPFL-SV, Lausanne, Switzerland, and bred in-house	Mus musculus	NCBITaxon	NCBITaxon:10090	BXD073	11 to 14 weeks	male	Blood	UBERON	UBERON:0000178	Animals, breeding, and housing conditions	Study design and sleep deprivation	Experiment 2: Tissue collection and preparation		mouse345_blood	Non Sleep Deprived
mice originated from University of Tennessee Health Science Center, Memphis, TN, United States of America, bought at local facility, EPFL-SV, Lausanne, Switzerland, and bred in-house	Mus musculus	NCBITaxon	NCBITaxon:10090	BXD075	11 to 14 weeks	male	Blood	UBERON	UBERON:0000178	Animals, breeding, and housing conditions	Study design and sleep deprivation	Experiment 2: Tissue collection and preparation		mouse346_blood	Sleep Deprived
mice originated from University of Tennessee Health Science Center, Memphis, TN, United States of America, bought at local facility, EPFL-SV, Lausanne, Switzerland, and bred in-house	Mus musculus	NCBITaxon	NCBITaxon:10090	BXD075	11 to 14 weeks	male	Blood	UBERON	UBERON:0000178	Animals, breeding, and housing conditions	Study design and sleep deprivation	Experiment 2: Tissue collection and preparation		mouse347_blood	Sleep Deprived
mice originated from University of Tennessee Health Science Center, Memphis, TN, United States of America, bought at local facility, EPFL-SV, Lausanne, Switzerland, and bred in-house	Mus musculus	NCBITaxon	NCBITaxon:10090	BXD075	11 to 14 weeks	male	Blood	UBERON	UBERON:0000178	Animals, breeding, and housing conditions	Study design and sleep deprivation	Experiment 2: Tissue collection and preparation		mouse348_blood	Sleep Deprived
mice originated from University of Tennessee Health Science Center, Memphis, TN, United States of America, bought at local facility, EPFL-SV, Lausanne, Switzerland, and bred in-house	Mus musculus	NCBITaxon	NCBITaxon:10090	BXD075	11 to 14 weeks	male	Blood	UBERON	UBERON:0000178	Animals, breeding, and housing conditions	Study design and sleep deprivation	Experiment 2: Tissue collection and preparation		mouse349_blood	Sleep Deprived
mice originated from University of Tennessee Health Science Center, Memphis, TN, United States of America, bought at local facility, EPFL-SV, Lausanne, Switzerland, and bred in-house	Mus musculus	NCBITaxon	NCBITaxon:10090	BXD075	11 to 14 weeks	male	Blood	UBERON	UBERON:0000178	Animals, breeding, and housing conditions	Study design and sleep deprivation	Experiment 2: Tissue collection and preparation		mouse350_blood	Non Sleep Deprived
mice originated from University of Tennessee Health Science Center, Memphis, TN, United States of America, bought at local facility, EPFL-SV, Lausanne, Switzerland, and bred in-house	Mus musculus	NCBITaxon	NCBITaxon:10090	BXD075	11 to 14 weeks	male	Blood	UBERON	UBERON:0000178	Animals, breeding, and housing conditions	Study design and sleep deprivation	Experiment 2: Tissue collection and preparation		mouse351_blood	Non Sleep Deprived
mice originated from University of Tennessee Health Science Center, Memphis, TN, United States of America, bought at local facility, EPFL-SV, Lausanne, Switzerland, and bred in-house	Mus musculus	NCBITaxon	NCBITaxon:10090	BXD075	11 to 14 weeks	male	Blood	UBERON	UBERON:0000178	Animals, breeding, and housing conditions	Study design and sleep deprivation	Experiment 2: Tissue collection and preparation		mouse352_blood	Non Sleep Deprived
mice originated from University of Tennessee Health Science Center, Memphis, TN, United States of America, bought at local facility, EPFL-SV, Lausanne, Switzerland, and bred in-house	Mus musculus	NCBITaxon	NCBITaxon:10090	BXD075	11 to 14 weeks	male	Blood	UBERON	UBERON:0000178	Animals, breeding, and housing conditions	Study design and sleep deprivation	Experiment 2: Tissue collection and preparation		mouse353_blood	Non Sleep Deprived
mice originated from University of Tennessee Health Science Center, Memphis, TN, United States of America, bought at local facility, EPFL-SV, Lausanne, Switzerland, and bred in-house	Mus musculus	NCBITaxon	NCBITaxon:10090	BXD079	11 to 14 weeks	male	Blood	UBERON	UBERON:0000178	Animals, breeding, and housing conditions	Study design and sleep deprivation	Experiment 2: Tissue collection and preparation		mouse354_blood	Sleep Deprived
mice originated from University of Tennessee Health Science Center, Memphis, TN, United States of America, bought at local facility, EPFL-SV, Lausanne, Switzerland, and bred in-house	Mus musculus	NCBITaxon	NCBITaxon:10090	BXD079	11 to 14 weeks	male	Blood	UBERON	UBERON:0000178	Animals, breeding, and housing conditions	Study design and sleep deprivation	Experiment 2: Tissue collection and preparation		mouse355_blood	Sleep Deprived
mice originated from University of Tennessee Health Science Center, Memphis, TN, United States of America, bought at local facility, EPFL-SV, Lausanne, Switzerland, and bred in-house	Mus musculus	NCBITaxon	NCBITaxon:10090	BXD079	11 to 14 weeks	male	Blood	UBERON	UBERON:0000178	Animals, breeding, and housing conditions	Study design and sleep deprivation	Experiment 2: Tissue collection and preparation		mouse356_blood	Non Sleep Deprived
mice originated from University of Tennessee Health Science Center, Memphis, TN, United States of America, bought at local facility, EPFL-SV, Lausanne, Switzerland, and bred in-house	Mus musculus	NCBITaxon	NCBITaxon:10090	BXD079	11 to 14 weeks	male	Blood	UBERON	UBERON:0000178	Animals, breeding, and housing conditions	Study design and sleep deprivation	Experiment 2: Tissue collection and preparation		mouse357_blood	Non Sleep Deprived
mice originated from University of Tennessee Health Science Center, Memphis, TN, United States of America, bought at local facility, EPFL-SV, Lausanne, Switzerland, and bred in-house	Mus musculus	NCBITaxon	NCBITaxon:10090	BXD081	11 to 14 weeks	male	Blood	UBERON	UBERON:0000178	Animals, breeding, and housing conditions	Study design and sleep deprivation	Experiment 2: Tissue collection and preparation		mouse359_blood	Sleep Deprived
mice originated from University of Tennessee Health Science Center, Memphis, TN, United States of America, bought at local facility, EPFL-SV, Lausanne, Switzerland, and bred in-house	Mus musculus	NCBITaxon	NCBITaxon:10090	BXD081	11 to 14 weeks	male	Blood	UBERON	UBERON:0000178	Animals, breeding, and housing conditions	Study design and sleep deprivation	Experiment 2: Tissue collection and preparation		mouse360_blood	Sleep Deprived
mice originated from University of Tennessee Health Science Center, Memphis, TN, United States of America, bought at local facility, EPFL-SV, Lausanne, Switzerland, and bred in-house	Mus musculus	NCBITaxon	NCBITaxon:10090	BXD081	11 to 14 weeks	male	Blood	UBERON	UBERON:0000178	Animals, breeding, and housing conditions	Study design and sleep deprivation	Experiment 2: Tissue collection and preparation		mouse361_blood	Sleep Deprived
mice originated from University of Tennessee Health Science Center, Memphis, TN, United States of America, bought at local facility, EPFL-SV, Lausanne, Switzerland, and bred in-house	Mus musculus	NCBITaxon	NCBITaxon:10090	BXD081	11 to 14 weeks	male	Blood	UBERON	UBERON:0000178	Animals, breeding, and housing conditions	Study design and sleep deprivation	Experiment 2: Tissue collection and preparation		mouse362_blood	Non Sleep Deprived
mice originated from University of Tennessee Health Science Center, Memphis, TN, United States of America, bought at local facility, EPFL-SV, Lausanne, Switzerland, and bred in-house	Mus musculus	NCBITaxon	NCBITaxon:10090	BXD081	11 to 14 weeks	male	Blood	UBERON	UBERON:0000178	Animals, breeding, and housing conditions	Study design and sleep deprivation	Experiment 2: Tissue collection and preparation		mouse363_blood	Non Sleep Deprived
mice originated from University of Tennessee Health Science Center, Memphis, TN, United States of America, bought at local facility, EPFL-SV, Lausanne, Switzerland, and bred in-house	Mus musculus	NCBITaxon	NCBITaxon:10090	BXD081	11 to 14 weeks	male	Blood	UBERON	UBERON:0000178	Animals, breeding, and housing conditions	Study design and sleep deprivation	Experiment 2: Tissue collection and preparation		mouse364_blood	Non Sleep Deprived
mice originated from University of Tennessee Health Science Center, Memphis, TN, United States of America, bought at local facility, EPFL-SV, Lausanne, Switzerland, and bred in-house	Mus musculus	NCBITaxon	NCBITaxon:10090	BXD083	11 to 14 weeks	male	Blood	UBERON	UBERON:0000178	Animals, breeding, and housing conditions	Study design and sleep deprivation	Experiment 2: Tissue collection and preparation		mouse366_blood	Sleep Deprived
mice originated from University of Tennessee Health Science Center, Memphis, TN, United States of America, bought at local facility, EPFL-SV, Lausanne, Switzerland, and bred in-house	Mus musculus	NCBITaxon	NCBITaxon:10090	BXD083	11 to 14 weeks	male	Blood	UBERON	UBERON:0000178	Animals, breeding, and housing conditions	Study design and sleep deprivation	Experiment 2: Tissue collection and preparation		mouse367_blood	Sleep Deprived
mice originated from University of Tennessee Health Science Center, Memphis, TN, United States of America, bought at local facility, EPFL-SV, Lausanne, Switzerland, and bred in-house	Mus musculus	NCBITaxon	NCBITaxon:10090	BXD083	11 to 14 weeks	male	Blood	UBERON	UBERON:0000178	Animals, breeding, and housing conditions	Study design and sleep deprivation	Experiment 2: Tissue collection and preparation		mouse368_blood	Sleep Deprived
mice originated from University of Tennessee Health Science Center, Memphis, TN, United States of America, bought at local facility, EPFL-SV, Lausanne, Switzerland, and bred in-house	Mus musculus	NCBITaxon	NCBITaxon:10090	BXD083	11 to 14 weeks	male	Blood	UBERON	UBERON:0000178	Animals, breeding, and housing conditions	Study design and sleep deprivation	Experiment 2: Tissue collection and preparation		mouse369_blood	Non Sleep Deprived
mice originated from University of Tennessee Health Science Center, Memphis, TN, United States of America, bought at local facility, EPFL-SV, Lausanne, Switzerland, and bred in-house	Mus musculus	NCBITaxon	NCBITaxon:10090	BXD083	11 to 14 weeks	male	Blood	UBERON	UBERON:0000178	Animals, breeding, and housing conditions	Study design and sleep deprivation	Experiment 2: Tissue collection and preparation		mouse370_blood	Non Sleep Deprived
mice originated from University of Tennessee Health Science Center, Memphis, TN, United States of America, bought at local facility, EPFL-SV, Lausanne, Switzerland, and bred in-house	Mus musculus	NCBITaxon	NCBITaxon:10090	BXD083	11 to 14 weeks	male	Blood	UBERON	UBERON:0000178	Animals, breeding, and housing conditions	Study design and sleep deprivation	Experiment 2: Tissue collection and preparation		mouse371_blood	Non Sleep Deprived
mice originated from University of Tennessee Health Science Center, Memphis, TN, United States of America, bought at local facility, EPFL-SV, Lausanne, Switzerland, and bred in-house	Mus musculus	NCBITaxon	NCBITaxon:10090	BXD084	11 to 14 weeks	male	Blood	UBERON	UBERON:0000178	Animals, breeding, and housing conditions	Study design and sleep deprivation	Experiment 2: Tissue collection and preparation		mouse372_blood	Sleep Deprived
mice originated from University of Tennessee Health Science Center, Memphis, TN, United States of America, bought at local facility, EPFL-SV, Lausanne, Switzerland, and bred in-house	Mus musculus	NCBITaxon	NCBITaxon:10090	BXD084	11 to 14 weeks	male	Blood	UBERON	UBERON:0000178	Animals, breeding, and housing conditions	Study design and sleep deprivation	Experiment 2: Tissue collection and preparation		mouse373_blood	Sleep Deprived
mice originated from University of Tennessee Health Science Center, Memphis, TN, United States of America, bought at local facility, EPFL-SV, Lausanne, Switzerland, and bred in-house	Mus musculus	NCBITaxon	NCBITaxon:10090	BXD084	11 to 14 weeks	male	Blood	UBERON	UBERON:0000178	Animals, breeding, and housing conditions	Study design and sleep deprivation	Experiment 2: Tissue collection and preparation		mouse374_blood	Sleep Deprived
mice originated from University of Tennessee Health Science Center, Memphis, TN, United States of America, bought at local facility, EPFL-SV, Lausanne, Switzerland, and bred in-house	Mus musculus	NCBITaxon	NCBITaxon:10090	BXD084	11 to 14 weeks	male	Blood	UBERON	UBERON:0000178	Animals, breeding, and housing conditions	Study design and sleep deprivation	Experiment 2: Tissue collection and preparation		mouse375_blood	Sleep Deprived
mice originated from University of Tennessee Health Science Center, Memphis, TN, United States of America, bought at local facility, EPFL-SV, Lausanne, Switzerland, and bred in-house	Mus musculus	NCBITaxon	NCBITaxon:10090	BXD084	11 to 14 weeks	male	Blood	UBERON	UBERON:0000178	Animals, breeding, and housing conditions	Study design and sleep deprivation	Experiment 2: Tissue collection and preparation		mouse376_blood	Non Sleep Deprived
mice originated from University of Tennessee Health Science Center, Memphis, TN, United States of America, bought at local facility, EPFL-SV, Lausanne, Switzerland, and bred in-house	Mus musculus	NCBITaxon	NCBITaxon:10090	BXD084	11 to 14 weeks	male	Blood	UBERON	UBERON:0000178	Animals, breeding, and housing conditions	Study design and sleep deprivation	Experiment 2: Tissue collection and preparation		mouse377_blood	Non Sleep Deprived
mice originated from University of Tennessee Health Science Center, Memphis, TN, United States of America, bought at local facility, EPFL-SV, Lausanne, Switzerland, and bred in-house	Mus musculus	NCBITaxon	NCBITaxon:10090	BXD084	11 to 14 weeks	male	Blood	UBERON	UBERON:0000178	Animals, breeding, and housing conditions	Study design and sleep deprivation	Experiment 2: Tissue collection and preparation		mouse379_blood	Non Sleep Deprived
mice originated from University of Tennessee Health Science Center, Memphis, TN, United States of America, bought at local facility, EPFL-SV, Lausanne, Switzerland, and bred in-house	Mus musculus	NCBITaxon	NCBITaxon:10090	BXD085	11 to 14 weeks	male	Blood	UBERON	UBERON:0000178	Animals, breeding, and housing conditions	Study design and sleep deprivation	Experiment 2: Tissue collection and preparation		mouse380_blood	Sleep Deprived
mice originated from University of Tennessee Health Science Center, Memphis, TN, United States of America, bought at local facility, EPFL-SV, Lausanne, Switzerland, and bred in-house	Mus musculus	NCBITaxon	NCBITaxon:10090	BXD085	11 to 14 weeks	male	Blood	UBERON	UBERON:0000178	Animals, breeding, and housing conditions	Study design and sleep deprivation	Experiment 2: Tissue collection and preparation		mouse381_blood	Non Sleep Deprived
mice originated from University of Tennessee Health Science Center, Memphis, TN, United States of America, bought at local facility, EPFL-SV, Lausanne, Switzerland, and bred in-house	Mus musculus	NCBITaxon	NCBITaxon:10090	BXD087	11 to 14 weeks	male	Blood	UBERON	UBERON:0000178	Animals, breeding, and housing conditions	Study design and sleep deprivation	Experiment 2: Tissue collection and preparation		mouse382_blood	Sleep Deprived
mice originated from University of Tennessee Health Science Center, Memphis, TN, United States of America, bought at local facility, EPFL-SV, Lausanne, Switzerland, and bred in-house	Mus musculus	NCBITaxon	NCBITaxon:10090	BXD087	11 to 14 weeks	male	Blood	UBERON	UBERON:0000178	Animals, breeding, and housing conditions	Study design and sleep deprivation	Experiment 2: Tissue collection and preparation		mouse383_blood	Sleep Deprived
mice originated from University of Tennessee Health Science Center, Memphis, TN, United States of America, bought at local facility, EPFL-SV, Lausanne, Switzerland, and bred in-house	Mus musculus	NCBITaxon	NCBITaxon:10090	BXD087	11 to 14 weeks	male	Blood	UBERON	UBERON:0000178	Animals, breeding, and housing conditions	Study design and sleep deprivation	Experiment 2: Tissue collection and preparation		mouse384_blood	Sleep Deprived
mice originated from University of Tennessee Health Science Center, Memphis, TN, United States of America, bought at local facility, EPFL-SV, Lausanne, Switzerland, and bred in-house	Mus musculus	NCBITaxon	NCBITaxon:10090	BXD087	11 to 14 weeks	male	Blood	UBERON	UBERON:0000178	Animals, breeding, and housing conditions	Study design and sleep deprivation	Experiment 2: Tissue collection and preparation		mouse385_blood	Sleep Deprived
mice originated from University of Tennessee Health Science Center, Memphis, TN, United States of America, bought at local facility, EPFL-SV, Lausanne, Switzerland, and bred in-house	Mus musculus	NCBITaxon	NCBITaxon:10090	BXD087	11 to 14 weeks	male	Blood	UBERON	UBERON:0000178	Animals, breeding, and housing conditions	Study design and sleep deprivation	Experiment 2: Tissue collection and preparation		mouse386_blood	Sleep Deprived
mice originated from University of Tennessee Health Science Center, Memphis, TN, United States of America, bought at local facility, EPFL-SV, Lausanne, Switzerland, and bred in-house	Mus musculus	NCBITaxon	NCBITaxon:10090	BXD087	11 to 14 weeks	male	Blood	UBERON	UBERON:0000178	Animals, breeding, and housing conditions	Study design and sleep deprivation	Experiment 2: Tissue collection and preparation		mouse387_blood	Non Sleep Deprived
mice originated from University of Tennessee Health Science Center, Memphis, TN, United States of America, bought at local facility, EPFL-SV, Lausanne, Switzerland, and bred in-house	Mus musculus	NCBITaxon	NCBITaxon:10090	BXD087	11 to 14 weeks	male	Blood	UBERON	UBERON:0000178	Animals, breeding, and housing conditions	Study design and sleep deprivation	Experiment 2: Tissue collection and preparation		mouse388_blood	Non Sleep Deprived
mice originated from University of Tennessee Health Science Center, Memphis, TN, United States of America, bought at local facility, EPFL-SV, Lausanne, Switzerland, and bred in-house	Mus musculus	NCBITaxon	NCBITaxon:10090	BXD087	11 to 14 weeks	male	Blood	UBERON	UBERON:0000178	Animals, breeding, and housing conditions	Study design and sleep deprivation	Experiment 2: Tissue collection and preparation		mouse389_blood	Non Sleep Deprived
mice originated from University of Tennessee Health Science Center, Memphis, TN, United States of America, bought at local facility, EPFL-SV, Lausanne, Switzerland, and bred in-house	Mus musculus	NCBITaxon	NCBITaxon:10090	BXD087	11 to 14 weeks	male	Blood	UBERON	UBERON:0000178	Animals, breeding, and housing conditions	Study design and sleep deprivation	Experiment 2: Tissue collection and preparation		mouse390_blood	Non Sleep Deprived
mice originated from University of Tennessee Health Science Center, Memphis, TN, United States of America, bought at local facility, EPFL-SV, Lausanne, Switzerland, and bred in-house	Mus musculus	NCBITaxon	NCBITaxon:10090	BXD089	11 to 14 weeks	male	Blood	UBERON	UBERON:0000178	Animals, breeding, and housing conditions	Study design and sleep deprivation	Experiment 2: Tissue collection and preparation		mouse391_blood	Sleep Deprived
mice originated from University of Tennessee Health Science Center, Memphis, TN, United States of America, bought at local facility, EPFL-SV, Lausanne, Switzerland, and bred in-house	Mus musculus	NCBITaxon	NCBITaxon:10090	BXD089	11 to 14 weeks	male	Blood	UBERON	UBERON:0000178	Animals, breeding, and housing conditions	Study design and sleep deprivation	Experiment 2: Tissue collection and preparation		mouse392_blood	Sleep Deprived
mice originated from University of Tennessee Health Science Center, Memphis, TN, United States of America, bought at local facility, EPFL-SV, Lausanne, Switzerland, and bred in-house	Mus musculus	NCBITaxon	NCBITaxon:10090	BXD089	11 to 14 weeks	male	Blood	UBERON	UBERON:0000178	Animals, breeding, and housing conditions	Study design and sleep deprivation	Experiment 2: Tissue collection and preparation		mouse393_blood	Sleep Deprived
mice originated from University of Tennessee Health Science Center, Memphis, TN, United States of America, bought at local facility, EPFL-SV, Lausanne, Switzerland, and bred in-house	Mus musculus	NCBITaxon	NCBITaxon:10090	BXD089	11 to 14 weeks	male	Blood	UBERON	UBERON:0000178	Animals, breeding, and housing conditions	Study design and sleep deprivation	Experiment 2: Tissue collection and preparation		mouse394_blood	Non Sleep Deprived
mice originated from University of Tennessee Health Science Center, Memphis, TN, United States of America, bought at local facility, EPFL-SV, Lausanne, Switzerland, and bred in-house	Mus musculus	NCBITaxon	NCBITaxon:10090	BXD089	11 to 14 weeks	male	Blood	UBERON	UBERON:0000178	Animals, breeding, and housing conditions	Study design and sleep deprivation	Experiment 2: Tissue collection and preparation		mouse395_blood	Non Sleep Deprived
mice originated from University of Tennessee Health Science Center, Memphis, TN, United States of America, bought at local facility, EPFL-SV, Lausanne, Switzerland, and bred in-house	Mus musculus	NCBITaxon	NCBITaxon:10090	BXD089	11 to 14 weeks	male	Blood	UBERON	UBERON:0000178	Animals, breeding, and housing conditions	Study design and sleep deprivation	Experiment 2: Tissue collection and preparation		mouse396_blood	Non Sleep Deprived
mice originated from University of Tennessee Health Science Center, Memphis, TN, United States of America, bought at local facility, EPFL-SV, Lausanne, Switzerland, and bred in-house	Mus musculus	NCBITaxon	NCBITaxon:10090	BXD090	11 to 14 weeks	male	Blood	UBERON	UBERON:0000178	Animals, breeding, and housing conditions	Study design and sleep deprivation	Experiment 2: Tissue collection and preparation		mouse397_blood	Sleep Deprived
mice originated from University of Tennessee Health Science Center, Memphis, TN, United States of America, bought at local facility, EPFL-SV, Lausanne, Switzerland, and bred in-house	Mus musculus	NCBITaxon	NCBITaxon:10090	BXD090	11 to 14 weeks	male	Blood	UBERON	UBERON:0000178	Animals, breeding, and housing conditions	Study design and sleep deprivation	Experiment 2: Tissue collection and preparation		mouse398_blood	Sleep Deprived
mice originated from University of Tennessee Health Science Center, Memphis, TN, United States of America, bought at local facility, EPFL-SV, Lausanne, Switzerland, and bred in-house	Mus musculus	NCBITaxon	NCBITaxon:10090	BXD090	11 to 14 weeks	male	Blood	UBERON	UBERON:0000178	Animals, breeding, and housing conditions	Study design and sleep deprivation	Experiment 2: Tissue collection and preparation		mouse399_blood	Sleep Deprived
mice originated from University of Tennessee Health Science Center, Memphis, TN, United States of America, bought at local facility, EPFL-SV, Lausanne, Switzerland, and bred in-house	Mus musculus	NCBITaxon	NCBITaxon:10090	BXD090	11 to 14 weeks	male	Blood	UBERON	UBERON:0000178	Animals, breeding, and housing conditions	Study design and sleep deprivation	Experiment 2: Tissue collection and preparation		mouse400_blood	Non Sleep Deprived
mice originated from University of Tennessee Health Science Center, Memphis, TN, United States of America, bought at local facility, EPFL-SV, Lausanne, Switzerland, and bred in-house	Mus musculus	NCBITaxon	NCBITaxon:10090	BXD090	11 to 14 weeks	male	Blood	UBERON	UBERON:0000178	Animals, breeding, and housing conditions	Study design and sleep deprivation	Experiment 2: Tissue collection and preparation		mouse401_blood	Non Sleep Deprived
mice originated from University of Tennessee Health Science Center, Memphis, TN, United States of America, bought at local facility, EPFL-SV, Lausanne, Switzerland, and bred in-house	Mus musculus	NCBITaxon	NCBITaxon:10090	BXD090	11 to 14 weeks	male	Blood	UBERON	UBERON:0000178	Animals, breeding, and housing conditions	Study design and sleep deprivation	Experiment 2: Tissue collection and preparation		mouse402_blood	Non Sleep Deprived
mice originated from University of Tennessee Health Science Center, Memphis, TN, United States of America, bought at local facility, EPFL-SV, Lausanne, Switzerland, and bred in-house	Mus musculus	NCBITaxon	NCBITaxon:10090	BXD095	11 to 14 weeks	male	Blood	UBERON	UBERON:0000178	Animals, breeding, and housing conditions	Study design and sleep deprivation	Experiment 2: Tissue collection and preparation		mouse403_blood	Sleep Deprived
mice originated from University of Tennessee Health Science Center, Memphis, TN, United States of America, bought at local facility, EPFL-SV, Lausanne, Switzerland, and bred in-house	Mus musculus	NCBITaxon	NCBITaxon:10090	BXD095	11 to 14 weeks	male	Blood	UBERON	UBERON:0000178	Animals, breeding, and housing conditions	Study design and sleep deprivation	Experiment 2: Tissue collection and preparation		mouse404_blood	Sleep Deprived
mice originated from University of Tennessee Health Science Center, Memphis, TN, United States of America, bought at local facility, EPFL-SV, Lausanne, Switzerland, and bred in-house	Mus musculus	NCBITaxon	NCBITaxon:10090	BXD095	11 to 14 weeks	male	Blood	UBERON	UBERON:0000178	Animals, breeding, and housing conditions	Study design and sleep deprivation	Experiment 2: Tissue collection and preparation		mouse405_blood	Sleep Deprived
mice originated from University of Tennessee Health Science Center, Memphis, TN, United States of America, bought at local facility, EPFL-SV, Lausanne, Switzerland, and bred in-house	Mus musculus	NCBITaxon	NCBITaxon:10090	BXD095	11 to 14 weeks	male	Blood	UBERON	UBERON:0000178	Animals, breeding, and housing conditions	Study design and sleep deprivation	Experiment 2: Tissue collection and preparation		mouse406_blood	Non Sleep Deprived
mice originated from University of Tennessee Health Science Center, Memphis, TN, United States of America, bought at local facility, EPFL-SV, Lausanne, Switzerland, and bred in-house	Mus musculus	NCBITaxon	NCBITaxon:10090	BXD095	11 to 14 weeks	male	Blood	UBERON	UBERON:0000178	Animals, breeding, and housing conditions	Study design and sleep deprivation	Experiment 2: Tissue collection and preparation		mouse407_blood	Non Sleep Deprived
mice originated from University of Tennessee Health Science Center, Memphis, TN, United States of America, bought at local facility, EPFL-SV, Lausanne, Switzerland, and bred in-house	Mus musculus	NCBITaxon	NCBITaxon:10090	BXD095	11 to 14 weeks	male	Blood	UBERON	UBERON:0000178	Animals, breeding, and housing conditions	Study design and sleep deprivation	Experiment 2: Tissue collection and preparation		mouse408_blood	Non Sleep Deprived
mice originated from University of Tennessee Health Science Center, Memphis, TN, United States of America, bought at local facility, EPFL-SV, Lausanne, Switzerland, and bred in-house	Mus musculus	NCBITaxon	NCBITaxon:10090	BXD096	11 to 14 weeks	male	Blood	UBERON	UBERON:0000178	Animals, breeding, and housing conditions	Study design and sleep deprivation	Experiment 2: Tissue collection and preparation		mouse409_blood	Sleep Deprived
mice originated from University of Tennessee Health Science Center, Memphis, TN, United States of America, bought at local facility, EPFL-SV, Lausanne, Switzerland, and bred in-house	Mus musculus	NCBITaxon	NCBITaxon:10090	BXD096	11 to 14 weeks	male	Blood	UBERON	UBERON:0000178	Animals, breeding, and housing conditions	Study design and sleep deprivation	Experiment 2: Tissue collection and preparation		mouse410_blood	Sleep Deprived
mice originated from University of Tennessee Health Science Center, Memphis, TN, United States of America, bought at local facility, EPFL-SV, Lausanne, Switzerland, and bred in-house	Mus musculus	NCBITaxon	NCBITaxon:10090	BXD096	11 to 14 weeks	male	Blood	UBERON	UBERON:0000178	Animals, breeding, and housing conditions	Study design and sleep deprivation	Experiment 2: Tissue collection and preparation		mouse411_blood	Sleep Deprived
mice originated from University of Tennessee Health Science Center, Memphis, TN, United States of America, bought at local facility, EPFL-SV, Lausanne, Switzerland, and bred in-house	Mus musculus	NCBITaxon	NCBITaxon:10090	BXD096	11 to 14 weeks	male	Blood	UBERON	UBERON:0000178	Animals, breeding, and housing conditions	Study design and sleep deprivation	Experiment 2: Tissue collection and preparation		mouse412_blood	Sleep Deprived
mice originated from University of Tennessee Health Science Center, Memphis, TN, United States of America, bought at local facility, EPFL-SV, Lausanne, Switzerland, and bred in-house	Mus musculus	NCBITaxon	NCBITaxon:10090	BXD096	11 to 14 weeks	male	Blood	UBERON	UBERON:0000178	Animals, breeding, and housing conditions	Study design and sleep deprivation	Experiment 2: Tissue collection and preparation		mouse413_blood	Non Sleep Deprived
mice originated from University of Tennessee Health Science Center, Memphis, TN, United States of America, bought at local facility, EPFL-SV, Lausanne, Switzerland, and bred in-house	Mus musculus	NCBITaxon	NCBITaxon:10090	BXD096	11 to 14 weeks	male	Blood	UBERON	UBERON:0000178	Animals, breeding, and housing conditions	Study design and sleep deprivation	Experiment 2: Tissue collection and preparation		mouse414_blood	Non Sleep Deprived
mice originated from University of Tennessee Health Science Center, Memphis, TN, United States of America, bought at local facility, EPFL-SV, Lausanne, Switzerland, and bred in-house	Mus musculus	NCBITaxon	NCBITaxon:10090	BXD096	11 to 14 weeks	male	Blood	UBERON	UBERON:0000178	Animals, breeding, and housing conditions	Study design and sleep deprivation	Experiment 2: Tissue collection and preparation		mouse415_blood	Non Sleep Deprived
mice originated from University of Tennessee Health Science Center, Memphis, TN, United States of America, bought at local facility, EPFL-SV, Lausanne, Switzerland, and bred in-house	Mus musculus	NCBITaxon	NCBITaxon:10090	BXD096	11 to 14 weeks	male	Blood	UBERON	UBERON:0000178	Animals, breeding, and housing conditions	Study design and sleep deprivation	Experiment 2: Tissue collection and preparation		mouse416_blood	Non Sleep Deprived
mice originated from University of Tennessee Health Science Center, Memphis, TN, United States of America, bought at local facility, EPFL-SV, Lausanne, Switzerland, and bred in-house	Mus musculus	NCBITaxon	NCBITaxon:10090	BXD097	11 to 14 weeks	male	Blood	UBERON	UBERON:0000178	Animals, breeding, and housing conditions	Study design and sleep deprivation	Experiment 2: Tissue collection and preparation		mouse417_blood	Sleep Deprived
mice originated from University of Tennessee Health Science Center, Memphis, TN, United States of America, bought at local facility, EPFL-SV, Lausanne, Switzerland, and bred in-house	Mus musculus	NCBITaxon	NCBITaxon:10090	BXD097	11 to 14 weeks	male	Blood	UBERON	UBERON:0000178	Animals, breeding, and housing conditions	Study design and sleep deprivation	Experiment 2: Tissue collection and preparation		mouse419_blood	Sleep Deprived
mice originated from University of Tennessee Health Science Center, Memphis, TN, United States of America, bought at local facility, EPFL-SV, Lausanne, Switzerland, and bred in-house	Mus musculus	NCBITaxon	NCBITaxon:10090	BXD097	11 to 14 weeks	male	Blood	UBERON	UBERON:0000178	Animals, breeding, and housing conditions	Study design and sleep deprivation	Experiment 2: Tissue collection and preparation		mouse420_blood	Sleep Deprived
mice originated from University of Tennessee Health Science Center, Memphis, TN, United States of America, bought at local facility, EPFL-SV, Lausanne, Switzerland, and bred in-house	Mus musculus	NCBITaxon	NCBITaxon:10090	BXD097	11 to 14 weeks	male	Blood	UBERON	UBERON:0000178	Animals, breeding, and housing conditions	Study design and sleep deprivation	Experiment 2: Tissue collection and preparation		mouse421_blood	Non Sleep Deprived
mice originated from University of Tennessee Health Science Center, Memphis, TN, United States of America, bought at local facility, EPFL-SV, Lausanne, Switzerland, and bred in-house	Mus musculus	NCBITaxon	NCBITaxon:10090	BXD097	11 to 14 weeks	male	Blood	UBERON	UBERON:0000178	Animals, breeding, and housing conditions	Study design and sleep deprivation	Experiment 2: Tissue collection and preparation		mouse422_blood	Non Sleep Deprived
mice originated from University of Tennessee Health Science Center, Memphis, TN, United States of America, bought at local facility, EPFL-SV, Lausanne, Switzerland, and bred in-house	Mus musculus	NCBITaxon	NCBITaxon:10090	BXD097	11 to 14 weeks	male	Blood	UBERON	UBERON:0000178	Animals, breeding, and housing conditions	Study design and sleep deprivation	Experiment 2: Tissue collection and preparation		mouse424_blood	Non Sleep Deprived
mice originated from University of Tennessee Health Science Center, Memphis, TN, United States of America, bought at local facility, EPFL-SV, Lausanne, Switzerland, and bred in-house	Mus musculus	NCBITaxon	NCBITaxon:10090	BXD098	11 to 14 weeks	male	Blood	UBERON	UBERON:0000178	Animals, breeding, and housing conditions	Study design and sleep deprivation	Experiment 2: Tissue collection and preparation		mouse425_blood	Sleep Deprived
mice originated from University of Tennessee Health Science Center, Memphis, TN, United States of America, bought at local facility, EPFL-SV, Lausanne, Switzerland, and bred in-house	Mus musculus	NCBITaxon	NCBITaxon:10090	BXD098	11 to 14 weeks	male	Blood	UBERON	UBERON:0000178	Animals, breeding, and housing conditions	Study design and sleep deprivation	Experiment 2: Tissue collection and preparation		mouse426_blood	Sleep Deprived
mice originated from University of Tennessee Health Science Center, Memphis, TN, United States of America, bought at local facility, EPFL-SV, Lausanne, Switzerland, and bred in-house	Mus musculus	NCBITaxon	NCBITaxon:10090	BXD098	11 to 14 weeks	male	Blood	UBERON	UBERON:0000178	Animals, breeding, and housing conditions	Study design and sleep deprivation	Experiment 2: Tissue collection and preparation		mouse427_blood	Sleep Deprived
mice originated from University of Tennessee Health Science Center, Memphis, TN, United States of America, bought at local facility, EPFL-SV, Lausanne, Switzerland, and bred in-house	Mus musculus	NCBITaxon	NCBITaxon:10090	BXD098	11 to 14 weeks	male	Blood	UBERON	UBERON:0000178	Animals, breeding, and housing conditions	Study design and sleep deprivation	Experiment 2: Tissue collection and preparation		mouse428_blood	Non Sleep Deprived
mice originated from University of Tennessee Health Science Center, Memphis, TN, United States of America, bought at local facility, EPFL-SV, Lausanne, Switzerland, and bred in-house	Mus musculus	NCBITaxon	NCBITaxon:10090	BXD098	11 to 14 weeks	male	Blood	UBERON	UBERON:0000178	Animals, breeding, and housing conditions	Study design and sleep deprivation	Experiment 2: Tissue collection and preparation		mouse429_blood	Non Sleep Deprived
mice originated from University of Tennessee Health Science Center, Memphis, TN, United States of America, bought at local facility, EPFL-SV, Lausanne, Switzerland, and bred in-house	Mus musculus	NCBITaxon	NCBITaxon:10090	BXD098	11 to 14 weeks	male	Blood	UBERON	UBERON:0000178	Animals, breeding, and housing conditions	Study design and sleep deprivation	Experiment 2: Tissue collection and preparation		mouse430_blood	Non Sleep Deprived
mice originated from University of Tennessee Health Science Center, Memphis, TN, United States of America, bought at local facility, EPFL-SV, Lausanne, Switzerland, and bred in-house	Mus musculus	NCBITaxon	NCBITaxon:10090	BXD100	11 to 14 weeks	male	Blood	UBERON	UBERON:0000178	Animals, breeding, and housing conditions	Study design and sleep deprivation	Experiment 2: Tissue collection and preparation		mouse431_blood	Sleep Deprived
mice originated from University of Tennessee Health Science Center, Memphis, TN, United States of America, bought at local facility, EPFL-SV, Lausanne, Switzerland, and bred in-house	Mus musculus	NCBITaxon	NCBITaxon:10090	BXD100	11 to 14 weeks	male	Blood	UBERON	UBERON:0000178	Animals, breeding, and housing conditions	Study design and sleep deprivation	Experiment 2: Tissue collection and preparation		mouse432_blood	Sleep Deprived
mice originated from University of Tennessee Health Science Center, Memphis, TN, United States of America, bought at local facility, EPFL-SV, Lausanne, Switzerland, and bred in-house	Mus musculus	NCBITaxon	NCBITaxon:10090	BXD100	11 to 14 weeks	male	Blood	UBERON	UBERON:0000178	Animals, breeding, and housing conditions	Study design and sleep deprivation	Experiment 2: Tissue collection and preparation		mouse434_blood	Sleep Deprived
mice originated from University of Tennessee Health Science Center, Memphis, TN, United States of America, bought at local facility, EPFL-SV, Lausanne, Switzerland, and bred in-house	Mus musculus	NCBITaxon	NCBITaxon:10090	BXD100	11 to 14 weeks	male	Blood	UBERON	UBERON:0000178	Animals, breeding, and housing conditions	Study design and sleep deprivation	Experiment 2: Tissue collection and preparation		mouse435_blood	Non Sleep Deprived
mice originated from University of Tennessee Health Science Center, Memphis, TN, United States of America, bought at local facility, EPFL-SV, Lausanne, Switzerland, and bred in-house	Mus musculus	NCBITaxon	NCBITaxon:10090	BXD100	11 to 14 weeks	male	Blood	UBERON	UBERON:0000178	Animals, breeding, and housing conditions	Study design and sleep deprivation	Experiment 2: Tissue collection and preparation		mouse436_blood	Non Sleep Deprived
mice originated from University of Tennessee Health Science Center, Memphis, TN, United States of America, bought at local facility, EPFL-SV, Lausanne, Switzerland, and bred in-house	Mus musculus	NCBITaxon	NCBITaxon:10090	BXD100	11 to 14 weeks	male	Blood	UBERON	UBERON:0000178	Animals, breeding, and housing conditions	Study design and sleep deprivation	Experiment 2: Tissue collection and preparation		mouse437_blood	Non Sleep Deprived
mice originated from University of Tennessee Health Science Center, Memphis, TN, United States of America, bought at local facility, EPFL-SV, Lausanne, Switzerland, and bred in-house	Mus musculus	NCBITaxon	NCBITaxon:10090	BXD100	11 to 14 weeks	male	Blood	UBERON	UBERON:0000178	Animals, breeding, and housing conditions	Study design and sleep deprivation	Experiment 2: Tissue collection and preparation		mouse438_blood	Non Sleep Deprived
mice originated from University of Tennessee Health Science Center, Memphis, TN, United States of America, bought at local facility, EPFL-SV, Lausanne, Switzerland, and bred in-house	Mus musculus	NCBITaxon	NCBITaxon:10090	BXD101	11 to 14 weeks	male	Blood	UBERON	UBERON:0000178	Animals, breeding, and housing conditions	Study design and sleep deprivation	Experiment 2: Tissue collection and preparation		mouse439_blood	Sleep Deprived
mice originated from University of Tennessee Health Science Center, Memphis, TN, United States of America, bought at local facility, EPFL-SV, Lausanne, Switzerland, and bred in-house	Mus musculus	NCBITaxon	NCBITaxon:10090	BXD101	11 to 14 weeks	male	Blood	UBERON	UBERON:0000178	Animals, breeding, and housing conditions	Study design and sleep deprivation	Experiment 2: Tissue collection and preparation		mouse440_blood	Non Sleep Deprived
mice originated from University of Tennessee Health Science Center, Memphis, TN, United States of America, bought at local facility, EPFL-SV, Lausanne, Switzerland, and bred in-house	Mus musculus	NCBITaxon	NCBITaxon:10090	BXD103	11 to 14 weeks	male	Blood	UBERON	UBERON:0000178	Animals, breeding, and housing conditions	Study design and sleep deprivation	Experiment 2: Tissue collection and preparation		mouse441_blood	Sleep Deprived
mice originated from University of Tennessee Health Science Center, Memphis, TN, United States of America, bought at local facility, EPFL-SV, Lausanne, Switzerland, and bred in-house	Mus musculus	NCBITaxon	NCBITaxon:10090	BXD103	11 to 14 weeks	male	Blood	UBERON	UBERON:0000178	Animals, breeding, and housing conditions	Study design and sleep deprivation	Experiment 2: Tissue collection and preparation		mouse442_blood	Sleep Deprived
mice originated from University of Tennessee Health Science Center, Memphis, TN, United States of America, bought at local facility, EPFL-SV, Lausanne, Switzerland, and bred in-house	Mus musculus	NCBITaxon	NCBITaxon:10090	BXD103	11 to 14 weeks	male	Blood	UBERON	UBERON:0000178	Animals, breeding, and housing conditions	Study design and sleep deprivation	Experiment 2: Tissue collection and preparation		mouse443_blood	Sleep Deprived
mice originated from University of Tennessee Health Science Center, Memphis, TN, United States of America, bought at local facility, EPFL-SV, Lausanne, Switzerland, and bred in-house	Mus musculus	NCBITaxon	NCBITaxon:10090	BXD103	11 to 14 weeks	male	Blood	UBERON	UBERON:0000178	Animals, breeding, and housing conditions	Study design and sleep deprivation	Experiment 2: Tissue collection and preparation		mouse444_blood	Non Sleep Deprived
mice originated from University of Tennessee Health Science Center, Memphis, TN, United States of America, bought at local facility, EPFL-SV, Lausanne, Switzerland, and bred in-house	Mus musculus	NCBITaxon	NCBITaxon:10090	BXD103	11 to 14 weeks	male	Blood	UBERON	UBERON:0000178	Animals, breeding, and housing conditions	Study design and sleep deprivation	Experiment 2: Tissue collection and preparation		mouse445_blood	Non Sleep Deprived
mice originated from University of Tennessee Health Science Center, Memphis, TN, United States of America, bought at local facility, EPFL-SV, Lausanne, Switzerland, and bred in-house	Mus musculus	NCBITaxon	NCBITaxon:10090	BXD103	11 to 14 weeks	male	Blood	UBERON	UBERON:0000178	Animals, breeding, and housing conditions	Study design and sleep deprivation	Experiment 2: Tissue collection and preparation		mouse446_blood	Non Sleep Deprived
mice originated from University of Tennessee Health Science Center, Memphis, TN, United States of America, bought at local facility, EPFL-SV, Lausanne, Switzerland, and bred in-house	Mus musculus	NCBITaxon	NCBITaxon:10090	B6D2F1	11 to 14 weeks	male	Blood	UBERON	UBERON:0000178	Animals, breeding, and housing conditions	Study design and sleep deprivation	Experiment 2: Tissue collection and preparation		mouse447_blood	Sleep Deprived
mice originated from University of Tennessee Health Science Center, Memphis, TN, United States of America, bought at local facility, EPFL-SV, Lausanne, Switzerland, and bred in-house	Mus musculus	NCBITaxon	NCBITaxon:10090	B6D2F1	11 to 14 weeks	male	Blood	UBERON	UBERON:0000178	Animals, breeding, and housing conditions	Study design and sleep deprivation	Experiment 2: Tissue collection and preparation		mouse448_blood	Sleep Deprived
mice originated from University of Tennessee Health Science Center, Memphis, TN, United States of America, bought at local facility, EPFL-SV, Lausanne, Switzerland, and bred in-house	Mus musculus	NCBITaxon	NCBITaxon:10090	B6D2F1	11 to 14 weeks	male	Blood	UBERON	UBERON:0000178	Animals, breeding, and housing conditions	Study design and sleep deprivation	Experiment 2: Tissue collection and preparation		mouse449_blood	Sleep Deprived
mice originated from University of Tennessee Health Science Center, Memphis, TN, United States of America, bought at local facility, EPFL-SV, Lausanne, Switzerland, and bred in-house	Mus musculus	NCBITaxon	NCBITaxon:10090	B6D2F1	11 to 14 weeks	male	Blood	UBERON	UBERON:0000178	Animals, breeding, and housing conditions	Study design and sleep deprivation	Experiment 2: Tissue collection and preparation		mouse451_blood	Non Sleep Deprived
mice originated from University of Tennessee Health Science Center, Memphis, TN, United States of America, bought at local facility, EPFL-SV, Lausanne, Switzerland, and bred in-house	Mus musculus	NCBITaxon	NCBITaxon:10090	B6D2F1	11 to 14 weeks	male	Blood	UBERON	UBERON:0000178	Animals, breeding, and housing conditions	Study design and sleep deprivation	Experiment 2: Tissue collection and preparation		mouse452_blood	Non Sleep Deprived
mice originated from University of Tennessee Health Science Center, Memphis, TN, United States of America, bought at local facility, EPFL-SV, Lausanne, Switzerland, and bred in-house	Mus musculus	NCBITaxon	NCBITaxon:10090	B6D2F1	11 to 14 weeks	male	Blood	UBERON	UBERON:0000178	Animals, breeding, and housing conditions	Study design and sleep deprivation	Experiment 2: Tissue collection and preparation		mouse453_blood	Non Sleep Deprived
mice originated from University of Tennessee Health Science Center, Memphis, TN, United States of America, bought at local facility, EPFL-SV, Lausanne, Switzerland, and bred in-house	Mus musculus	NCBITaxon	NCBITaxon:10090	B6	11 to 14 weeks	male	Blood	UBERON	UBERON:0000178	Animals, breeding, and housing conditions	Study design and sleep deprivation	Experiment 2: Tissue collection and preparation		mouse455_blood	Sleep Deprived
mice originated from University of Tennessee Health Science Center, Memphis, TN, United States of America, bought at local facility, EPFL-SV, Lausanne, Switzerland, and bred in-house	Mus musculus	NCBITaxon	NCBITaxon:10090	B6	11 to 14 weeks	male	Blood	UBERON	UBERON:0000178	Animals, breeding, and housing conditions	Study design and sleep deprivation	Experiment 2: Tissue collection and preparation		mouse456_blood	Sleep Deprived
mice originated from University of Tennessee Health Science Center, Memphis, TN, United States of America, bought at local facility, EPFL-SV, Lausanne, Switzerland, and bred in-house	Mus musculus	NCBITaxon	NCBITaxon:10090	B6	11 to 14 weeks	male	Blood	UBERON	UBERON:0000178	Animals, breeding, and housing conditions	Study design and sleep deprivation	Experiment 2: Tissue collection and preparation		mouse457_blood	Sleep Deprived
mice originated from University of Tennessee Health Science Center, Memphis, TN, United States of America, bought at local facility, EPFL-SV, Lausanne, Switzerland, and bred in-house	Mus musculus	NCBITaxon	NCBITaxon:10090	B6	11 to 14 weeks	male	Blood	UBERON	UBERON:0000178	Animals, breeding, and housing conditions	Study design and sleep deprivation	Experiment 2: Tissue collection and preparation		mouse458_blood	Non Sleep Deprived
mice originated from University of Tennessee Health Science Center, Memphis, TN, United States of America, bought at local facility, EPFL-SV, Lausanne, Switzerland, and bred in-house	Mus musculus	NCBITaxon	NCBITaxon:10090	B6	11 to 14 weeks	male	Blood	UBERON	UBERON:0000178	Animals, breeding, and housing conditions	Study design and sleep deprivation	Experiment 2: Tissue collection and preparation		mouse459_blood	Non Sleep Deprived
mice originated from University of Tennessee Health Science Center, Memphis, TN, United States of America, bought at local facility, EPFL-SV, Lausanne, Switzerland, and bred in-house	Mus musculus	NCBITaxon	NCBITaxon:10090	B6	11 to 14 weeks	male	Blood	UBERON	UBERON:0000178	Animals, breeding, and housing conditions	Study design and sleep deprivation	Experiment 2: Tissue collection and preparation		mouse460_blood	Non Sleep Deprived
mice originated from University of Tennessee Health Science Center, Memphis, TN, United States of America, bought at local facility, EPFL-SV, Lausanne, Switzerland, and bred in-house	Mus musculus	NCBITaxon	NCBITaxon:10090	B6	11 to 14 weeks	male	Blood	UBERON	UBERON:0000178	Animals, breeding, and housing conditions	Study design and sleep deprivation	Experiment 2: Tissue collection and preparation		mouse462_blood	Sleep Deprived
mice originated from University of Tennessee Health Science Center, Memphis, TN, United States of America, bought at local facility, EPFL-SV, Lausanne, Switzerland, and bred in-house	Mus musculus	NCBITaxon	NCBITaxon:10090	B6	11 to 14 weeks	male	Blood	UBERON	UBERON:0000178	Animals, breeding, and housing conditions	Study design and sleep deprivation	Experiment 2: Tissue collection and preparation		mouse463_blood	Sleep Deprived
mice originated from University of Tennessee Health Science Center, Memphis, TN, United States of America, bought at local facility, EPFL-SV, Lausanne, Switzerland, and bred in-house	Mus musculus	NCBITaxon	NCBITaxon:10090	B6	11 to 14 weeks	male	Blood	UBERON	UBERON:0000178	Animals, breeding, and housing conditions	Study design and sleep deprivation	Experiment 2: Tissue collection and preparation		mouse465_blood	Non Sleep Deprived
mice originated from University of Tennessee Health Science Center, Memphis, TN, United States of America, bought at local facility, EPFL-SV, Lausanne, Switzerland, and bred in-house	Mus musculus	NCBITaxon	NCBITaxon:10090	B6	11 to 14 weeks	male	Blood	UBERON	UBERON:0000178	Animals, breeding, and housing conditions	Study design and sleep deprivation	Experiment 2: Tissue collection and preparation		mouse466_blood	Non Sleep Deprived
mice originated from University of Tennessee Health Science Center, Memphis, TN, United States of America, bought at local facility, EPFL-SV, Lausanne, Switzerland, and bred in-house	Mus musculus	NCBITaxon	NCBITaxon:10090	D2B6F1	11 to 14 weeks	male	Blood	UBERON	UBERON:0000178	Animals, breeding, and housing conditions	Study design and sleep deprivation	Experiment 2: Tissue collection and preparation		mouse468_blood	Sleep Deprived
mice originated from University of Tennessee Health Science Center, Memphis, TN, United States of America, bought at local facility, EPFL-SV, Lausanne, Switzerland, and bred in-house	Mus musculus	NCBITaxon	NCBITaxon:10090	D2B6F1	11 to 14 weeks	male	Blood	UBERON	UBERON:0000178	Animals, breeding, and housing conditions	Study design and sleep deprivation	Experiment 2: Tissue collection and preparation		mouse469_blood	Sleep Deprived
mice originated from University of Tennessee Health Science Center, Memphis, TN, United States of America, bought at local facility, EPFL-SV, Lausanne, Switzerland, and bred in-house	Mus musculus	NCBITaxon	NCBITaxon:10090	D2B6F1	11 to 14 weeks	male	Blood	UBERON	UBERON:0000178	Animals, breeding, and housing conditions	Study design and sleep deprivation	Experiment 2: Tissue collection and preparation		mouse471_blood	Sleep Deprived
mice originated from University of Tennessee Health Science Center, Memphis, TN, United States of America, bought at local facility, EPFL-SV, Lausanne, Switzerland, and bred in-house	Mus musculus	NCBITaxon	NCBITaxon:10090	D2B6F1	11 to 14 weeks	male	Blood	UBERON	UBERON:0000178	Animals, breeding, and housing conditions	Study design and sleep deprivation	Experiment 2: Tissue collection and preparation		mouse472_blood	Non Sleep Deprived
mice originated from University of Tennessee Health Science Center, Memphis, TN, United States of America, bought at local facility, EPFL-SV, Lausanne, Switzerland, and bred in-house	Mus musculus	NCBITaxon	NCBITaxon:10090	D2B6F1	11 to 14 weeks	male	Blood	UBERON	UBERON:0000178	Animals, breeding, and housing conditions	Study design and sleep deprivation	Experiment 2: Tissue collection and preparation		mouse473_blood	Non Sleep Deprived
mice originated from University of Tennessee Health Science Center, Memphis, TN, United States of America, bought at local facility, EPFL-SV, Lausanne, Switzerland, and bred in-house	Mus musculus	NCBITaxon	NCBITaxon:10090	D2B6F1	11 to 14 weeks	male	Blood	UBERON	UBERON:0000178	Animals, breeding, and housing conditions	Study design and sleep deprivation	Experiment 2: Tissue collection and preparation		mouse474_blood	Non Sleep Deprived
mice originated from University of Tennessee Health Science Center, Memphis, TN, United States of America, bought at local facility, EPFL-SV, Lausanne, Switzerland, and bred in-house	Mus musculus	NCBITaxon	NCBITaxon:10090	D2B6F1	11 to 14 weeks	male	Blood	UBERON	UBERON:0000178	Animals, breeding, and housing conditions	Study design and sleep deprivation	Experiment 2: Tissue collection and preparation		mouse475_blood	Non Sleep Deprived
mice originated from University of Tennessee Health Science Center, Memphis, TN, United States of America, bought at local facility, EPFL-SV, Lausanne, Switzerland, and bred in-house	Mus musculus	NCBITaxon	NCBITaxon:10090	D2B6F1	11 to 14 weeks	male	Blood	UBERON	UBERON:0000178	Animals, breeding, and housing conditions	Study design and sleep deprivation	Experiment 2: Tissue collection and preparation		mouse476_blood	Non Sleep Deprived
mice originated from University of Tennessee Health Science Center, Memphis, TN, United States of America, bought at local facility, EPFL-SV, Lausanne, Switzerland, and bred in-house	Mus musculus	NCBITaxon	NCBITaxon:10090	D2	11 to 14 weeks	male	Blood	UBERON	UBERON:0000178	Animals, breeding, and housing conditions	Study design and sleep deprivation	Experiment 2: Tissue collection and preparation		mouse478_blood	Sleep Deprived
mice originated from University of Tennessee Health Science Center, Memphis, TN, United States of America, bought at local facility, EPFL-SV, Lausanne, Switzerland, and bred in-house	Mus musculus	NCBITaxon	NCBITaxon:10090	D2	11 to 14 weeks	male	Blood	UBERON	UBERON:0000178	Animals, breeding, and housing conditions	Study design and sleep deprivation	Experiment 2: Tissue collection and preparation		mouse479_blood	Sleep Deprived
mice originated from University of Tennessee Health Science Center, Memphis, TN, United States of America, bought at local facility, EPFL-SV, Lausanne, Switzerland, and bred in-house	Mus musculus	NCBITaxon	NCBITaxon:10090	D2	11 to 14 weeks	male	Blood	UBERON	UBERON:0000178	Animals, breeding, and housing conditions	Study design and sleep deprivation	Experiment 2: Tissue collection and preparation		mouse481_blood	Non Sleep Deprived
mice originated from University of Tennessee Health Science Center, Memphis, TN, United States of America, bought at local facility, EPFL-SV, Lausanne, Switzerland, and bred in-house	Mus musculus	NCBITaxon	NCBITaxon:10090	D2	11 to 14 weeks	male	Blood	UBERON	UBERON:0000178	Animals, breeding, and housing conditions	Study design and sleep deprivation	Experiment 2: Tissue collection and preparation		mouse482_blood	Non Sleep Deprived
mice originated from University of Tennessee Health Science Center, Memphis, TN, United States of America, bought at local facility, EPFL-SV, Lausanne, Switzerland, and bred in-house	Mus musculus	NCBITaxon	NCBITaxon:10090	D2	11 to 14 weeks	male	Blood	UBERON	UBERON:0000178	Animals, breeding, and housing conditions	Study design and sleep deprivation	Experiment 2: Tissue collection and preparation		mouse483_blood	Sleep Deprived
mice originated from University of Tennessee Health Science Center, Memphis, TN, United States of America, bought at local facility, EPFL-SV, Lausanne, Switzerland, and bred in-house	Mus musculus	NCBITaxon	NCBITaxon:10090	D2	11 to 14 weeks	male	Blood	UBERON	UBERON:0000178	Animals, breeding, and housing conditions	Study design and sleep deprivation	Experiment 2: Tissue collection and preparation		mouse484_blood	Sleep Deprived
mice originated from University of Tennessee Health Science Center, Memphis, TN, United States of America, bought at local facility, EPFL-SV, Lausanne, Switzerland, and bred in-house	Mus musculus	NCBITaxon	NCBITaxon:10090	D2	11 to 14 weeks	male	Blood	UBERON	UBERON:0000178	Animals, breeding, and housing conditions	Study design and sleep deprivation	Experiment 2: Tissue collection and preparation		mouse485_blood	Sleep Deprived
mice originated from University of Tennessee Health Science Center, Memphis, TN, United States of America, bought at local facility, EPFL-SV, Lausanne, Switzerland, and bred in-house	Mus musculus	NCBITaxon	NCBITaxon:10090	D2	11 to 14 weeks	male	Blood	UBERON	UBERON:0000178	Animals, breeding, and housing conditions	Study design and sleep deprivation	Experiment 2: Tissue collection and preparation		mouse486_blood	Sleep Deprived
mice originated from University of Tennessee Health Science Center, Memphis, TN, United States of America, bought at local facility, EPFL-SV, Lausanne, Switzerland, and bred in-house	Mus musculus	NCBITaxon	NCBITaxon:10090	D2	11 to 14 weeks	male	Blood	UBERON	UBERON:0000178	Animals, breeding, and housing conditions	Study design and sleep deprivation	Experiment 2: Tissue collection and preparation		mouse487_blood	Non Sleep Deprived
mice originated from University of Tennessee Health Science Center, Memphis, TN, United States of America, bought at local facility, EPFL-SV, Lausanne, Switzerland, and bred in-house	Mus musculus	NCBITaxon	NCBITaxon:10090	D2	11 to 14 weeks	male	Blood	UBERON	UBERON:0000178	Animals, breeding, and housing conditions	Study design and sleep deprivation	Experiment 2: Tissue collection and preparation		mouse488_blood	Non Sleep Deprived
mice originated from University of Tennessee Health Science Center, Memphis, TN, United States of America, bought at local facility, EPFL-SV, Lausanne, Switzerland, and bred in-house	Mus musculus	NCBITaxon	NCBITaxon:10090	D2	11 to 14 weeks	male	Blood	UBERON	UBERON:0000178	Animals, breeding, and housing conditions	Study design and sleep deprivation	Experiment 2: Tissue collection and preparation		mouse489_blood	Non Sleep Deprived
mice originated from University of Tennessee Health Science Center, Memphis, TN, United States of America, bought at local facility, EPFL-SV, Lausanne, Switzerland, and bred in-house	Mus musculus	NCBITaxon	NCBITaxon:10090	D2	11 to 14 weeks	male	Blood	UBERON	UBERON:0000178	Animals, breeding, and housing conditions	Study design and sleep deprivation	Experiment 2: Tissue collection and preparation		mouse490_blood	Non Sleep Deprived
