# Supplementary material for: A multi-omics digital research object for the genetics of sleep regulation
Source: Sci Data. 2019 Oct 31;6:258. doi: 10.1038/s41597-019-0171-x (PMC6823400; doi:10.1038/s41597-019-0171-x)
Supplement: Supplementary file 1 — Download metadata file [file 41597_2019_171_MOESM1_ESM.zip › i_Investigation.txt]

# Investigation File generated for Scientific Data with Investigation File Authoring Tool version 0.1.0 on 15/08/2019 - This metadata file is CC0
ONTOLOGY SOURCE REFERENCE
Term Source Name	NCBITaxon	UBERON	OBI	ERO	XCO	MP	BAO	EFO	MMO	NCIT	FBbi	CMO	MFO
Term Source File	http://data.bioontology.org/ontologies/NCBITAXON	http://data.bioontology.org/ontologies/UBERON	http://data.bioontology.org/ontologies/OBI	http://data.bioontology.org/ontologies/ERO	http://data.bioontology.org/ontologies/XCO	http://data.bioontology.org/ontologies/MP	http://data.bioontology.org/ontologies/BAO	http://data.bioontology.org/ontologies/EFO	http://data.bioontology.org/ontologies/MMO	http://data.bioontology.org/ontologies/NCIT	http://data.bioontology.org/ontologies/FBbi	http://data.bioontology.org/ontologies/CMO	http://data.bioontology.org/ontologies/MFO
Term Source Version	2016AB	releases/2014-06-15	2014-08-18	2013-08-02	4.18	releases/2014-12-12	2.0	3.8.0	2.27	17.06d		2.41	unknown
Term Source Description	National Center for Biotechnology Information (NCBI) Organismal Classification	Uber Anatomy Ontology	Ontology for Biomedical Investigations	Eagle-I Research Resource Ontology	Experimental Conditions Ontology	Mammalian Phenotype Ontology	BioAssay Ontology	Experimental Factor Ontology	Measurement Method Ontology	National Cancer Institute Thesaurus	Biological Imaging Methods Ontology	Clinical Measurement Ontology	Medaka Fish Anatomy and Development Ontology
INVESTIGATION
Investigation Identifier
Investigation Title
Investigation Description
Investigation Submission Date
Investigation Public Release Date
INVESTIGATION PUBLICATIONS
Investigation PubMed ID
Investigation Publication DOI
Investigation Publication Author List
Investigation Publication Title
Investigation Publication Status
Investigation Publication Status Term Accession Number
Investigation Publication Status Term Source REF
INVESTIGATION CONTACTS
Investigation Person Last Name
Investigation Person Mid Initials
Investigation Person First Name
Investigation Person Address
Investigation Person Phone
Investigation Person Fax
Investigation Person Email
Investigation Person Affiliation
Investigation Person Roles
Investigation Person Roles Term Accession Number
Investigation Person Roles Term Source REF
STUDY
Study Identifier	10.1038/s41597-019-0171-x
Study Title	A multi-omics digital research object for the genetics of sleep regulation
Study Submission Date	05/03/2019
Study Public Release Date	31/10/2019
Study Description	https://www.nature.com/articles/s41597-019-0171-x
Study File Name	s_Xenarios181A_study.txt
Comment[Subject Keywords]	""
Comment[Manuscript Licence]	CC BY-4.0
Comment[Experimental Metadata Licence]	CC0
Comment[Supplementary Information File Name]
Comment[Supplementary Information File Type]
Comment[Supplementary Information File URL]
Comment[Data Repository]	figshare;Gene Expression Omnibus;figshare
Comment[Data Record Accession]	doi:10.6084/m9.figshare.c.4421327;GSE114845;doi:10.6084/m9.figshare.7797434
Comment[Data Record URI]	https://doi.org/10.6084/m9.figshare.c.4421327;http://identifiers.org/geo/GSE114845;https://doi.org/10.6084/m9.figshare.7797434
STUDY DESIGN DESCRIPTORS
Study Design Type	transcription profiling design	molecular interaction analysis objective	metabolic network analysis objective	data integration objective
Study Design Type Term Accession Number	OBI:0001430	ERO:0100220	ERO:0100231	ERO:0100092
Study Design Type Term Source REF	OBI	ERO	ERO	ERO
STUDY PUBLICATIONS
Study PubMed ID	""
Study Publication DOI	doi:10.1371/journal.pbio.2005750
Study Publication Author List	""
Study Publication Title	""
Study Publication Status	published
Study Publication Status Term Accession Number	
Study Publication Status Term Source REF	
STUDY FACTORS
Study Factor Name	sleep deprivation
Study Factor Type	experimental condition
Study Factor Type Term Accession Number	XCO:0000000
Study Factor Type Term Source REF	XCO
STUDY ASSAYS
Study Assay Measurement Type	behavioral phenotype	transcription profiling assay	metabolomic assay	physical activity
Study Assay Measurement Type Term Accession Number	NBO:0000243	OBI:0000424	BAO:0010040	http://www.ebi.ac.uk/efo/EFO_0003940
Study Assay Measurement Type Term Source REF	MP	ERO	BAO	EFO
Study Assay Technology Type	electrical potential recording method	RNA sequencing	liquid chromatography-tandem mass spectrometry	Infrared Spectrometry
Study Assay Technology Type Term Accession Number	MMO:0000001	ERO:0001658	CHMO:0000701	NCIT:C85643
Study Assay Technology Type Term Source REF	MMO	ERO	OBI	NCIT
Study Assay Technology Platform	instrument;manufacturer	instrument;manufacturer	instrument;manufacturer	""
Study Assay File Name	a_Xenarios181A_eeg.txt	a_Xenarios181A_rna.txt	a_Xenarios181A_metabolites.txt	a_Xenarios181A_physical.txt
STUDY PROTOCOLS
Study Protocol Name	Animals, breeding, and housing conditions	Study design and sleep deprivation	Experiment 2: Tissue collection and preparation	RNA extraction and pooling	Experiment 1: EEG/EMG and LMA recording and signal pre-processing	Sleep-wake state annotation	EEG/Behavioral Phenotyping	RNA-sequencing	read alignment and gene expression quantification	Gene expression normalization	Differential expression	Targeted LC-MS metabolomics	Corticosterone quantification
Study Protocol Type	sample preparation method	sample preparation method	sample preparation method	sample preparation method	brain activity measurement	Annotation	phenotype classification	RNA sequencing	data transformation	data transformation	data transformation	Metabolomics	data transformation
Study Protocol Type Term Accession Number	FBbi:00000001	FBbi:00000001	FBbi:00000001	FBbi:00000001	CMO:0001737	NCIT:C44272	MFO:0001000	ERO:0001658	OBI:0200000	OBI:0200000	OBI:0200000	NCIT:C49019	OBI:0200000
Study Protocol Type Term Source REF	FBbi	FBbi	FBbi	FBbi	CMO	NCIT	MFO	ERO	ERO	ERO	ERO	NCIT	ERO
Study Protocol Description													
Study Protocol URI	""	""	""	""	""	""	""	""	""	""	""	""	""
Study Protocol Version													
Study Protocol Parameters Name	""	""	""	""	instrument;manufacturer	""	""	instrument;manufacturer	""	""	""	instrument;manufacturer	""
Study Protocol Parameters Name Term Accession Number	""	""	""	""	""	""	""	""	""	""	""	""	""
Study Protocol Parameters Name Term Source REF	""	""	""	""	""	""	""	""	""	""	""	""	""
Study Protocol Components Name	""	""	""	""	""	""	""	""	""	""	""	""	""
Study Protocol Components Type	""	""	""	""	""	""	""	""	""	""	""	""	""
Study Protocol Components Type Term Accession Number	""	""	""	""	""	""	""	""	""	""	""	""	""
Study Protocol Components Type Term Source REF	""	""	""	""	""	""	""	""	""	""	""	""	""
STUDY CONTACTS
Study Person Last Name	Jan	Gobet	Diessler	Franken	Xenarios
Study Person First Name	Maxime	Nastassia	Shanaz	Paul	Ioannis
Study Person Mid Initials
Study Person Email	""	""	""	""	ioannis.xenarios@unil.ch
Study Person Phone
Study Person Fax
Study Person Address
Study Person Affiliation	Centre for Integrative Genomics, University of Lausanne, Lausanne, Switzerland	Centre for Integrative Genomics, University of Lausanne, Lausanne, Switzerland	Centre for Integrative Genomics, University of Lausanne, Lausanne, Switzerland	Centre for Integrative Genomics, University of Lausanne, Lausanne, Switzerland	Ludwig Cancer Research/CHUV-UNIL, Lausanne, Switzerland
Study Person Roles
Study Person Roles Term Accession Number
Study Person Roles Term Source REF
Comment[Study Person ORCID]	""	""	""	""	""
Comment[Funder]
Comment[FundRef ID]
Comment[Funder Term Source REF]
Comment[Grant Identifier]
